# Supplementary material for: Dissection of early transcriptional responses to water stress in Arundo donax L. by unigene-based RNA-seq
Source: Biotechnol Biofuels. 2016 Mar 8;9:54. doi: 10.1186/s13068-016-0471-8 (PMC4782572; doi:10.1186/s13068-016-0471-8)
Supplement: Supplementary file 1 — 10.1186/s13068-016-0471-8 Experimental design, number of reads per library and sampling scheme. [file 13068_2016_471_MOESM1_ESM.xlsx]

## Sheet: ExpDesign
Additional file 1. Experimental design and number of reads per library
Library name	Number of Sequencing Reads*	Treatment/Condition	Organ
Ad_Control_1	47792849	Untreated control	Shoot
Ad_Control_2	35432010	Untreated control	Shoot
Ad_Control_3	32186149	Untreated control	Shoot
Ad_PEG10%_1	38952041	10% PEG	Shoot
Ad_PEG10%_2	34331086	10% PEG	Shoot
Ad_PEG10%_3	30234460	10% PEG	Shoot
Ad_PEG20%_1	32648859	20% PEG	Shoot
Ad_PEG20%_2	34100100	20% PEG	Shoot
Ad_PEG20%_3	38857109	20% PEG	Shoot
Ad_Control_1	41912793	Untreated control	Root
Ad_Control_2	35027592	Untreated control	Root
Ad_Control_3	35234162	Untreated control	Root
Ad_PEG10%_1	42457897	10% PEG	Root
Ad_PEG10%_2	42854988	10% PEG	Root
Ad_PEG10%_3	43240510	10% PEG	Root
Ad_PEG20%_1	40387040	20% PEG	Root
Ad_PEG20%_2	42169350	20% PEG	Root
Ad_PEG20%_3	46354173	20% PEG	Root
* 2x100 PE
					Schematic representation of the portion of A. donax shoot and root sampled for RNA-Seq. Bar: 5 cm.
