# Supplementary material for: Dissection of early transcriptional responses to water stress in Arundo donax L. by unigene-based RNA-seq
Source: Biotechnol Biofuels. 2016 Mar 8;9:54. doi: 10.1186/s13068-016-0471-8 (PMC4782572; doi:10.1186/s13068-016-0471-8)
Supplement: Supplementary file 2 — 10.1186/s13068-016-0471-8 Validation of 10 A. donax DEGs by Real Time qrt-PCR. [file 13068_2016_471_MOESM2_ESM.xlsx]

## Sheet: Expression
Validation of 10 A. donax DEGs by Real Time qrt-PCR
Pattern	Gene Name	Fold change Illumina	log2-Illumina	Fold Change rt-PCR	log2-rt-PCR
Shoot_up	Arundo_WS_Unigene028474	6.22485	2.63804	2.0503	1.03584
	Arundo_WS_Unigene065161	99.2672	6.63325	127.247	6.99149
Shoot_down	Arundo_WS_Unigene045711	0.180146	-2.47276	0.114781	-3.12304
	Arundo_WS_Unigene074110	0.155115	-2.68859	0.339536	-1.55836
Root_up	Arundo_WS_Unigene011476	41.5526	5.37687	23.3227	4.54367
	Arundo_WS_Unigene053771	133.72	7.06308	557.317	9.12235
	Arundo_WS_Unigene020231	427.667	8.74034	136.22	7.08979
	Arundo_WS_Unigene023719	18.9772	4.2462	28.6723	4.84159
Root_down	Arundo_WS_Unigene042884	0.146098	-2.77499	0.0451585	-4.46886
	Arundo_WS_Unigene077521	0.068861	-3.86017	0.0543887	-4.20055

## Sheet: Primer_list
Primer List
Organ/Regulation	Gene ID	Primer F	Primer R
Shoot_up	Arundo_WS_Unigene028474	AACCTCCCTCATTTCCTCGAAC	TTTTGCGCTGATACGTGTGG
	Arundo_WS_Unigene065161	AACCATCGTTGCTTCGCTTG	TGGCTAACCAACAACAACCG
Shoot_down	Arundo_WS_Unigene045711	ACTGACAGGCTGAGTTCGAC	AGCACAGCTGGCATTCAGAT
	Arundo_WS_Unigene074110	GTCTCTTCTTTGTGCCATCTGC	AGCAGCGATCTCCTTTATCTGG
Root_up	Arundo_WS_Unigene011476	GCAGCACGACTACTACTTTCAC	ATGGCATGCAACAGCAATCC
	Arundo_WS_Unigene053771	AATCGTGGCGTTGTATCGTG	TTGGCGACCAAATTCATGCC
	Arundo_WS_Unigene020231	GATGAAATGGGGATGGGTGAAC	TGCTTTTGCCAGCATTGTCC
	Arundo_WS_Unigene023719	ACAAGGGAACAGGTTCAGGTC	CGCCAACGAAATGCCAAAAG
Root_down	Arundo_WS_Unigene042884	AGGGAAAGCTTGACACGATG	ATGGTACCATTGCGTCTTGG
	Arundo_WS_Unigene077521	GCTCGTCGAACTTCTTGGTG	ACCTTGCTAGTGACCGTATCAG
All	AdoACT	TCTTGGCTTGCATTCTTGGG	TGGATTGCGAAGGCTGAGTAC
