# Supplementary material for: Dissection of early transcriptional responses to water stress in Arundo donax L. by unigene-based RNA-seq
Source: Biotechnol Biofuels. 2016 Mar 8;9:54. doi: 10.1186/s13068-016-0471-8 (PMC4782572; doi:10.1186/s13068-016-0471-8)
Supplement: Supplementary file 4 — 10.1186/s13068-016-0471-8Stress-related A. donax DEGs. [file 13068_2016_471_MOESM4_ESM.xlsx]

## Sheet: SUMMARY
Summary of Arabidopdis thaliana stress-related genes homologs of A. donax water-stress transcriptome unigenes							Gene-by-gene details of Arabidopdis thaliana stress-related genes homologs of A. donax water-stress transcriptome unigenes
Type of Stress	ASRGDB genes	A. donax transcript homologs	A. donax transcript homologs differentially expressed in shoot	A. donax transcript homologs differentially expressed in root			ASPID Gene ID	A. donax transcript homologs	Type of Stress	Cross_Response	PubMed_ID	Tair ID	Annotation	Location
ABIOTIC	15	35	3	2			AB0003	1	ABIOTIC	OXIDATIVE	17556511	AT1G31970.1	DEA(D/H)-box RNA helicase family protein	chr1:11479921-11482707 FORWARD LENGTH=537
ABSCISIC ACID	8	33	0	0			AB0005	1	ABIOTIC	BIOTIC	21395887	AT1G79340.1	metacaspase 4	chr1:29842849-29844368 FORWARD LENGTH=418
ALUMINIUM	4	10	0	0			AB0011	1	ABIOTIC	OSMOTIC	19732381	AT2G40190.1	UDP-Glycosyltransferase superfamily protein	chr2:16785232-16787257 FORWARD LENGTH=463
CADMIUM	12	68	5	1			AB0012	1	ABIOTIC	OSMOTIC,COLD,DEHYDRATION	19959254	AT2G40300.1	ferritin 4	chr2:16831501-16833214 REVERSE LENGTH=259
CATION	1	4	0	0			AB0013	6	ABIOTIC	Not available	17028338	AT2G43000.1	NAC domain containing protein 42	chr2:17880617-17882584 REVERSE LENGTH=275
CELLULAR	1	5	0	0			AB0014	7	ABIOTIC	DROUGHT	14617062	AT2G43350.1 AT2G43350.2	glutathione peroxidase 3	chr2:18009195-18010533 REVERSE LENGTH=206
CHILLING	1	1	0	0			AB0015	1	ABIOTIC	SALT	18643985	AT2G43620.1	Chitinase family protein	chr2:18093954-18095025 REVERSE LENGTH=283
COLD	11	64	4	7			AB0016	1	ABIOTIC	SALT,OSMOTIC	20699393	AT3G03520.1	non-specific phospholipase C3	chr3:837972-840511 REVERSE LENGTH=523
COPPER	4	16	0	2			AB0017	2	ABIOTIC	DROUGHT,HEAT	20493581	AT3G07770.1	HEAT SHOCK PROTEIN 89.1	chr3:2479611-2483970 FORWARD LENGTH=799
DEHYDRATION	13	97	24	3			AB0018	4	ABIOTIC	COLD,OSMOTIC	16500996	AT3G12490.2	cystatin B	chr3:3960523-3961777 REVERSE LENGTH=201
DNA DAMAGE	1	8	0	0			AB0019	6	ABIOTIC	BIOTIC STRESS	16254930	AT3G17020.1	Adenine nucleotide alpha hydrolases-like superfamily protein	chr3:5802728-5804063 REVERSE LENGTH=163
DROUGHT	20	88	3	1			AB0020	1	ABIOTIC	COLD	16214899	AT4G03430.1	pre-mRNA splicing factor-related	chr4:1517411-1520500 REVERSE LENGTH=1029
ENDOPLASMIC RETICULUM	10	19	0	0			AB0023	1	ABIOTIC	Not available	16636050	AT5G07220.1	BCL-2-associated athanogene 3	chr5:2265545-2266720 REVERSE LENGTH=303
FREEZING	1	9	0	3			AB0024	1	ABIOTIC	Not available	16636050	AT5G62100.1	BCL-2-associated athanogene 2	chr5:24940477-24941775 FORWARD LENGTH=296
GENOTOXIC	1	8	0	0			AB0026	1	ABIOTIC	Not Available	18356294	AT5G67320.1	WD-40 repeat family protein	chr5:26857268-26860974 FORWARD LENGTH=613
HEAT	16	41	2	0			AL0001	4	ALUMINIUM	Not available	19321711	AT1G34370.1 AT1G34370.2	C2H2 and C2HC zinc fingers superfamily protein	chr1:12551002-12552501 FORWARD LENGTH=499
HYPOXIC STRESS	1	10	5	6			AL0004	1	ALUMINIUM	Not available	19244140	AT2G37330.1	aluminum sensitive 3	chr2:15669190-15670172 FORWARD LENGTH=273
IRON	1	4	0	0			AL0005	3	ALUMINIUM	Not available	17418140	AT5G39040.1	transporter associated with antigen processing protein 2	chr5:15625660-15629621 FORWARD LENGTH=644
KARRIKIN	1	7	0	1			AL0010	2	ALUMINIUM	Not available	22163277	AT4G11850.1	phospholipase D gamma 1	chr4:7129352-7132937 REVERSE LENGTH=858
LIGHT	7	19	6	5			AS0001	1	ABSCISIC ACID	ETHYLENE STIMULUS,WATER DEPRIVATION, RESPONSE TO HEAT	19783066	AT3G24500.1	multiprotein bridging factor 1C	chr3:8918755-8919201 FORWARD LENGTH=148
MAGNESIUM	1	3	0	0			AS0002	1	ABSCISIC ACID	STRESS, RESPONSE TO CHITIN	17033811	AT3G28210.1	zinc finger (AN1-like) family protein	chr3:10520585-10521223 FORWARD LENGTH=186
MALONDIALDEHYDE	1	2	0	0			AS0004	2	ABSCISIC ACID	NACL, CHILLING, METHYL VIOLOGEN AND DEHYDRATION STRESS	21053011	AT3G48170.1	aldehyde dehydrogenase 10A9	chr3:17786290-17789918 REVERSE LENGTH=503
METAL	1	4	0	0			AS0005	24	ABSCISIC ACID	SALT, WATER	18643966	AT3G51920.1	calmodulin 9	chr3:19268178-19269314 REVERSE LENGTH=151
OSMOTIC	20	176	21	8			AS0006	1	ABSCISIC ACID	COLD AND HEAT	15598798	AT3G53110.1	P-loop containing nucleoside triphosphate hydrolases superfamily protein	chr3:19687968-19690423 FORWARD LENGTH=496
OXIDATIVE	85	482	32	33			AS0007	1	ABSCISIC ACID	Not available	16832621	AT3G63150.1	MIRO-related GTP-ase 2	chr3:23329200-23332692 REVERSE LENGTH=643
PHOSPHATE	1	5	2	0			AS0008	1	ABSCISIC ACID	OSMOTIC AND DEFENSIVE	22225700	AT4G11890.1	Protein kinase superfamily protein	chr4:7148269-7149772 FORWARD LENGTH=351
PHOTOOXIDATIVE	1	1	0	0			AS0011	2	ABSCISIC ACID	WATER, ABIOTIC	12081371	AT5G62490.1	HVA22 homologue B	chr5:25090206-25091345 FORWARD LENGTH=167
POTASSIUM	1	2	0	0			CD0001	6	CADMIUM	SALT	16502469	AT1G15930.1 AT1G15930.2	Ribosomal protein L7Ae/L30e/S12e/Gadd45 family protein	chr1:5471702-5472741 FORWARD LENGTH=144
REACTIVE OXYGEN SPECIES	1	1	0	0			CD0002	1	CADMIUM	SALT	16502469	AT3G60750.1	Transketolase	chr3:22454004-22456824 FORWARD LENGTH=741
SALINITY RESPONSE	2	19	2	5			CD0003	14	CADMIUM	Not available	16407442	AT4G09000.1	general regulatory factor 1	chr4:5775387-5777157 FORWARD LENGTH=267
SALT	95	540	46	42			CD0004	2	CADMIUM	COPPER	18467325	AT5G44070.1	phytochelatin synthase 1 (PCS1)	chr5:17734876-17737672 FORWARD LENGTH=485
SODIUM	1	26	0	1			CD0005	2	CADMIUM	Not available	18467325	AT1G03980.1	phytochelatin synthase 2	chr1:1019311-1021871 REVERSE LENGTH=452
STRESS	39	147	13	6			CD0009	2	CADMIUM	ZINC,COBALT,LEAD	17434989	AT4G30110.1	heavy metal atpase 2	chr4:14720253-14724577 REVERSE LENGTH=951
TEMPERATURE	1	4	0	0			CD0010	7	CADMIUM	ZINC,COBALT,LEAD	17434989	AT4G30120.1	heavy metal atpase 3	chr4:14731131-14733502 REVERSE LENGTH=542
TOUCH	1	20	4	2			CD0011	3	CADMIUM	ZINC,COBALT,LEAD	17434989	AT2G19110.1	heavy metal atpase 4	chr2:8279478-8286255 FORWARD LENGTH=1172
UV	1	1	0	0			CD0012	5	CADMIUM	IRON,MANGANESE,ZINC	10781110	AT2G23150.1	natural resistance-associated macrophage protein 3	chr2:9856422-9858565 REVERSE LENGTH=509
WATER	6	22	5	6			CD0013	5	CADMIUM	IRON	10781110	AT5G67330.1	natural resistance associated macrophage protein 4	chr5:26861822-26863580 FORWARD LENGTH=512
ZINC	8	16	3	1			CD0014	18	CADMIUM	Not available	15208350	AT4G14880.1 AT4G14880.2 AT4G14880.3 AT4G14880.4	O-acetylserine (thiol) lyase (OAS-TL) isoform A1	chr4:8518209-8520050 REVERSE LENGTH=322
							CD0015	3	CADMIUM	Not available	16461380	AT5G58270.1	ABC transporter of the mitochondrion 3	chr5:23562168-23567040 FORWARD LENGTH=728
							CE0001	5	CELLULAR	Not available	19936779	AT3G54900.1	CAX interacting protein 1	chr3:20341850-20342371 REVERSE LENGTH=173
							CH0001	1	CHILLING	Not available	21819976	AT4G02330.1	Plant invertase/pectin methylesterase inhibitor superfamily	chr4:1032479-1034928 FORWARD LENGTH=573
							CL0002	3	COLD	HYPOXIC, H2O2	21406103	AT2G16060.1	hemoglobin 1	chr2:6982782-6983522 REVERSE LENGTH=160
							CL0003	6	COLD	SALT,DROUGHT	15319476	AT2G37760.1 AT2G37760.2	NAD(P)-linked oxidoreductase superfamily protein	chr2:15831995-15833742 FORWARD LENGTH=311
							CL0004	1	COLD	ABIOTIC	19026725	AT2G39810.1	ubiquitin-protein ligases	chr2:16612941-16617802 FORWARD LENGTH=927
							CL0005	1	COLD	Not available	21830156	AT3G07020.2	UDP-Glycosyltransferase superfamily protein	chr3:2217841-2221590 REVERSE LENGTH=637
							CL0008	3	COLD	STRESS	16617101	AT3G53990.1	Adenine nucleotide alpha hydrolases-like superfamily protein	chr3:19989658-19991019 REVERSE LENGTH=160
							CL0009	1	COLD	LIGHT INTENSITY AND 0SMOTIC STRESS	15923324	AT3G59770.1	sacI homology domain-containing protein / WW domain-containing protein	chr3:22079281-22085674 REVERSE LENGTH=1630
							CL0011	2	COLD	OSMOTIC	18614706	AT4G04920.1	sensitive to freezing 6	chr4:2497931-2504996 FORWARD LENGTH=1278
							CL0012	2	COLD	SALT, CADMIUM AND WOUNDING STRESS SIGNALLING	15225555	AT4G08500.1	MAPK/ERK kinase kinase 1	chr4:5404272-5407062 REVERSE LENGTH=608
							CL0013	26	COLD	OSMOTIC, SALT AND WATER DEPRIVATION.	21600398	AT4G17615.1	calcineurin B-like protein 1	chr4:9817142-9818995 FORWARD LENGTH=213
							CL0014	2	COLD	OXIDATIVE	21187014	AT5G13650.2	elongation factor family protein	chr5:4397821-4402364 FORWARD LENGTH=676
							CL0015	17	COLD	SALT	12081371	AT5G50720.1	HVA22 homologue E	chr5:20633442-20634502 REVERSE LENGTH=116
							CT0001	4	CATION	OSMOTIC,DROUGHT,LIGHT	22128124	AT5G63980.1	Inositol monophosphatase family protein	chr5:25609840-25611802 FORWARD LENGTH=407
							CU0002	6	COPPER	SILVER	17434989	AT1G63440.1	heavy metal atpase 5	chr1:23527655-23531109 FORWARD LENGTH=995
							CU0003	1	COPPER	SILVER	17434989	AT4G33520.2	P-type ATP-ase 1	chr4:16118993-16125849 FORWARD LENGTH=949
							CU0004	5	COPPER	SILVER	17434989	AT5G44790.1	copper-exporting ATPase / responsive-to-antagonist 1 / copper-transporting ATPase (RAN1)	chr5:18075846-18079817 REVERSE LENGTH=1001
							CU0005	4	COPPER	SILVER	17434989	AT5G21930.1 AT5G21930.2	P-type ATPase of Arabidopsis 2	chr5:7243129-7248721 FORWARD LENGTH=883
							DD0001	8	DNA DAMAGE	Not available	18178771	AT3G52560.1	ubiquitin E2 variant 1D-4	chr3:19494678-19495954 REVERSE LENGTH=146
							DH0001	4	DEHYDRATION	Not available	18650403	AT1G10090.1	Early-responsive to dehydration stress protein (ERD4)	chr1:3290572-3295271 REVERSE LENGTH=762
							DH0002	8	DEHYDRATION	Not available	18156220	AT1G11960.1	ERD (early-responsive to dehydration stress) family protein	chr1:4039871-4043143 REVERSE LENGTH=771
							DH0003	6	DEHYDRATION	Not available	8075396	AT1G30360.1	Early-responsive to dehydration stress protein (ERD4)	chr1:10715892-10718799 FORWARD LENGTH=724
							DH0004	8	DEHYDRATION	Not available	17556511	AT1G32090.1	early-responsive to dehydration stress protein (ERD4)	chr1:11540244-11544041 REVERSE LENGTH=806
							DH0006	19	DEHYDRATION	Not available	22238602	AT1G47128.1	Granulin repeat cysteine protease family protein	chr1:17283139-17285609 REVERSE LENGTH=462
							DH0007	3	DEHYDRATION	Not available	15890746	AT1G58520.2	lipases;hydrolases, acting on ester bonds	chr1:21729913-21738165 FORWARD LENGTH=1041
							DH0008	8	DEHYDRATION	Not available	18775970	AT1G62320.1	ERD (early-responsive to dehydration stress) family protein	chr1:23041668-23044855 REVERSE LENGTH=769
							DH0013	8	DEHYDRATION	Not available	16299181	AT3G21620.1	ERD (early-responsive to dehydration stress) family protein	chr3:7611044-7614041 REVERSE LENGTH=756
							DH0015	8	DEHYDRATION	Not available	10617198	AT4G02900.1	ERD (early-responsive to dehydration stress) family protein	chr4:1284066-1287747 FORWARD LENGTH=785
							DH0016	8	DEHYDRATION	Not available	10617198	AT4G04340.1 AT4G04340.2 AT4G04340.3	ERD (early-responsive to dehydration stress) family protein	chr4:2123235-2126624 FORWARD LENGTH=772
							DH0017	8	DEHYDRATION	Not available	12481097	AT4G15430.1	ERD (early-responsive to dehydration stress) family protein	chr4:8828214-8831354 FORWARD LENGTH=761
							DH0018	8	DEHYDRATION	Not available	15319476	AT4G22120.1 AT4G22120.2 AT4G22120.3 AT4G22120.4 AT4G22120.5 AT4G22120.6	ERD (early-responsive to dehydration stress) family protein	chr4:11715976-11719144 REVERSE LENGTH=771
							DH0019	1	DEHYDRATION	Not available	17293568	AT4G35870.1	early-responsive to dehydration stress protein (ERD4)	chr4:16990332-16992785 FORWARD LENGTH=817
							DR0005	1	DROUGHT	STRESS	15047901	AT1G64550.1	general control non-repressible 3	chr1:23968850-23973369 FORWARD LENGTH=715
							DR0007	2	DROUGHT	OXIDATIVE	16500996	AT1G76080.1	chloroplastic drought-induced stress protein of 32 kD	chr1:28548063-28549348 REVERSE LENGTH=302
							DR0008	2	DROUGHT	OXIDATIVE	19174456	AT1G78380.1	glutathione S-transferase TAU 19	chr1:29486659-29487819 REVERSE LENGTH=219
							DR0011	2	DROUGHT	HEAT,ENDOPLASMIC RETICULUM	15047901	AT2G32920.1	PDI-like 2-3	chr2:13962502-13965406 REVERSE LENGTH=440
							DR0013	4	DROUGHT	HEAT,ENDOPLASMIC RETICULUM	19050167	AT2G47470.1	thioredoxin family protein	chr2:19481503-19483683 FORWARD LENGTH=361
							DR0014	8	DROUGHT	Not available	22095047	AT3G01650.1	RING domain ligase1	chr3:242734-245062 FORWARD LENGTH=489
							DR0015	12	DROUGHT	HEAT	21483722	AT3G13470.1	TCP-1/cpn60 chaperonin family protein	chr3:4389685-4392624 FORWARD LENGTH=596
							DR0016	5	DROUGHT	SALT AND COLD STRESS RESPONSES	18441339	AT3G22310.1	putative mitochondrial RNA helicase 1	chr3:7887382-7889806 FORWARD LENGTH=610
							DR0017	1	DROUGHT	RESPONSE TO WOUNDING, ABSCISIC ACID, AND JASMONATE.	17172287	AT4G16760.1	acyl-CoA oxidase 1	chr4:9424930-9428689 REVERSE LENGTH=664
							DR0018	2	DROUGHT	Not available	18826430	AT4G24020.1	NIN like protein 7	chr4:12479904-12483822 FORWARD LENGTH=959
							DR0019	7	DROUGHT	COLD, SALT	18248592	AT4G26070.3	MAP kinase/ ERK kinase 1	chr4:13217797-13219695 FORWARD LENGTH=354
							DR0020	7	DROUGHT	SALT	15225555	AT4G29810.2	MAP kinase kinase 2	chr4:14593299-14595241 REVERSE LENGTH=372
							DR0022	5	DROUGHT	SALT,COLD	18725370	AT5G08620.1	DEA(D/H)-box RNA helicase family protein	chr5:2794540-2797548 FORWARD LENGTH=563
							DR0023	9	DROUGHT	SALT	22095047	AT5G14420.1 AT5G14420.2 AT5G14420.3 AT5G14420.4	RING domain ligase2	chr5:4648355-4650563 REVERSE LENGTH=468
							DR0024	2	DROUGHT	HEAT	15047901	AT5G18820.1	TCP-1/cpn60 chaperonin family protein	chr5:6271549-6274153 FORWARD LENGTH=575
							DR0027	13	DROUGHT	HEAT	15047901	AT5G56500.1 AT5G56500.2	TCP-1/cpn60 chaperonin family protein	chr5:22874058-22876966 FORWARD LENGTH=597
							DR0028	3	DROUGHT	Not available	21758018	AT5G58560.1	Phosphatidate cytidylyltransferase family protein	chr5:23670513-23672570 FORWARD LENGTH=307
							DR0029	1	DROUGHT	Not available	22405823	AT5G59550.1	zinc finger (C3HC4-type RING finger) family protein	chr5:23998422-23999645 REVERSE LENGTH=407
							DR0030	1	DROUGHT	ABIOTIC	12102506	AT5G61820.1	FUNCTIONS IN: molecular_function unknown; INVOLVED IN: biological_process unknown; LOCATED IN: vacuole; EXPRESSED IN: 24 plant structures; EXPRESSED DURING: 15 growth stages; CONTAINS InterPro DOMAIN/s: Stress up-regulated Nod 19 (InterPro:IPR011692); Has 30201 Blast hits to 17322 proteins in 780 species: Archae - 12; Bacteria - 1396; Metazoa - 17338; Fungi - 3422; Plants - 5037; Viruses - 0; Oth…	chr5:24834505-24836223 REVERSE LENGTH=475
							DR0031	1	DROUGHT	SALT	19625633	AT5G62470.2	myb domain protein 96	chr5:25079434-25080858 REVERSE LENGTH=352
							ER0001	2	ENDOPLASMIC RETICULUM	Not available	18574595	AT1G04980.1	PDI-like 2-2	chr1:1413869-1416120 REVERSE LENGTH=447
							ER00010	1	ENDOPLASMIC RETICULUM	DITHIOTHREITOL, BETA-MERCAPTOETHANOL, TUNICAMYCIN	18574595	AT3G54960.1	PDI-like 1-3	chr3:20363514-20366822 REVERSE LENGTH=579
							ER0002	4	ENDOPLASMIC RETICULUM	SALT	12492832	AT1G21750.1	PDI-like 1-1	chr1:7645767-7648514 FORWARD LENGTH=501
							ER0003	2	ENDOPLASMIC RETICULUM	Not available	18574595	AT1G35620.1	PDI-like 5-2	chr1:13156504-13158280 FORWARD LENGTH=440
							ER0005	1	ENDOPLASMIC RETICULUM	Not available	15978049	AT1G52260.1	PDI-like 1-5	chr1:19460694-19463346 FORWARD LENGTH=537
							ER0006	4	ENDOPLASMIC RETICULUM	DROUGHT,HEAT,SALT	21277284	AT1G77510.1	PDI-like 1-2	chr1:29126742-29129433 FORWARD LENGTH=508
							ER0008	2	ENDOPLASMIC RETICULUM	SALT	15978049	AT2G34250.1 AT2G34250.2	SecY protein transport family protein	chr2:14462635-14464572 FORWARD LENGTH=475
							ER0011	1	ENDOPLASMIC RETICULUM	Not available	18574595	AT4G27080.2	PDI-like 5-4	chr4:13589156-13593335 FORWARD LENGTH=532
							ER0012	1	ENDOPLASMIC RETICULUM	OXIDATIVE	15978049	AT5G60640.1	PDI-like 1-4	chr5:24371141-24373993 REVERSE LENGTH=597
							ER0013	1	ENDOPLASMIC RETICULUM	Not available	15978049	AT5G64510.1	unknown protein; FUNCTIONS IN: molecular_function unknown; INVOLVED IN: biological_process unknown; LOCATED IN: endomembrane system; EXPRESSED IN: 17 plant structures; EXPRESSED DURING: 10 growth stages; Has 35333 Blast hits to 34131 proteins in 2444 species: Archae - 798; Bacteria - 22429; Metazoa - 974; Fungi - 991; Plants - 531; Viruses - 0; Other Eukaryotes - 9610 (source: NCBI BLink).	chr5:25784592-25786152 FORWARD LENGTH=424
							FE0001	4	IRON	CADMIUM,MANGANESE,LEAD	10769179	AT1G80830.1	natural resistance-associated macrophage protein 1	chr1:30373066-30375644 REVERSE LENGTH=532
							FR0002	9	FREEZING	Not available	19618250	AT3G50260.1	cooperatively regulated by ethylene and jasmonate 1	chr3:18634687-18635148 FORWARD LENGTH=153
							GE0001	8	GENOTOXIC	Not available	11278556	AT2G01180.1	phosphatidic acid phosphatase 1	chr2:107182-108555 REVERSE LENGTH=327
							HE00010	3	HEAT	Not available	20521085	AT2G26150.1	heat shock transcription factor A2	chr2:11135856-11137217 FORWARD LENGTH=345
							HE0002	2	HEAT	COLD	17240087	AT1G21760.1	F-box protein 7	chr1:7649324-7651613 FORWARD LENGTH=328
							HE0003	2	HEAT	Not available	22516818	AT1G32330.1	heat shock transcription factor A1D	chr1:11657265-11660234 REVERSE LENGTH=485
							HE0004	1	HEAT	OSMOTIC	21398432	AT1G50500.2	Membrane trafficking VPS53 family protein	chr1:18708217-18715597 REVERSE LENGTH=847
							HE0005	13	HEAT	SHOCK, GENOTOXIC	1266877	AT1G55490.1 AT1G55490.2	chaperonin 60 beta	chr1:20715717-20718673 REVERSE LENGTH=600
							HE0006	1	HEAT	OXDIDATIVE	18671872	AT1G67970.1	heat shock transcription factor A8	chr1:25484844-25486313 REVERSE LENGTH=374
							HE0007	2	HEAT	Not available	11489180	AT1G74310.1	heat shock protein 101	chr1:27936715-27939862 REVERSE LENGTH=911
							HE0008	3	HEAT	Not available	21520319	AT2G21940.4	shikimate kinase 1	chr2:9351106-9352881 FORWARD LENGTH=304
							HE0009	4	HEAT	Not available	16995899	AT2G25140.1	casein lytic proteinase B4	chr2:10697877-10701998 REVERSE LENGTH=964
							HE0015	1	HEAT	Not available	18718935	AT3G08970.1	DNAJ heat shock N-terminal domain-containing protein	chr3:2737589-2740265 FORWARD LENGTH=572
							HE0016	2	HEAT	Not available	17337630	AT3G22830.1	heat shock transcription factor A6B	chr3:8078981-8080895 FORWARD LENGTH=406
							HE0017	1	HEAT	Not available	15047901	AT3G24520.1	heat shock transcription factor C1	chr3:8941455-8942531 FORWARD LENGTH=330
							HE0020	1	HEAT	Not available	16500991	AT4G21320.1	Aldolase-type TIM barrel family protein	chr4:11340492-11341732 FORWARD LENGTH=286
							HE0023	2	HEAT	Not available	16995899	AT5G15450.1	casein lytic proteinase B3	chr5:5014399-5018255 REVERSE LENGTH=968
							HE0024	1	HEAT	Not available	20388662	AT5G16820.1 AT5G16820.2	heat shock factor 3	chr5:5530446-5532497 FORWARD LENGTH=481
							HE0025	2	HEAT	Not available	15625403	AT5G43840.1	heat shock transcription factor A6A	chr5:17625437-17626364 REVERSE LENGTH=282
							HS0001	10	HYPOXIC STRESS	ABIOTIC	12368499	AT5G63790.1	NAC domain containing protein 102	chr5:25526887-25528013 REVERSE LENGTH=312
							KA0001	7	KARRIKIN	CADMIUM ION ,SALT	22561114	AT3G52930.1	Aldolase superfamily protein	chr3:19627383-19628874 REVERSE LENGTH=358
							LI0001	1	LIGHT	Not available	11683875	AT1G01470.1	Late embryogenesis abundant protein	chr1:172295-172826 REVERSE LENGTH=151
							LI00010	3	LIGHT	Not available	10725357	AT4G34190.1	stress enhanced protein 1	chr4:16372606-16373511 REVERSE LENGTH=146
							LI0004	1	LIGHT	Not available	12805611	AT1G34000.1	one-helix protein 2	chr1:12358151-12358902 REVERSE LENGTH=172
							LI0005	2	LIGHT	DROUGHT,COLD,SALT	15448178	AT2G17840.1	Senescence/dehydration-associated protein-related	chr2:7755923-7757798 REVERSE LENGTH=452
							LI0007	7	LIGHT	OXIDATIVE,SALT,DROUGHT,HEAT	18502973	AT2G47180.1	galactinol synthase 1	chr2:19369049-19370372 REVERSE LENGTH=344
							LI0008	2	LIGHT	Not available	21908690	AT3G51910.1	heat shock transcription factor A7A	chr3:19265294-19266619 FORWARD LENGTH=272
							LI0011	3	LIGHT	SALT	15659103	AT4G37930.1	serine transhydroxymethyltransferase 1	chr4:17831891-17834742 REVERSE LENGTH=517
							MA0001	3	MAGNESIUM	Not available	19966073	AT5G09690.2	magnesium transporter 7	chr5:3000990-3003415 REVERSE LENGTH=397
							MD0001	2	MALONDIALDEHYDE	ABSCISIC ACID, ION STRESS	14996219	AT5G37770.1	EF hand calcium-binding protein family	chr5:14999075-14999560 REVERSE LENGTH=161
							ME0001	4	METAL	Not available	19175521	AT5G01490.1	cation exchanger 4	chr5:195589-198465 FORWARD LENGTH=454
							OS0001	16	OSMOTIC	Not available	16007489	AT1G06390.1 AT1G06390.2	GSK3/SHAGGY-like protein kinase 1	chr1:1946860-1950417 FORWARD LENGTH=407
							OS0003	35	OSMOTIC	SALT	15994234	AT1G35515.1	high response to osmotic stress 10	chr1:13077926-13080265 FORWARD LENGTH=212
							OS0004	2	OSMOTIC	OXIDATIVE,SALT,HEAT,COLD	20215861	AT1G35720.1	annexin 1	chr1:13225304-13226939 FORWARD LENGTH=317
							OS0005	4	OSMOTIC	SALT	18643985	AT1G50460.1	hexokinase-like 1	chr1:18694031-18697429 FORWARD LENGTH=498
							OS0009	15	OSMOTIC	SALT, DEHYDRATION	17404219	AT1G78290.2 AT1G78290.3	Protein kinase superfamily protein	chr1:29457457-29458909 REVERSE LENGTH=343
							OS0011	4	OSMOTIC	SALT, DEHYDRATION, COLD, ABIOTIC	501744629	AT2G21660.1	cold, circadian rhythm, and rna binding 2	chr2:9265477-9266316 REVERSE LENGTH=176
							OS0012	2	OSMOTIC	OXIDATIVE	16236150	AT2G38210.1	putative PDX1-like protein 4	chr2:16007198-16007437 FORWARD LENGTH=79
							OS0013	2	OSMOTIC	SALT	18839316	AT2G38470.1	WRKY DNA-binding protein 33	chr2:16108476-16110539 FORWARD LENGTH=519
							OS0017	1	OSMOTIC	SALT	16377759	AT3G08730.1	protein-serine kinase 1	chr3:2651581-2653363 REVERSE LENGTH=465
							OS0018	1	OSMOTIC	Not available	16367964	AT3G08760.1	Protein kinase superfamily protein	chr3:2658129-2659984 REVERSE LENGTH=557
							OS0019	1	OSMOTIC	Not available	15607746	AT3G08850.1	HEAT repeat ;WD domain, G-beta repeat protein protein	chr3:2686978-2694911 REVERSE LENGTH=1344
							OS0020	21	OSMOTIC	SALT	16207746	AT3G23830.1 AT3G23830.2	glycine-rich RNA-binding protein 4	chr3:8606762-8607677 REVERSE LENGTH=136
							OS0021	7	OSMOTIC	WATER DEPRIVATION	15998313	AT4G18780.1	cellulose synthase family protein	chr4:10312846-10316719 REVERSE LENGTH=985
							OS0022	1	OSMOTIC	OXIDATIVE, SALT	14684170	AT4G34710.1 AT4G34710.2	arginine decarboxylase 2	chr4:16560315-16562450 REVERSE LENGTH=711
							OS0023	15	OSMOTIC	SALT	21220313	AT4G40010.1	SNF1-related protein kinase 2.7	chr4:18548704-18551056 REVERSE LENGTH=350
							OS0024	2	OSMOTIC	Not available	18506580	AT5G01270.2	carboxyl-terminal domain (ctd) phosphatase-like 2	chr5:107943-112143 REVERSE LENGTH=774
							OS0025	15	OSMOTIC	Not available	21220313	AT5G08590.1	SNF1-related protein kinase 2.1	chr5:2783537-2785869 FORWARD LENGTH=353
							OS0026	2	OSMOTIC	DROUGHT, ABSCISIC ACID	11740939	AT5G48870.1	Small nuclear ribonucleoprotein family protein	chr5:19813407-19814362 FORWARD LENGTH=88
							OS0027	15	OSMOTIC	SALT	15561775	AT5G63650.1	SNF1-related protein kinase 2.5	chr5:25481631-25483495 REVERSE LENGTH=360
							OS0029	15	OSMOTIC	SALT	15561775	AT5G66880.1	sucrose nonfermenting 1(SNF1)-related protein kinase 2.3	chr5:26710697-26712732 FORWARD LENGTH=361
							OX00010	1	OXIDATIVE	COLD	9681039	AT1G22770.1	gigantea protein (GI)	chr1:8062398-8067447 FORWARD LENGTH=1173
							OX0002	4	OXIDATIVE	Not available	18684332	AT1G05240.1 AT1G05250.1	Peroxidase superfamily protein	chr1:1521202-1522447 FORWARD LENGTH=325; chr1:1525924-1527169 REVERSE LENGTH=325
							OX0003	4	OXIDATIVE	Not available	18684332	AT1G05240.1 AT1G05250.1	Peroxidase superfamily protein	chr1:1521202-1522447 FORWARD LENGTH=325; chr1:1525924-1527169 REVERSE LENGTH=325
							OX0004	1	OXIDATIVE	Not available	17416636	AT1G09940.1	Glutamyl-tRNA reductase family protein	chr1:3237224-3239262 REVERSE LENGTH=530
							OX0005	1	OXIDATIVE	Not available	16626450	AT1G09970.2	Leucine-rich receptor-like protein kinase family protein	chr1:3252408-3255428 FORWARD LENGTH=977
							OX0007	12	OXIDATIVE	Not available	12492832	AT1G13440.1	glyceraldehyde-3-phosphate dehydrogenase C2	chr1:4608465-4610494 REVERSE LENGTH=338
							OX0008	12	OXIDATIVE	Not available	21398256	AT1G14540.1	Peroxidase superfamily protein	chr1:4974233-4975600 REVERSE LENGTH=315
							OX0009	13	OXIDATIVE	Not available	16510518	AT1G14550.1	Peroxidase superfamily protein	chr1:4979028-4980324 FORWARD LENGTH=321
							OX00100	16	OXIDATIVE	Not available	7592828	AT5G17000.1	Zinc-binding dehydrogenase family protein	chr5:5584983-5586991 REVERSE LENGTH=345
							OX00103	4	OXIDATIVE	Not available	15894741	AT5G19880.1	Peroxidase superfamily protein	chr5:6720578-6722411 REVERSE LENGTH=329
							OX00104	1	OXIDATIVE	SALT	20018591	AT5G20080.1	FAD/NAD(P)-binding oxidoreductase	chr5:6782708-6786360 FORWARD LENGTH=328
							OX00107	3	OXIDATIVE	Not available	17416636	AT5G26030.1 AT5G26030.2	ferrochelatase 1	chr5:9096675-9098752 FORWARD LENGTH=466
							OX00109	16	OXIDATIVE	Not available	7592828	AT5G37940.1	Zinc-binding dehydrogenase family protein	chr5:15107312-15108820 FORWARD LENGTH=353
							OX00110	16	OXIDATIVE	Not available	7592828	AT5G37980.1	Zinc-binding dehydrogenase family protein	chr5:15131405-15132940 FORWARD LENGTH=353
							OX00111	16	OXIDATIVE	Not available	7592828	AT5G38000.1	Zinc-binding dehydrogenase family protein	chr5:15141810-15143367 FORWARD LENGTH=353
							OX00112	29	OXIDATIVE	SALT	16359384	AT5G39610.1	NAC domain containing protein 6	chr5:15858591-15859650 REVERSE LENGTH=285
							OX00114	1	OXIDATIVE	Not available	20157764	AT5G42180.1	Peroxidase superfamily protein	chr5:16852702-16854021 FORWARD LENGTH=317
							OX00115	1	OXIDATIVE	Not available	18614705	AT5G43750.1	NAD(P)H dehydrogenase 18	chr5:17580100-17581145 REVERSE LENGTH=212
							OX00118	4	OXIDATIVE	Not available	15878881	AT5G47650.1	nudix hydrolase homolog 2	chr5:19310391-19312084 REVERSE LENGTH=278
							OX0012	16	OXIDATIVE	Not available	15231406	AT1G26320.1	Zinc-binding dehydrogenase family protein	chr1:9105240-9107029 FORWARD LENGTH=351
							OX00120	2	OXIDATIVE	Not available	12492832	AT5G55070.1	Dihydrolipoamide succinyltransferase	chr5:22347637-22350409 FORWARD LENGTH=464
							OX00122	15	OXIDATIVE	Not available	12473102	AT5G58390.1	Peroxidase superfamily protein	chr5:23599755-23601244 REVERSE LENGTH=316
							OX00123	14	OXIDATIVE	Not available	12473102	AT5G58400.1	Peroxidase superfamily protein	chr5:23605357-23606967 REVERSE LENGTH=325
							OX00125	7	OXIDATIVE	Not available	16358359	AT5G63310.1	nucleoside diphosphate kinase 2	chr5:25372122-25373838 REVERSE LENGTH=231
							OX00126	1	OXIDATIVE	Not available	15231406	AT5G64100.1	Peroxidase superfamily protein	chr5:25650824-25652062 REVERSE LENGTH=331
							OX00128	1	OXIDATIVE	CADMIUM	18390807	AT5G64940.1 AT5G64940.2	ABC2 homolog 13	chr5:25949116-25953326 FORWARD LENGTH=761
							OX00129	7	OXIDATIVE	Not available	12473102	AT5G66390.1	Peroxidase superfamily protein	chr5:26516063-26517329 REVERSE LENGTH=336
							OX00130	4	OXIDATIVE	COLD	15634198	AT5G67400.1	root hair specific 19	chr5:26894896-26896300 FORWARD LENGTH=329
							OX0016	2	OXIDATIVE	Not available	18614705	AT1G32220.1	NAD(P)-binding Rossmann-fold superfamily protein	chr1:11608038-11609591 FORWARD LENGTH=296
							OX0018	1	OXIDATIVE	Not available	15231406	AT1G44970.1	Peroxidase superfamily protein	chr1:17002237-17003563 FORWARD LENGTH=346
							OX0019	1	OXIDATIVE	Not available	7592828	AT1G49670.2	ARP protein (REF)	chr1:18381591-18386021 REVERSE LENGTH=652
							OX0022	1	OXIDATIVE	Not available	15923321	AT1G53670.1	methionine sulfoxide reductase B 1	chr1:20036687-20038074 FORWARD LENGTH=202
							OX0023	7	OXIDATIVE	Not available	19363092	AT1G63460.1	glutathione peroxidase 8	chr1:23535118-23536326 FORWARD LENGTH=167
							OX0024	3	OXIDATIVE	SALT	20199623	AT1G65930.1	cytosolic NADP+-dependent isocitrate dehydrogenase	chr1:24539088-24541861 FORWARD LENGTH=410
							OX0025	1	OXIDATIVE	Not available	12644671	AT1G68850.1	Peroxidase superfamily protein	chr1:25883806-25885177 REVERSE LENGTH=336
							OX0026	1	OXIDATIVE	Not available	17289662	AT1G69190.1	Dihydropterin pyrophosphokinase / Dihydropteroate synthase	chr1:26013131-26014709 REVERSE LENGTH=484
							OX0027	3	OXIDATIVE	Not available	15231406	AT1G71695.1	Peroxidase superfamily protein	chr1:26964359-26966557 FORWARD LENGTH=358
							OX0028	1	OXIDATIVE	Not available	18614705	AT1G72060.1	serine-type endopeptidase inhibitors	chr1:27118494-27118843 FORWARD LENGTH=81
							OX0030	5	OXIDATIVE	CADMIUM RESPONSE	18334669	AT1G75280.1	NmrA-like negative transcriptional regulator family protein	chr1:28252030-28253355 FORWARD LENGTH=310
							OX0033	7	OXIDATIVE	SALT	12492832	AT2G01140.1	Aldolase superfamily protein	chr2:95006-96491 REVERSE LENGTH=391
							OX0034	1	OXIDATIVE	SALT,OSMOTIC	20018591	AT2G05710.1	aconitase 3	chr2:2141591-2146350 FORWARD LENGTH=990
							OX0035	5	OXIDATIVE	Not available	12473102	AT2G18140.1	Peroxidase superfamily protein	chr2:7887584-7888878 REVERSE LENGTH=337
							OX0036	8	OXIDATIVE	Not available	15634198	AT2G18150.1	Peroxidase superfamily protein	chr2:7892298-7893586 REVERSE LENGTH=338
							OX0037	1	OXIDATIVE	LIGHT,TEMP	20691023	AT2G18950.1	homogentisate phytyltransferase 1	chr2:8207491-8210047 FORWARD LENGTH=393
							OX0038	4	OXIDATIVE	Not available	15634198	AT2G18980.1	Peroxidase superfamily protein	chr2:8233419-8235294 REVERSE LENGTH=323
							OX0039	3	OXIDATIVE	Not available	21188458	AT2G19810.1	CCCH-type zinc finger family protein	chr2:8550419-8551498 FORWARD LENGTH=359
							OX0041	2	OXIDATIVE	STRESS	12492832	AT2G21640.1	Encodes a protein of unknown function that is a marker for oxidative stress response.	chr2:9254985-9255453 FORWARD LENGTH=104
							OX0042	3	OXIDATIVE	Not available	17432890	AT2G22420.1	Peroxidase superfamily protein	chr2:9513341-9514484 FORWARD LENGTH=329
							OX0045	2	OXIDATIVE	Not available	15824099	AT2G35380.1	Peroxidase superfamily protein	chr2:14892636-14893958 FORWARD LENGTH=336
							OX0046	1	OXIDATIVE	Not available	12473102	AT2G39040.1	Peroxidase superfamily protein	chr2:16299463-16301173 REVERSE LENGTH=350
							OX0047	1	OXIDATIVE	Not available	18682547	AT2G41480.1	Peroxidase superfamily protein	chr2:17296986-17298729 REVERSE LENGTH=341
							OX0049	25	OXIDATIVE	OSMOTIC,SALT	22155845	AT2G43790.1	MAP kinase 6	chr2:18138477-18140693 FORWARD LENGTH=395
							OX0050	5	OXIDATIVE	Not available	18614705	AT2G44240.1	Protein of Unknown Function (DUF239)	chr2:18289964-18292204 FORWARD LENGTH=402
							OX0051	9	OXIDATIVE	COLD,SALT	17038189	AT3G01190.1	Peroxidase superfamily protein	chr3:67236-68477 REVERSE LENGTH=321
							OX0054	1	OXIDATIVE	Not available	501737282	AT3G06050.1	peroxiredoxin IIF	chr3:1826311-1827809 REVERSE LENGTH=201
							OX0056	1	OXIDATIVE	Not available	18826427	AT3G11050.1	ferritin 2	chr3:3463651-3465294 FORWARD LENGTH=253
							OX0057	1	OXIDATIVE	Not available	18614705	AT3G14430.1	unknown protein; FUNCTIONS IN: molecular_function unknown; INVOLVED IN: response to oxidative stress; LOCATED IN: mitochondrion; EXPRESSED IN: 23 plant structures; EXPRESSED DURING: 13 growth stages; Has 16 Blast hits to 16 proteins in 7 species: Archae - 0; Bacteria - 0; Metazoa - 0; Fungi - 0; Plants - 16; Viruses - 0; Other Eukaryotes - 0 (source: NCBI BLink).	chr3:4824399-4824732 REVERSE LENGTH=76
							OX0063	9	OXIDATIVE	Not available	12885779	AT3G21770.1	Peroxidase superfamily protein	chr3:7673345-7674661 FORWARD LENGTH=329
							OX0064	2	OXIDATIVE	Not available	18495640	AT3G25530.1	glyoxylate reductase 1	chr3:9271949-9273514 REVERSE LENGTH=289
							OX0066	2	OXIDATIVE	ALUMINIUM	20883441	AT3G30775.1	Methylenetetrahydrofolate reductase family protein	chr3:12448880-12451126 REVERSE LENGTH=499
							OX0067	5	OXIDATIVE	Not available	15231406	AT3G32980.1	Peroxidase superfamily protein	chr3:13526404-13529949 REVERSE LENGTH=352
							OX0069	1	OXIDATIVE	Not available	11053466	AT3G44340.1	clone eighty-four	chr3:16011923-16019873 REVERSE LENGTH=1096
							OX0070	2	OXIDATIVE	Not available	20580123	AT3G47390.1	cytidine/deoxycytidylate deaminase family protein	chr3:17462094-17464655 FORWARD LENGTH=599
							OX0071	1	OXIDATIVE	Not available	19321706	AT3G47450.1	P-loop containing nucleoside triphosphate hydrolases superfamily protein	chr3:17483195-17486249 REVERSE LENGTH=561
							OX0072	16	OXIDATIVE	Not available	7592828	AT3G59845.1	Zinc-binding dehydrogenase family protein	chr3:22106421-22107785 REVERSE LENGTH=346
							OX0073	1	OXIDATIVE	Not available	12492832	AT4G02580.1	NADH-ubiquinone oxidoreductase 24 kDa subunit, putative	chr4:1134586-1136906 FORWARD LENGTH=255
							OX0074	6	OXIDATIVE	Not available	12473102	AT4G08780.1	Peroxidase superfamily protein	chr4:5604153-5608202 FORWARD LENGTH=346
							OX0075	8	OXIDATIVE	Not available	12481097	AT4G11290.1	Peroxidase superfamily protein	chr4:6869993-6871476 FORWARD LENGTH=326
							OX0076	1	OXIDATIVE	Not available	12473102	AT4G16270.1	Peroxidase superfamily protein	chr4:9205038-9206483 FORWARD LENGTH=362
							OX0077	1	OXIDATIVE	Not available	18614705	AT4G17070.1	peptidyl-prolyl cis-trans isomerases	chr4:9595523-9598066 REVERSE LENGTH=343
							OX0080	3	OXIDATIVE	Not available	18436742	AT4G25130.1	peptide met sulfoxide reductase 4	chr4:12898802-12899998 REVERSE LENGTH=258
							OX0084	1	OXIDATIVE	Not available	16502469	AT4G26970.1	aconitase 2	chr4:13543077-13548427 FORWARD LENGTH=995
							OX0085	3	OXIDATIVE	Not available	15231406	AT4G30170.1	Peroxidase family protein	chr4:14762922-14764482 FORWARD LENGTH=325
							OX0087	2	OXIDATIVE	TEMP, LIGHT	18317702	AT4G32770.1	tocopherol cyclase, chloroplast / vitamin E deficient 1 (VTE1) / sucrose export defective 1 (SXD1)	chr4:15804981-15807790 FORWARD LENGTH=488
							OX0088	2	OXIDATIVE	Not available	12473102	AT4G33420.1	Peroxidase superfamily protein	chr4:16084856-16086105 FORWARD LENGTH=325
							OX0090	1	OXIDATIVE	SALT	17013749	AT4G35830.1	aconitase 1	chr4:16973007-16977949 REVERSE LENGTH=898
							OX0091	5	OXIDATIVE	Not available	15358267	AT4G36250.1	aldehyde dehydrogenase 3F1	chr4:17151029-17153381 FORWARD LENGTH=484
							OX0092	1	OXIDATIVE	Not available	17316175	AT4G39640.1 AT4G39640.2	gamma-glutamyl transpeptidase 1	chr4:18400608-18402861 FORWARD LENGTH=572
							OX0093	17	OXIDATIVE	Not available	22363647	AT5G05340.1	Peroxidase superfamily protein	chr5:1579142-1580819 REVERSE LENGTH=324
							OX0094	9	OXIDATIVE	Not available	16998091	AT5G06730.1	Peroxidase superfamily protein	chr5:2080207-2081621 REVERSE LENGTH=358
							OX0095	3	OXIDATIVE	Not available	12473102	AT5G14130.1	Peroxidase superfamily protein	chr5:4558862-4560028 REVERSE LENGTH=330
							OX0096	8	OXIDATIVE	Not available	15713015	AT5G15180.1	Peroxidase superfamily protein	chr5:4930561-4932211 FORWARD LENGTH=329
							OX0097	16	OXIDATIVE	Not available	7592828	AT5G16960.1	Zinc-binding dehydrogenase family protein	chr5:5574537-5575884 REVERSE LENGTH=346
							OX0098	12	OXIDATIVE	Not available	7592828	AT5G16980.2	Zinc-binding dehydrogenase family protein	chr5:5579202-5580889 REVERSE LENGTH=305
							OX0099	16	OXIDATIVE	Not available	16299173	AT5G16990.1	Zinc-binding dehydrogenase family protein	chr5:5581831-5583849 REVERSE LENGTH=343
							PH0001	5	PHOSPHATE	Not available	19934380	AT1G62300.1	WRKY family transcription factor	chr1:23016887-23019155 REVERSE LENGTH=553
							PM0001	2	POTASSIUM	Not available	17601829	AT3G46960.1	RNA helicase, ATP-dependent, SK12/DOB1 protein	chr3:17291004-17298067 REVERSE LENGTH=1347
							PO0002	1	PHOTOOXIDATIVE	DEHYDRATION	17197417	AT5G01600.1	ferretin 1	chr5:228149-229594 REVERSE LENGTH=255
							RO0001	1	REACTIVE OXYGEN SPECIES	Not available	21208309	AT4G17040.1	CLP protease R subunit 4	chr4:9586740-9589297 REVERSE LENGTH=305
							SA0003	3	SALT	Not available	11351099	AT1G05520.1	Sec23/Sec24 protein transport family protein	chr1:1631126-1635703 REVERSE LENGTH=783
							SA0004	2	SALT	DROUGHT	11351099	AT1G05850.1	Chitinase family protein	chr1:1766833-1768117 REVERSE LENGTH=321
							SA0005	33	SALT	Not available	11351099	AT1G07870.2	Protein kinase superfamily protein	chr1:2428942-2431843 REVERSE LENGTH=538
							SA0006	5	SALT	CADMIUM, HEAT	12068123	AT1G07890.1 AT1G07890.2 AT1G07890.3 AT1G07890.4 AT1G07890.5 AT1G07890.7 AT1G07890.8	ascorbate peroxidase 1	chr1:2438005-2439435 FORWARD LENGTH=250
							SA0008	7	SALT	Not available	18275461	AT1G08830.1 AT1G08830.2	copper/zinc superoxide dismutase 1	chr1:2827700-2829053 FORWARD LENGTH=152
							SA0009	4	SALT	Not available	8075396	AT1G10370.1	Glutathione S-transferase family protein	chr1:3397274-3398273 REVERSE LENGTH=227
							SA00104	26	SALT	OXIDATIVE	11351099	AT4G30650.1	Low temperature and salt responsive protein family	chr4:14954403-14954698 FORWARD LENGTH=73
							SA00105	15	SALT	OSMOTIC, DEHYDRATION, DROUGHT	21983340	AT4G33950.1	Protein kinase superfamily protein	chr4:16272364-16274657 FORWARD LENGTH=362
							SA00107	3	SALT	GENOTOXIC	15694452	AT4G34180.1	Cyclase family protein	chr4:16370060-16371383 REVERSE LENGTH=255
							SA00108	5	SALT	Not available	22645532	AT4G35100.1 AT4G35100.2	plasma membrane intrinsic protein 3	chr4:16708672-16709958 FORWARD LENGTH=280
							SA00109	3	SALT	DROUGHT, HEAT	21668536	AT4G35300.1 AT4G35300.4	tonoplast monosaccharide transporter2	chr4:16796432-16799071 REVERSE LENGTH=739
							SA00110	4	SALT	Not available	15231406	AT4G37530.1	Peroxidase superfamily protein	chr4:17634786-17636082 FORWARD LENGTH=329
							SA00111	9	SALT	OSMOTIC	16254930	AT4G37910.1	mitochondrial heat shock protein 70-1	chr4:17825368-17828099 REVERSE LENGTH=682
							SA00112	6	SALT	ZINC,DEHYDRATION,COLD	11351099	AT4G39260.1	cold, circadian rhythm, and RNA binding 1	chr4:18274166-18274958 REVERSE LENGTH=169
							SA00113	4	SALT	OXIDATIVE	16146528	AT5G03630.1	Pyridine nucleotide-disulphide oxidoreductase family protein	chr5:922378-924616 REVERSE LENGTH=435
							SA00115	2	SALT	COLD	15225555	AT5G05600.1	2-oxoglutarate (2OG) and Fe(II)-dependent oxygenase superfamily protein	chr5:1672266-1674602 FORWARD LENGTH=371
							SA00117	3	SALT	Not available	11351099	AT5G12010.1	unknown protein; INVOLVED IN: response to salt stress; LOCATED IN: chloroplast, plasma membrane, membrane; EXPRESSED IN: 23 plant structures; EXPRESSED DURING: 13 growth stages; BEST Arabidopsis thaliana protein match is: unknown protein (TAIR:AT4G29780.1); Has 1807 Blast hits to 1807 proteins in 277 species: Archae - 0; Bacteria - 0; Metazoa - 736; Fungi - 347; Plants - 385; Viruses - 0; Other E…	chr5:3877975-3879483 REVERSE LENGTH=502
							SA00118	2	SALT	ABIOTIC	16531057	AT5G12380.1	annexin 8	chr5:4009223-4010687 FORWARD LENGTH=316
							SA00119	8	SALT	Not available	22297690	AT5G13850.1	nascent polypeptide-associated complex subunit alpha-like protein 3	chr5:4471361-4472676 FORWARD LENGTH=204
							SA0012	15	SALT	Not available	10634915	AT1G10940.2	Protein kinase superfamily protein	chr1:3656050-3658170 REVERSE LENGTH=371
							SA00120	16	SALT	Not available	19148671	AT5G14640.1	shaggy-like kinase 13	chr5:4719350-4721772 REVERSE LENGTH=410
							SA00121	2	SALT	Not available	17916636	AT5G17310.2	UDP-glucose pyrophosphorylase 2	chr5:5696955-5700845 REVERSE LENGTH=470
							SA00122	1	SALT	Not available	11351099	AT5G17460.2	unknown protein; FUNCTIONS IN: molecular_function unknown; INVOLVED IN: response to salt stress.	chr5:5757582-5758867 REVERSE LENGTH=329
							SA00123	1	SALT	ENDOPLASMIC RETICULUM	22335396	AT5G19660.1	SITE-1 protease	chr5:6642118-6646418 REVERSE LENGTH=1038
							SA00124	4	SALT	COLD,OXIDATIVE	17411438	AT5G19890.1	Peroxidase superfamily protein	chr5:6724372-6725877 REVERSE LENGTH=328
							SA00125	1	SALT	Not available	18775970	AT5G23540.1	Mov34/MPN/PAD-1 family protein	chr5:7937772-7939339 FORWARD LENGTH=308
							SA00126	2	SALT	COLD	19420714	AT5G24090.1	chitinase A	chr5:8143805-8145153 REVERSE LENGTH=302
							SA00127	6	SALT	Not available	17934214	AT5G35530.1	Ribosomal protein S3 family protein	chr5:13710355-13712192 REVERSE LENGTH=248
							SA00128	15	SALT	Not available	18783601	AT5G38940.1	RmlC-like cupins superfamily protein	chr5:15588771-15589526 FORWARD LENGTH=223
							SA00130	19	SALT	Not available	17916636	AT5G43060.1	Granulin repeat cysteine protease family protein	chr5:17269784-17272117 REVERSE LENGTH=463
							SA00131	1	SALT	Not available	9576796	AT5G46180.1	ornithine-delta-aminotransferase	chr5:18718766-18721271 REVERSE LENGTH=475
							SA00133	3	SALT	Not available	11351099	AT5G47330.1	alpha/beta-Hydrolases superfamily protein	chr5:19207170-19208711 FORWARD LENGTH=314
							SA00134	2	SALT	Not available	11351099	AT5G51950.1	Glucose-methanol-choline (GMC) oxidoreductase family protein	chr5:21106093-21108559 REVERSE LENGTH=586
							SA00135	1	SALT	DROUGHT	7732004	AT5G58670.1	phospholipase C1	chr5:23704457-23706751 REVERSE LENGTH=561
							SA00139	1	SALT	ABIOTIC	18375600	AT5G62530.1	aldehyde dehydrogenase 12A1	chr5:25099768-25103159 REVERSE LENGTH=556
							SA0016	1	SALT	Not available	18450450	AT1G14920.1	GRAS family transcription factor family protein	chr1:5149414-5151015 FORWARD LENGTH=533
							SA0017	2	SALT	Not available	8893542	AT1G16540.1	molybdenum cofactor sulfurase (LOS5) (ABA3)	chr1:5659465-5665201 FORWARD LENGTH=819
							SA0019	6	SALT	Not available	15716105	AT1G17880.1	basic transcription factor 3	chr1:6152572-6153425 REVERSE LENGTH=165
							SA0020	1	SALT	Not available	11351099	AT1G23230.1	CONTAINS InterPro DOMAIN/s: Mediator complex subunit Med23 (InterPro:IPR021629); Has 187 Blast hits to 184 proteins in 67 species: Archae - 0; Bacteria - 0; Metazoa - 135; Fungi - 0; Plants - 43; Viruses - 0; Other Eukaryotes - 9 (source: NCBI BLink).	chr1:8244481-8251741 FORWARD LENGTH=1615
							SA0022	3	SALT	Not available	16500996	AT1G28380.1	MAC/Perforin domain-containing protein	chr1:9963696-9966060 FORWARD LENGTH=612
							SA0023	2	SALT	Not available	17411438	AT1G31470.1	Major facilitator superfamily protein	chr1:11262937-11264944 REVERSE LENGTH=582
							SA0024	21	SALT	Not available	17541706	AT1G35670.1	calcium-dependent protein kinase 2	chr1:13205456-13208058 FORWARD LENGTH=495
							SA0026	1	SALT	Not available	10652125	AT1G48605.1	Flavoprotein	chr1:17969395-17970080 REVERSE LENGTH=201
							SA0027	1	SALT	OXIDATIVE, COLD	12481097	AT1G49570.1	Peroxidase superfamily protein	chr1:18347077-18348712 FORWARD LENGTH=350
							SA0030	4	SALT	Not available	18305213	AT1G51980.1	Insulinase (Peptidase family M16) protein	chr1:19323692-19326771 REVERSE LENGTH=503
							SA0032	1	SALT	WOUND	12376626	AT1G53165.3	Protein kinase superfamily protein	chr1:19814386-19819233 FORWARD LENGTH=688
							SA0034	4	SALT	Not available	16359384	AT1G56010.2	NAC domain containing protein 1	chr1:20946852-20949144 REVERSE LENGTH=324
							SA0036	7	SALT	LIGHT	19955262	AT1G56600.1	galactinol synthase 2	chr1:21207620-21209291 FORWARD LENGTH=335
							SA0037	14	SALT	Not available	16007489	AT1G57870.3	shaggy-like kinase 42	chr1:21431138-21434877 REVERSE LENGTH=443
							SA0038	3	SALT	Not available	17916636	AT1G59960.1	NAD(P)-linked oxidoreductase superfamily protein	chr1:22071410-22073067 REVERSE LENGTH=326
							SA0040	1	SALT	Not available	17521408	AT1G60490.1	vacuolar protein sorting 34	chr1:22285792-22290190 REVERSE LENGTH=814
							SA0041	15	SALT	OSMOTIC	15292193	AT1G60940.1 AT1G60940.2	SNF1-related protein kinase 2.10	chr1:22439398-22441896 REVERSE LENGTH=361
							SA0043	3	SALT	Not available	11313146	AT1G64190.1	6-phosphogluconate dehydrogenase family protein	chr1:23825549-23827012 REVERSE LENGTH=487
							SA0045	1	SALT	Not available	17333251	AT1G66350.1	RGA-like 1	chr1:24748327-24749862 FORWARD LENGTH=511
							SA0048	7	SALT	Not available	17916636	AT1G73230.1	Nascent polypeptide-associated complex NAC	chr1:27540506-27541364 REVERSE LENGTH=165
							SA0049	2	SALT	DEHYDRATION	16297073	AT1G74920.1	aldehyde dehydrogenase 10A8	chr1:28139175-28142573 REVERSE LENGTH=501
							SA0050	7	SALT	DROUGHT	18538804	AT1G75040.1	pathogenesis-related gene 5	chr1:28177754-28178731 FORWARD LENGTH=239
							SA0051	3	SALT	OSMOTIC	19765229	AT1G77180.2	chromatin protein family	chr1:28999791-29001632 REVERSE LENGTH=613
							SA0053	1	SALT	Not available	21569837	AT2G01570.1	GRAS family transcription factor family protein	chr2:255581-257344 REVERSE LENGTH=587
							SA0054	4	SALT	OXIDATIVE,SODIUM,LITHIUM	20054031	AT2G01980.1	sodium proton exchanger, putative (NHX7) (SOS1)	chr2:457070-463145 FORWARD LENGTH=1146
							SA0056	1	SALT	Not available	17916636	AT2G20360.1	NAD(P)-binding Rossmann-fold superfamily protein	chr2:8786070-8789098 FORWARD LENGTH=402
							SA0057	6	SALT	GENOTOXIC	12969430	AT2G31610.1	Ribosomal protein S3 family protein	chr2:13450384-13451669 FORWARD LENGTH=250
							SA0059	3	SALT	OSMOTIC,COLD,OXIDATIVE	12481097	AT2G33210.1	heat shock protein 60-2	chr2:14075093-14078568 REVERSE LENGTH=585
							SA0060	1	SALT	OSMOTIC,DEHYDRATION,HEAT,COLD	20952421	AT2G33380.1	Caleosin-related family protein	chr2:14144984-14146374 REVERSE LENGTH=236
							SA0062	7	SALT	OXIDATIVE	22561114	AT2G36460.1	Aldolase superfamily protein	chr2:15296929-15298387 REVERSE LENGTH=358
							SA0063	6	SALT	COLD,DROUGHT	19616008	AT2G37770.2	NAD(P)-linked oxidoreductase superfamily protein	chr2:15834888-15836659 FORWARD LENGTH=315
							SA0064	2	SALT	Not available	17587374	AT2G38240.1	2-oxoglutarate (2OG) and Fe(II)-dependent oxygenase superfamily protein	chr2:16012723-16014666 REVERSE LENGTH=353
							SA0065	5	SALT	Not available	15231406	AT2G38380.1	Peroxidase superfamily protein	chr2:16076443-16078314 FORWARD LENGTH=349
							SA0066	5	SALT	DROUGHT	17827272	AT2G38390.1	Peroxidase superfamily protein	chr2:16079726-16081381 FORWARD LENGTH=349
							SA0067	2	SALT	Not available	18650403	AT2G38710.1 AT2G38710.2	AMMECR1 family	chr2:16184517-16186764 REVERSE LENGTH=214
							SA0068	2	SALT	OXIDATIVE	21398256	AT2G39800.1 AT2G39800.4	delta1-pyrroline-5-carboxylate synthase 1	chr2:16598516-16602939 REVERSE LENGTH=717
							SA0069	6	SALT	COLD,DROUGHT	18523728	AT2G40880.1	cystatin A	chr2:17057463-17057930 FORWARD LENGTH=125
							SA0071	1	SALT	OXIDATIVE	17609218	AT2G41900.1	CCCH-type zinc finger protein with ARM repeat domain	chr2:17491352-17493502 FORWARD LENGTH=716
							SA0072	6	SALT	OSMOTIC	16254930	AT2G43090.1	Aconitase/3-isopropylmalate dehydratase protein	chr2:17918957-17919712 FORWARD LENGTH=251
							SA0073	1	SALT	Not available	17999645	AT2G45640.1	SIN3 associated polypeptide P18	chr2:18799881-18801323 REVERSE LENGTH=152
							SA0075	3	SALT	Not available	18650403	AT3G02360.1 AT3G02360.2	6-phosphogluconate dehydrogenase family protein	chr3:482498-483958 FORWARD LENGTH=486
							SA0076	1	SALT	Not available	21855169	AT3G03450.1	RGA-like 2	chr3:819636-821279 REVERSE LENGTH=547
							SA0077	26	SALT	ABIOTIC,DEHYDRATION	17293435	AT3G05880.1	Low temperature and salt responsive protein family	chr3:1756195-1756494 REVERSE LENGTH=54
							SA0078	1	SALT	Not available	17605754	AT3G06010.1	Homeotic gene regulator	chr3:1802435-1807284 REVERSE LENGTH=1102
							SA0079	3	SALT	Not available	16776300	AT3G11250.1	Ribosomal protein L10 family protein	chr3:3521453-3522826 FORWARD LENGTH=323
							SA0080	8	SALT	GENOTOXIC	12969430	AT3G12390.1	Nascent polypeptide-associated complex (NAC), alpha subunit family protein	chr3:3942344-3943595 FORWARD LENGTH=203
							SA0081	13	SALT	Not available	22514090	AT3G15170.1	NAC (No Apical Meristem) domain transcriptional regulator superfamily protein	chr3:5109912-5111435 FORWARD LENGTH=310
							SA0083	11	SALT	Not available	11351099	AT3G23570.1	alpha/beta-Hydrolases superfamily protein	chr3:8458052-8459608 REVERSE LENGTH=239
							SA0084	11	SALT	Not available	15805473	AT3G23600.1	alpha/beta-Hydrolases superfamily protein	chr3:8473833-8475655 FORWARD LENGTH=239
							SA0085	9	SALT	Not available	10480387	AT3G26520.1	tonoplast intrinsic protein 2	chr3:9722770-9723703 REVERSE LENGTH=253
							SA0088	4	SALT	Not available	11351099	AT3G47550.1	RING/FYVE/PHD zinc finger superfamily protein	chr3:17523841-17524942 FORWARD LENGTH=232
							SA0089	4	SALT	Not available	16626450	AT3G47950.1	H(+)-ATPase 4	chr3:17693015-17697801 FORWARD LENGTH=960
							SA0090	15	SALT	OSMOTIC AND WATER DEPRIVATION	21220313	AT3G50500.1	SNF1-related protein kinase 2.2	chr3:18741805-18743904 REVERSE LENGTH=362
							SA0091	1	SALT	COLD	16636050	AT3G51780.1	BCL-2-associated athanogene 4	chr3:19207029-19208178 REVERSE LENGTH=269
							SA0093	3	SALT	Not available	17916636	AT3G52300.1	ATP synthase D chain, mitochondrial	chr3:19396689-19398119 FORWARD LENGTH=168
							SA0095	5	SALT	OSMOTIC AND WATER DEPRIVATION	20077023	AT4G01420.1	calcineurin B-like protein 5	chr4:580038-581518 REVERSE LENGTH=203
							SA0096	3	SALT	Not available	17916636	AT4G16260.1	Glycosyl hydrolase superfamily protein	chr4:9200180-9201441 REVERSE LENGTH=344
							SA0097	3	SALT	ABSCISIC ACID STIMULUS	15247402	AT4G17260.1	Lactate/malate dehydrogenase family protein	chr4:9674057-9675309 FORWARD LENGTH=353
							SA0098	8	SALT	Not available	16183846	AT4G17340.1	tonoplast intrinsic protein 2;2	chr4:9699318-9700250 FORWARD LENGTH=250
							SA0099	5	SALT	Not available	16183846	AT4G23400.1	plasma membrane intrinsic protein 1;5	chr4:12220792-12222155 FORWARD LENGTH=287
							SL0001	12	SALINITY RESPONSE	Not available	12366797	AT1G05260.1	Peroxidase superfamily protein	chr1:1529827-1531271 FORWARD LENGTH=326
							SL0002	7	SALINITY RESPONSE	Not available	12081371	AT1G74520.1	HVA22 homologue A	chr1:28008109-28009156 REVERSE LENGTH=177
							SO0001	26	SODIUM	SALT,OSMOTIC	21227472	AT5G24270.1 AT5G24270.2	Calcium-binding EF-hand family protein	chr5:8238781-8240179 REVERSE LENGTH=222
							ST0001	6	STRESS	Not available	17059406	AT1G01170.1 AT1G01170.2	Protein of unknown function (DUF1138)	chr1:74105-74443 REVERSE LENGTH=83
							ST0003	2	STRESS	Not available	18984675	AT1G07530.1	SCARECROW-like 14	chr1:2313828-2316137 REVERSE LENGTH=769
							ST0004	1	STRESS	Not available	12644671	AT1G09740.1	Adenine nucleotide alpha hydrolases-like superfamily protein	chr1:3154603-3155834 FORWARD LENGTH=171
							ST0005	2	STRESS	Not available	15608338	AT1G10670.3	ATP-citrate lyase A-1	chr1:3535787-3538098 FORWARD LENGTH=443
							ST0006	4	STRESS	Not available	12644671	AT1G11360.1 AT1G11360.2 AT1G11360.3 AT1G11360.4	Adenine nucleotide alpha hydrolases-like superfamily protein	chr1:3822171-3822899 REVERSE LENGTH=242
							ST0007	4	STRESS	Not available	15247385	AT1G12780.1	UDP-D-glucose/UDP-D-galactose 4-epimerase 1	chr1:4356124-4358120 REVERSE LENGTH=351
							ST0012	2	STRESS	WATER	18441225	AT1G54410.1	dehydrin family protein	chr1:20310305-20310601 REVERSE LENGTH=98
							ST0014	1	STRESS	Not available	12644671	AT1G68300.1	Adenine nucleotide alpha hydrolases-like superfamily protein	chr1:25598518-25599261 REVERSE LENGTH=160
							ST0016	2	STRESS	Not available	12081371	AT1G69700.1	HVA22 homologue C	chr1:26220337-26221663 FORWARD LENGTH=184
							ST0018	1	STRESS	Not available	12644671	AT1G77280.1	Protein kinase protein with adenine nucleotide alpha hydrolases-like domain	chr1:29031468-29035882 REVERSE LENGTH=794
							ST0020	1	STRESS	Not available	10725357	AT2G21970.1	stress enhanced protein 2	chr2:9357188-9357874 REVERSE LENGTH=202
							ST0024	4	STRESS	Not available	10417725	AT2G25940.1	alpha-vacuolar processing enzyme	chr2:11063496-11066020 REVERSE LENGTH=478
							ST0027	1	STRESS	Not available	12644671	AT2G45910.1	U-box domain-containing protein kinase family protein	chr2:18894520-18898212 FORWARD LENGTH=834
							ST0028	7	STRESS	Not available	12644671	AT2G47710.1	Adenine nucleotide alpha hydrolases-like superfamily protein	chr2:19555045-19555956 REVERSE LENGTH=162
							ST0029	1	STRESS	Not available	12644671	AT3G01520.1	Adenine nucleotide alpha hydrolases-like superfamily protein	chr3:208506-209921 FORWARD LENGTH=175
							ST0030	5	STRESS	Not available	17059409	AT3G03270.1	Adenine nucleotide alpha hydrolases-like superfamily protein	chr3:761383-763075 REVERSE LENGTH=201
							ST0033	1	STRESS	Not available	17085506	AT3G12050.1	Aha1 domain-containing protein	chr3:3839289-3841303 FORWARD LENGTH=360
							ST0034	1	STRESS	Not available	21293909	AT3G12630.1	A20/AN1-like zinc finger family protein	chr3:4012707-4013189 FORWARD LENGTH=160
							ST0035	3	STRESS	Not available	19855185	AT3G19760.1	eukaryotic initiation factor 4A-III	chr3:6863790-6866242 FORWARD LENGTH=408
							ST0037	2	STRESS	RESPONSE TO OZONE	20813909	AT3G23400.1	Plastid-lipid associated protein PAP / fibrillin family protein	chr3:8376636-8378225 REVERSE LENGTH=284
							ST0040	6	STRESS	SALT	22115780	AT3G53870.1	Ribosomal protein S3 family protein	chr3:19951547-19952782 FORWARD LENGTH=249
							ST0044	6	STRESS	Not available	20080670	AT4G24460.1 AT4G24460.2	CRT (chloroquine-resistance transporter)-like transporter 2	chr4:12642888-12645310 FORWARD LENGTH=431
							ST0046	4	STRESS	Not available	18785823	AT4G27320.1	Adenine nucleotide alpha hydrolases-like superfamily protein	chr4:13678860-13680717 REVERSE LENGTH=260
							ST0047	3	STRESS	Not available	19450582	AT4G28680.2	L-tyrosine decarboxylase	chr4:14155248-14158546 FORWARD LENGTH=547
							ST0048	2	STRESS	Not available	21569035	AT4G30920.1	Cytosol aminopeptidase family protein	chr4:15046589-15049304 REVERSE LENGTH=583
							ST0050	4	STRESS	Not available	14600834	AT4G32940.1	gamma vacuolar processing enzyme	chr4:15900557-15903161 REVERSE LENGTH=494
							ST0054	1	STRESS	Not available	16531479	AT5G05690.1	Cytochrome P450 superfamily protein	chr5:1702907-1706705 REVERSE LENGTH=472
							ST0055	1	STRESS	Not available	20484005	AT5G07350.2	TUDOR-SN protein 1	chr5:2320344-2324892 REVERSE LENGTH=991
							ST0056	13	STRESS	Not available	19524572	AT5G10450.4	G-box regulating factor 6	chr5:3284476-3286261 REVERSE LENGTH=273
							ST0058	6	STRESS	Not available	20080670	AT5G12170.2	CRT (chloroquine-resistance transporter)-like transporter 3	chr5:3931649-3934961 FORWARD LENGTH=452
							ST0059	30	STRESS	Not available	20826955	AT5G13080.1	WRKY DNA-binding protein 75	chr5:4149928-4151019 REVERSE LENGTH=145
							ST0060	1	STRESS	Not available	16911220	AT5G14680.1	Adenine nucleotide alpha hydrolases-like superfamily protein	chr5:4731620-4733025 REVERSE LENGTH=175
							ST0062	5	STRESS	Not available	20080670	AT5G19380.2	CRT (chloroquine-resistance transporter)-like transporter 1	chr5:6527017-6530445 REVERSE LENGTH=447
							ST0067	1	STRESS	Not available	20876334	AT5G44650.1	Encodes a chloroplast protein that induces tolerance to multiple environmental stresses and reduces photooxidative damage.	chr5:18013396-18015292 FORWARD LENGTH=280
							ST0069	4	STRESS	Not available	12644671	AT5G49050.1	FUNCTIONS IN: molecular_function unknown; INVOLVED IN: response to stress; LOCATED IN: cellular_component unknown; CONTAINS InterPro DOMAIN/s: UspA (InterPro:IPR006016), Rossmann-like alpha/beta/alpha sandwich fold (InterPro:IPR014729); BEST Arabidopsis thaliana protein match is: Adenine nucleotide alpha hydrolases-like superfamily protein (TAIR:AT2G47710.1); Has 1807 Blast hits to 1807 proteins …	chr5:19883929-19884381 FORWARD LENGTH=150
							ST0070	1	STRESS	Not available	16636050	AT5G52060.1	BCL-2-associated athanogene 1	chr5:21152449-21153741 REVERSE LENGTH=342
							ST0071	4	STRESS	Not available	12644671	AT5G54430.1	Adenine nucleotide alpha hydrolases-like superfamily protein	chr5:22097563-22099693 REVERSE LENGTH=242
							ST0072	3	STRESS	Not available	17085506	AT5G56000.1	HEAT SHOCK PROTEIN 81.4	chr5:22677602-22680067 REVERSE LENGTH=699
							ST0073	1	STRESS	Not available	19196749	AT5G57035.1	U-box domain-containing protein kinase family protein	chr5:23080743-23083819 FORWARD LENGTH=789
							TM0001	4	TEMPERATURE	SALT	12805616	AT3G07370.1	carboxyl terminus of HSC70-interacting protein	chr3:2358323-2360301 REVERSE LENGTH=278
							TO0001	20	TOUCH	COLD, SALINITY AND CHITIN	21806969	AT3G45640.1	mitogen-activated protein kinase 3	chr3:16756918-16758476 FORWARD LENGTH=370
							UV0001	1	UV	Not available	18713401	AT2G31660.1	ARM repeat superfamily protein	chr2:13464519-13471353 FORWARD LENGTH=1040
							WA0001	1	WATER	Not available	9753781	AT1G21980.1	phosphatidylinositol-4-phosphate 5-kinase 1	chr1:7735053-7738309 FORWARD LENGTH=752
							WA0002	2	WATER	Not available	12102506	AT2G26740.1	soluble epoxide hydrolase	chr2:11393148-11394257 REVERSE LENGTH=321
							WA0004	1	WATER	Not available	20118269	AT2G44060.1 AT2G44060.2	Late embryogenesis abundant protein, group 2	chr2:18226922-18227988 FORWARD LENGTH=325
							WA0005	1	WATER	DROUGHT	17827272	AT2G46140.1	Late embryogenesis abundant protein	chr2:18959163-18960362 FORWARD LENGTH=166
							WA0007	16	WATER	SALT	18643985	AT4G24960.1	HVA22 homologue D	chr4:12828060-12828982 FORWARD LENGTH=135
							WA0008	1	WATER	OSMOTIC	9351242	AT5G67030.1	zeaxanthin epoxidase (ZEP) (ABA1)	chr5:26753745-26757090 REVERSE LENGTH=667
							ZN0001	8	ZINC	Not available	17277087	AT5G13740.1	zinc induced facilitator 1	chr5:4432689-4436483 FORWARD LENGTH=486
							ZN0003	1	ZINC	Not available	16998091	AT4G33020.1	ZIP metal ion transporter family	chr4:15932603-15934267 REVERSE LENGTH=344
							ZN0005	1	ZINC	Not available	16998091	AT1G55910.1	zinc transporter 11 precursor	chr1:20906161-20907225 FORWARD LENGTH=326
							ZN0006	1	ZINC	Not available	16998091	AT2G32270.1	zinc transporter 3 precursor	chr2:13704278-13706612 FORWARD LENGTH=339
							ZN0007	1	ZINC	Not available	16998091	AT5G59520.1	ZRT/IRT-like protein 2	chr5:23991447-23992762 REVERSE LENGTH=353
							ZN0009	1	ZINC	Not available	16709200	AT3G58810.1	metal tolerance protein A2	chr3:21750551-21751849 FORWARD LENGTH=432
							ZN0010	2	ZINC	Not available	10069843	AT2G46800.1 AT2G46800.2	zinc transporter of Arabidopsis thaliana	chr2:19238128-19239324 FORWARD LENGTH=398
							ZN0011	1	ZINC	COPPER	13129917	AT1G10970.1	zinc transporter 4 precursor	chr1:3665201-3666933 REVERSE LENGTH=408

## Sheet: Blastp_details
Blast hits against ASPRGDB
Note: blastp evalue cutoff 1e-5, query coverage >= 50%, identity >=50%.
ID		Similarity					Annotation		DE gene
ASDBID	A. donax unigene	Identity	Length	qcovhsp	evalue	Score	Stress_Response	Cross_Response	de.shoot	de.root	Tair ID	Tair Annotation	Location
AB0003	Arundo_WS_Unigene057210	75.23	440	82	0	708	ABIOTIC	OXIDATIVE	null	null	AT1G31970.1	DEA(D/H)-box RNA helicase family protein	chr1:11479921-11482707 FORWARD LENGTH=537
AB0005	Arundo_WS_Unigene069298	55.76	434	99	1e-153	447	ABIOTIC	BIOTIC	null	null	AT1G79340.1	metacaspase 4	chr1:29842849-29844368 FORWARD LENGTH=418
AB0011	Arundo_WS_Unigene051404	70.96	396	86	0	611	ABIOTIC	OSMOTIC	null	null	AT2G40190.1	UDP-Glycosyltransferase superfamily protein	chr2:16785232-16787257 FORWARD LENGTH=463
AB0012	Arundo_WS_Unigene050760	76.38	199	77	1e-111	326	ABIOTIC	OSMOTIC,COLD,DEHYDRATION	null	null	AT2G40300.1	ferritin 4	chr2:16831501-16833214 REVERSE LENGTH=259
AB0013	Arundo_WS_Unigene058061	51.55	161	58	1e-53	181	ABIOTIC	Not available	null	null	AT2G43000.1	NAC domain containing protein 42	chr2:17880617-17882584 REVERSE LENGTH=275
AB0013	Arundo_WS_Unigene058062	51.55	161	58	1e-53	181	ABIOTIC	Not available	null	null	AT2G43000.1	NAC domain containing protein 42	chr2:17880617-17882584 REVERSE LENGTH=275
AB0013	Arundo_WS_Unigene060369	50.3	169	61	4e-54	178	ABIOTIC	Not available	null	null	AT2G43000.1	NAC domain containing protein 42	chr2:17880617-17882584 REVERSE LENGTH=275
AB0013	Arundo_WS_Unigene060365	50.93	161	58	2e-52	172	ABIOTIC	Not available	1	1	AT2G43000.1	NAC domain containing protein 42	chr2:17880617-17882584 REVERSE LENGTH=275
AB0013	Arundo_WS_Unigene060359	52	150	54	8e-52	170	ABIOTIC	Not available	null	null	AT2G43000.1	NAC domain containing protein 42	chr2:17880617-17882584 REVERSE LENGTH=275
AB0013	Arundo_WS_Unigene060355	50.67	150	54	3e-50	166	ABIOTIC	Not available	1	null	AT2G43000.1	NAC domain containing protein 42	chr2:17880617-17882584 REVERSE LENGTH=275
AB0014	Arundo_WS_Unigene044517	69.33	163	79	7e-82	246	ABIOTIC	DROUGHT	null	null	AT2G43350.1 AT2G43350.2	glutathione peroxidase 3	chr2:18009195-18010533 REVERSE LENGTH=206
AB0014	Arundo_WS_Unigene065390	71.52	151	73	5e-76	229	ABIOTIC	DROUGHT	null	null	AT2G43350.1 AT2G43350.2	glutathione peroxidase 3	chr2:18009195-18010533 REVERSE LENGTH=206
AB0014	Arundo_WS_Unigene016442	61.35	163	79	5e-72	219	ABIOTIC	DROUGHT	null	null	AT2G43350.1 AT2G43350.2	glutathione peroxidase 3	chr2:18009195-18010533 REVERSE LENGTH=206
AB0014	Arundo_WS_Unigene050238	57.59	158	77	1e-63	199	ABIOTIC	DROUGHT	null	null	AT2G43350.1 AT2G43350.2	glutathione peroxidase 3	chr2:18009195-18010533 REVERSE LENGTH=206
AB0014	Arundo_WS_Unigene040947	65.93	135	66	7e-62	194	ABIOTIC	DROUGHT	null	null	AT2G43350.1 AT2G43350.2	glutathione peroxidase 3	chr2:18009195-18010533 REVERSE LENGTH=206
AB0014	Arundo_WS_Unigene025593	68.22	129	63	4e-61	193	ABIOTIC	DROUGHT	null	null	AT2G43350.1 AT2G43350.2	glutathione peroxidase 3	chr2:18009195-18010533 REVERSE LENGTH=206
AB0014	Arundo_WS_Unigene050241	55.28	123	60	3e-46	153	ABIOTIC	DROUGHT	null	null	AT2G43350.1 AT2G43350.2	glutathione peroxidase 3	chr2:18009195-18010533 REVERSE LENGTH=206
AB0015	Arundo_WS_Unigene059374	50.19	269	92	6e-80	246	ABIOTIC	SALT	1	1	AT2G43620.1	Chitinase family protein	chr2:18093954-18095025 REVERSE LENGTH=283
AB0016	Arundo_WS_Unigene061319	55.91	499	95	0	570	ABIOTIC	SALT,OSMOTIC	null	null	AT3G03520.1	non-specific phospholipase C3	chr3:837972-840511 REVERSE LENGTH=523
AB0017	Arundo_WS_Unigene056912	67.86	753	92	0	1011	ABIOTIC	DROUGHT,HEAT	null	null	AT3G07770.1	HEAT SHOCK PROTEIN 89.1	chr3:2479611-2483970 FORWARD LENGTH=799
AB0017	Arundo_WS_Unigene072646	67.29	691	86	0	961	ABIOTIC	DROUGHT,HEAT	null	null	AT3G07770.1	HEAT SHOCK PROTEIN 89.1	chr3:2479611-2483970 FORWARD LENGTH=799
AB0018	Arundo_WS_Unigene048537	70.22	178	76	8e-83	249	ABIOTIC	COLD,OSMOTIC	null	null	AT3G12490.2	cystatin B	chr3:3960523-3961777 REVERSE LENGTH=201
AB0018	Arundo_WS_Unigene048538	70.22	178	76	8e-83	249	ABIOTIC	COLD,OSMOTIC	null	null	AT3G12490.2	cystatin B	chr3:3960523-3961777 REVERSE LENGTH=201
AB0018	Arundo_WS_Unigene048539	71.76	170	73	1e-82	248	ABIOTIC	COLD,OSMOTIC	null	null	AT3G12490.2	cystatin B	chr3:3960523-3961777 REVERSE LENGTH=201
AB0018	Arundo_WS_Unigene048540	71.76	170	73	1e-82	248	ABIOTIC	COLD,OSMOTIC	null	null	AT3G12490.2	cystatin B	chr3:3960523-3961777 REVERSE LENGTH=201
AB0019	Arundo_WS_Unigene037009	56.69	157	96	2e-65	201	ABIOTIC	BIOTIC STRESS	null	null	AT3G17020.1	Adenine nucleotide alpha hydrolases-like superfamily protein	chr3:5802728-5804063 REVERSE LENGTH=163
AB0019	Arundo_WS_Unigene037010	56.69	157	96	3e-65	200	ABIOTIC	BIOTIC STRESS	null	null	AT3G17020.1	Adenine nucleotide alpha hydrolases-like superfamily protein	chr3:5802728-5804063 REVERSE LENGTH=163
AB0019	Arundo_WS_Unigene037011	56.05	157	96	1e-64	199	ABIOTIC	BIOTIC STRESS	null	null	AT3G17020.1	Adenine nucleotide alpha hydrolases-like superfamily protein	chr3:5802728-5804063 REVERSE LENGTH=163
AB0019	Arundo_WS_Unigene043858	54.14	157	96	6e-59	184	ABIOTIC	BIOTIC STRESS	null	null	AT3G17020.1	Adenine nucleotide alpha hydrolases-like superfamily protein	chr3:5802728-5804063 REVERSE LENGTH=163
AB0019	Arundo_WS_Unigene033425	52.83	159	98	8e-57	179	ABIOTIC	BIOTIC STRESS	null	null	AT3G17020.1	Adenine nucleotide alpha hydrolases-like superfamily protein	chr3:5802728-5804063 REVERSE LENGTH=163
AB0019	Arundo_WS_Unigene033426	51.46	103	63	4e-32	114	ABIOTIC	BIOTIC STRESS	null	null	AT3G17020.1	Adenine nucleotide alpha hydrolases-like superfamily protein	chr3:5802728-5804063 REVERSE LENGTH=163
AB0020	Arundo_WS_Unigene061438	79.59	823	80	0	1350	ABIOTIC	COLD	null	null	AT4G03430.1	pre-mRNA splicing factor-related	chr4:1517411-1520500 REVERSE LENGTH=1029
AB0023	Arundo_WS_Unigene066250	58.38	197	63	2e-76	236	ABIOTIC	Not available	null	null	AT5G07220.1	BCL-2-associated athanogene 3	chr5:2265545-2266720 REVERSE LENGTH=303
AB0024	Arundo_WS_Unigene066250	50.72	209	69	3e-69	218	ABIOTIC	Not available	null	null	AT5G62100.1	BCL-2-associated athanogene 2	chr5:24940477-24941775 FORWARD LENGTH=296
AB0026	Arundo_WS_Unigene029468	73.64	368	60	0	585	ABIOTIC	Not Available	null	null	AT5G67320.1	WD-40 repeat family protein	chr5:26857268-26860974 FORWARD LENGTH=613
AL0001	Arundo_WS_Unigene068269	55.13	439	83	3e-155	456	ALUMINIUM	Not available	null	null	AT1G34370.1 AT1G34370.2	C2H2 and C2HC zinc fingers superfamily protein	chr1:12551002-12552501 FORWARD LENGTH=499
AL0001	Arundo_WS_Unigene068270	55.13	439	83	3e-155	456	ALUMINIUM	Not available	null	null	AT1G34370.1 AT1G34370.2	C2H2 and C2HC zinc fingers superfamily protein	chr1:12551002-12552501 FORWARD LENGTH=499
AL0001	Arundo_WS_Unigene068271	55.13	439	83	5e-155	456	ALUMINIUM	Not available	null	null	AT1G34370.1 AT1G34370.2	C2H2 and C2HC zinc fingers superfamily protein	chr1:12551002-12552501 FORWARD LENGTH=499
AL0001	Arundo_WS_Unigene038037	52.9	414	78	8e-135	404	ALUMINIUM	Not available	null	null	AT1G34370.1 AT1G34370.2	C2H2 and C2HC zinc fingers superfamily protein	chr1:12551002-12552501 FORWARD LENGTH=499
AL0004	Arundo_WS_Unigene041635	78.04	255	93	4e-142	405	ALUMINIUM	Not available	null	null	AT2G37330.1	aluminum sensitive 3	chr2:15669190-15670172 FORWARD LENGTH=273
AL0005	Arundo_WS_Unigene074185	76.95	616	95	0	942	ALUMINIUM	Not available	null	null	AT5G39040.1	transporter associated with antigen processing protein 2	chr5:15625660-15629621 FORWARD LENGTH=644
AL0005	Arundo_WS_Unigene074180	81.18	425	66	0	701	ALUMINIUM	Not available	null	null	AT5G39040.1	transporter associated with antigen processing protein 2	chr5:15625660-15629621 FORWARD LENGTH=644
AL0005	Arundo_WS_Unigene074187	74.89	454	70	0	664	ALUMINIUM	Not available	null	null	AT5G39040.1	transporter associated with antigen processing protein 2	chr5:15625660-15629621 FORWARD LENGTH=644
AL0010	Arundo_WS_Unigene035254	66.51	848	98	0	1184	ALUMINIUM	Not available	null	null	AT4G11850.1	phospholipase D gamma 1	chr4:7129352-7132937 REVERSE LENGTH=858
AL0010	Arundo_WS_Unigene074049	54.68	790	90	0	884	ALUMINIUM	Not available	null	null	AT4G11850.1	phospholipase D gamma 1	chr4:7129352-7132937 REVERSE LENGTH=858
AS0001	Arundo_WS_Unigene077382	61.64	146	98	2e-52	166	ABSCISIC ACID	ETHYLENE STIMULUS,WATER DEPRIVATION, RESPONSE TO HEAT	null	null	AT3G24500.1	multiprotein bridging factor 1C	chr3:8918755-8919201 FORWARD LENGTH=148
AS0002	Arundo_WS_Unigene023009	57.29	96	51	2e-30	109	ABSCISIC ACID	STRESS, RESPONSE TO CHITIN	null	null	AT3G28210.1	zinc finger (AN1-like) family protein	chr3:10520585-10521223 FORWARD LENGTH=186
AS0004	Arundo_WS_Unigene037497	72.85	501	99	0	785	ABSCISIC ACID	NACL, CHILLING, METHYL VIOLOGEN AND DEHYDRATION STRESS	null	null	AT3G48170.1	aldehyde dehydrogenase 10A9	chr3:17786290-17789918 REVERSE LENGTH=503
AS0004	Arundo_WS_Unigene057088	73.15	447	89	0	721	ABSCISIC ACID	NACL, CHILLING, METHYL VIOLOGEN AND DEHYDRATION STRESS	null	null	AT3G48170.1	aldehyde dehydrogenase 10A9	chr3:17786290-17789918 REVERSE LENGTH=503
AS0005	Arundo_WS_Unigene055661	51.35	148	98	1e-45	149	ABSCISIC ACID	SALT, WATER	null	null	AT3G51920.1	calmodulin 9	chr3:19268178-19269314 REVERSE LENGTH=151
AS0005	Arundo_WS_Unigene055663	51.35	148	98	1e-45	149	ABSCISIC ACID	SALT, WATER	null	null	AT3G51920.1	calmodulin 9	chr3:19268178-19269314 REVERSE LENGTH=151
AS0005	Arundo_WS_Unigene055665	51.35	148	98	1e-45	149	ABSCISIC ACID	SALT, WATER	null	null	AT3G51920.1	calmodulin 9	chr3:19268178-19269314 REVERSE LENGTH=151
AS0005	Arundo_WS_Unigene055674	51.35	148	98	1e-45	149	ABSCISIC ACID	SALT, WATER	null	null	AT3G51920.1	calmodulin 9	chr3:19268178-19269314 REVERSE LENGTH=151
AS0005	Arundo_WS_Unigene055664	50.68	148	98	1e-44	148	ABSCISIC ACID	SALT, WATER	null	null	AT3G51920.1	calmodulin 9	chr3:19268178-19269314 REVERSE LENGTH=151
AS0005	Arundo_WS_Unigene055667	50.68	148	98	1e-44	148	ABSCISIC ACID	SALT, WATER	null	null	AT3G51920.1	calmodulin 9	chr3:19268178-19269314 REVERSE LENGTH=151
AS0005	Arundo_WS_Unigene055670	50.68	148	98	1e-44	148	ABSCISIC ACID	SALT, WATER	null	null	AT3G51920.1	calmodulin 9	chr3:19268178-19269314 REVERSE LENGTH=151
AS0005	Arundo_WS_Unigene055671	50.68	148	98	1e-44	148	ABSCISIC ACID	SALT, WATER	null	null	AT3G51920.1	calmodulin 9	chr3:19268178-19269314 REVERSE LENGTH=151
AS0005	Arundo_WS_Unigene055672	50.68	148	98	1e-44	148	ABSCISIC ACID	SALT, WATER	null	null	AT3G51920.1	calmodulin 9	chr3:19268178-19269314 REVERSE LENGTH=151
AS0005	Arundo_WS_Unigene055677	50.68	148	98	1e-44	148	ABSCISIC ACID	SALT, WATER	null	null	AT3G51920.1	calmodulin 9	chr3:19268178-19269314 REVERSE LENGTH=151
AS0005	Arundo_WS_Unigene055660	50.68	148	98	5e-45	147	ABSCISIC ACID	SALT, WATER	null	null	AT3G51920.1	calmodulin 9	chr3:19268178-19269314 REVERSE LENGTH=151
AS0005	Arundo_WS_Unigene055662	50.68	148	98	5e-45	147	ABSCISIC ACID	SALT, WATER	null	null	AT3G51920.1	calmodulin 9	chr3:19268178-19269314 REVERSE LENGTH=151
AS0005	Arundo_WS_Unigene055666	50.68	148	98	5e-45	147	ABSCISIC ACID	SALT, WATER	null	null	AT3G51920.1	calmodulin 9	chr3:19268178-19269314 REVERSE LENGTH=151
AS0005	Arundo_WS_Unigene055668	50.68	148	98	5e-45	147	ABSCISIC ACID	SALT, WATER	null	null	AT3G51920.1	calmodulin 9	chr3:19268178-19269314 REVERSE LENGTH=151
AS0005	Arundo_WS_Unigene055669	50.68	148	98	5e-45	147	ABSCISIC ACID	SALT, WATER	null	null	AT3G51920.1	calmodulin 9	chr3:19268178-19269314 REVERSE LENGTH=151
AS0005	Arundo_WS_Unigene055673	50.68	148	98	5e-45	147	ABSCISIC ACID	SALT, WATER	null	null	AT3G51920.1	calmodulin 9	chr3:19268178-19269314 REVERSE LENGTH=151
AS0005	Arundo_WS_Unigene055675	50.68	148	98	5e-45	147	ABSCISIC ACID	SALT, WATER	null	null	AT3G51920.1	calmodulin 9	chr3:19268178-19269314 REVERSE LENGTH=151
AS0005	Arundo_WS_Unigene055676	50.68	148	98	5e-45	147	ABSCISIC ACID	SALT, WATER	null	null	AT3G51920.1	calmodulin 9	chr3:19268178-19269314 REVERSE LENGTH=151
AS0005	Arundo_WS_Unigene000592	50.34	149	96	1e-40	137	ABSCISIC ACID	SALT, WATER	null	null	AT3G51920.1	calmodulin 9	chr3:19268178-19269314 REVERSE LENGTH=151
AS0005	Arundo_WS_Unigene006187	52	75	50	2e-20	82	ABSCISIC ACID	SALT, WATER	null	null	AT3G51920.1	calmodulin 9	chr3:19268178-19269314 REVERSE LENGTH=151
AS0005	Arundo_WS_Unigene072807	51.32	76	50	2e-17	73	ABSCISIC ACID	SALT, WATER	null	null	AT3G51920.1	calmodulin 9	chr3:19268178-19269314 REVERSE LENGTH=151
AS0005	Arundo_WS_Unigene072810	51.32	76	50	2e-17	73	ABSCISIC ACID	SALT, WATER	null	null	AT3G51920.1	calmodulin 9	chr3:19268178-19269314 REVERSE LENGTH=151
AS0005	Arundo_WS_Unigene072811	51.32	76	50	2e-17	73	ABSCISIC ACID	SALT, WATER	null	null	AT3G51920.1	calmodulin 9	chr3:19268178-19269314 REVERSE LENGTH=151
AS0005	Arundo_WS_Unigene072813	51.32	76	50	2e-17	73	ABSCISIC ACID	SALT, WATER	null	null	AT3G51920.1	calmodulin 9	chr3:19268178-19269314 REVERSE LENGTH=151
AS0006	Arundo_WS_Unigene068934	61.86	430	86	0	555	ABSCISIC ACID	COLD AND HEAT	null	null	AT3G53110.1	P-loop containing nucleoside triphosphate hydrolases superfamily protein	chr3:19687968-19690423 FORWARD LENGTH=496
AS0007	Arundo_WS_Unigene069679	61.99	634	99	0	806	ABSCISIC ACID	Not available	null	null	AT3G63150.1	MIRO-related GTP-ase 2	chr3:23329200-23332692 REVERSE LENGTH=643
AS0008	Arundo_WS_Unigene023605	51.67	209	59	2e-64	216	ABSCISIC ACID	OSMOTIC AND DEFENSIVE	null	null	AT4G11890.1	Protein kinase superfamily protein	chr4:7148269-7149772 FORWARD LENGTH=351
AS0011	Arundo_WS_Unigene001523	50.94	159	92	3e-47	160	ABSCISIC ACID	WATER, ABIOTIC	null	null	AT5G62490.1	HVA22 homologue B	chr5:25090206-25091345 FORWARD LENGTH=167
AS0011	Arundo_WS_Unigene026729	50.97	155	90	8e-47	156	ABSCISIC ACID	WATER, ABIOTIC	null	null	AT5G62490.1	HVA22 homologue B	chr5:25090206-25091345 FORWARD LENGTH=167
CD0001	Arundo_WS_Unigene000111	65.73	143	98	8e-60	186	CADMIUM	SALT	null	null	AT1G15930.1 AT1G15930.2	Ribosomal protein L7Ae/L30e/S12e/Gadd45 family protein	chr1:5471702-5472741 FORWARD LENGTH=144
CD0001	Arundo_WS_Unigene064492	65.25	141	98	9e-60	186	CADMIUM	SALT	null	null	AT1G15930.1 AT1G15930.2	Ribosomal protein L7Ae/L30e/S12e/Gadd45 family protein	chr1:5471702-5472741 FORWARD LENGTH=144
CD0001	Arundo_WS_Unigene064493	65.28	144	99	6e-60	186	CADMIUM	SALT	null	null	AT1G15930.1 AT1G15930.2	Ribosomal protein L7Ae/L30e/S12e/Gadd45 family protein	chr1:5471702-5472741 FORWARD LENGTH=144
CD0001	Arundo_WS_Unigene001797	53.39	118	81	3e-38	129	CADMIUM	SALT	null	1	AT1G15930.1 AT1G15930.2	Ribosomal protein L7Ae/L30e/S12e/Gadd45 family protein	chr1:5471702-5472741 FORWARD LENGTH=144
CD0001	Arundo_WS_Unigene012090	50.42	119	82	7e-38	129	CADMIUM	SALT	null	null	AT1G15930.1 AT1G15930.2	Ribosomal protein L7Ae/L30e/S12e/Gadd45 family protein	chr1:5471702-5472741 FORWARD LENGTH=144
CD0001	Arundo_WS_Unigene003330	50.83	120	83	3e-35	122	CADMIUM	SALT	null	null	AT1G15930.1 AT1G15930.2	Ribosomal protein L7Ae/L30e/S12e/Gadd45 family protein	chr1:5471702-5472741 FORWARD LENGTH=144
CD0002	Arundo_WS_Unigene074003	84.67	685	92	0	1233	CADMIUM	SALT	null	null	AT3G60750.1	Transketolase	chr3:22454004-22456824 FORWARD LENGTH=741
CD0003	Arundo_WS_Unigene058732	83.27	251	94	9e-155	437	CADMIUM	Not available	null	null	AT4G09000.1	general regulatory factor 1	chr4:5775387-5777157 FORWARD LENGTH=267
CD0003	Arundo_WS_Unigene058731	82.54	252	94	2e-154	435	CADMIUM	Not available	null	null	AT4G09000.1	general regulatory factor 1	chr4:5775387-5777157 FORWARD LENGTH=267
CD0003	Arundo_WS_Unigene058734	80.39	255	96	3e-151	428	CADMIUM	Not available	1	null	AT4G09000.1	general regulatory factor 1	chr4:5775387-5777157 FORWARD LENGTH=267
CD0003	Arundo_WS_Unigene058735	80.39	255	96	1e-151	428	CADMIUM	Not available	null	null	AT4G09000.1	general regulatory factor 1	chr4:5775387-5777157 FORWARD LENGTH=267
CD0003	Arundo_WS_Unigene063224	81.67	251	94	8e-152	428	CADMIUM	Not available	null	null	AT4G09000.1	general regulatory factor 1	chr4:5775387-5777157 FORWARD LENGTH=267
CD0003	Arundo_WS_Unigene063226	81.67	251	94	8e-152	428	CADMIUM	Not available	null	null	AT4G09000.1	general regulatory factor 1	chr4:5775387-5777157 FORWARD LENGTH=267
CD0003	Arundo_WS_Unigene047111	76.17	193	72	1e-98	290	CADMIUM	Not available	null	null	AT4G09000.1	general regulatory factor 1	chr4:5775387-5777157 FORWARD LENGTH=267
CD0003	Arundo_WS_Unigene063223	79.65	172	64	9e-98	289	CADMIUM	Not available	null	null	AT4G09000.1	general regulatory factor 1	chr4:5775387-5777157 FORWARD LENGTH=267
CD0003	Arundo_WS_Unigene029744	72.47	178	67	2e-89	267	CADMIUM	Not available	null	null	AT4G09000.1	general regulatory factor 1	chr4:5775387-5777157 FORWARD LENGTH=267
CD0003	Arundo_WS_Unigene029743	73.14	175	66	5e-89	266	CADMIUM	Not available	null	null	AT4G09000.1	general regulatory factor 1	chr4:5775387-5777157 FORWARD LENGTH=267
CD0003	Arundo_WS_Unigene019329	72.83	173	65	7e-87	260	CADMIUM	Not available	null	null	AT4G09000.1	general regulatory factor 1	chr4:5775387-5777157 FORWARD LENGTH=267
CD0003	Arundo_WS_Unigene077314	62.71	177	66	2e-72	223	CADMIUM	Not available	null	null	AT4G09000.1	general regulatory factor 1	chr4:5775387-5777157 FORWARD LENGTH=267
CD0003	Arundo_WS_Unigene054850	66.43	143	54	4e-61	192	CADMIUM	Not available	null	null	AT4G09000.1	general regulatory factor 1	chr4:5775387-5777157 FORWARD LENGTH=267
CD0003	Arundo_WS_Unigene047110	66.42	134	50	7e-51	166	CADMIUM	Not available	null	null	AT4G09000.1	general regulatory factor 1	chr4:5775387-5777157 FORWARD LENGTH=267
CD0004	Arundo_WS_Unigene069901	56.32	467	93	0	541	CADMIUM	COPPER	null	null	AT5G44070.1	phytochelatin synthase 1 (PCS1)	chr5:17734876-17737672 FORWARD LENGTH=485
CD0004	Arundo_WS_Unigene069900	56.01	466	92	0	521	CADMIUM	COPPER	null	null	AT5G44070.1	phytochelatin synthase 1 (PCS1)	chr5:17734876-17737672 FORWARD LENGTH=485
CD0005	Arundo_WS_Unigene069901	52.89	467	93	3e-172	496	CADMIUM	Not available	null	null	AT1G03980.1	phytochelatin synthase 2	chr1:1019311-1021871 REVERSE LENGTH=452
CD0005	Arundo_WS_Unigene069900	52.35	468	92	4e-165	478	CADMIUM	Not available	null	null	AT1G03980.1	phytochelatin synthase 2	chr1:1019311-1021871 REVERSE LENGTH=452
CD0009	Arundo_WS_Unigene064295	60.7	710	74	0	869	CADMIUM	ZINC,COBALT,LEAD	null	null	AT4G30110.1	heavy metal atpase 2	chr4:14720253-14724577 REVERSE LENGTH=951
CD0009	Arundo_WS_Unigene064291	60.42	710	74	0	865	CADMIUM	ZINC,COBALT,LEAD	null	null	AT4G30110.1	heavy metal atpase 2	chr4:14720253-14724577 REVERSE LENGTH=951
CD0010	Arundo_WS_Unigene064289	57.14	532	98	0	612	CADMIUM	ZINC,COBALT,LEAD	null	null	AT4G30120.1	heavy metal atpase 3	chr4:14731131-14733502 REVERSE LENGTH=542
CD0010	Arundo_WS_Unigene064295	57.71	532	98	0	609	CADMIUM	ZINC,COBALT,LEAD	null	null	AT4G30120.1	heavy metal atpase 3	chr4:14731131-14733502 REVERSE LENGTH=542
CD0010	Arundo_WS_Unigene064291	57.71	532	98	0	608	CADMIUM	ZINC,COBALT,LEAD	null	null	AT4G30120.1	heavy metal atpase 3	chr4:14731131-14733502 REVERSE LENGTH=542
CD0010	Arundo_WS_Unigene003015	57.48	301	56	4e-114	346	CADMIUM	ZINC,COBALT,LEAD	null	null	AT4G30120.1	heavy metal atpase 3	chr4:14731131-14733502 REVERSE LENGTH=542
CD0010	Arundo_WS_Unigene064290	55.8	276	51	6e-101	323	CADMIUM	ZINC,COBALT,LEAD	null	null	AT4G30120.1	heavy metal atpase 3	chr4:14731131-14733502 REVERSE LENGTH=542
CD0010	Arundo_WS_Unigene064293	55.8	276	51	9e-100	322	CADMIUM	ZINC,COBALT,LEAD	null	null	AT4G30120.1	heavy metal atpase 3	chr4:14731131-14733502 REVERSE LENGTH=542
CD0010	Arundo_WS_Unigene064294	55.8	276	51	2e-99	322	CADMIUM	ZINC,COBALT,LEAD	null	null	AT4G30120.1	heavy metal atpase 3	chr4:14731131-14733502 REVERSE LENGTH=542
CD0011	Arundo_WS_Unigene064291	60.03	703	60	0	867	CADMIUM	ZINC,COBALT,LEAD	null	null	AT2G19110.1	heavy metal atpase 4	chr2:8279478-8286255 FORWARD LENGTH=1172
CD0011	Arundo_WS_Unigene064295	59.89	703	60	0	866	CADMIUM	ZINC,COBALT,LEAD	null	null	AT2G19110.1	heavy metal atpase 4	chr2:8279478-8286255 FORWARD LENGTH=1172
CD0011	Arundo_WS_Unigene064289	59.46	703	60	0	859	CADMIUM	ZINC,COBALT,LEAD	null	null	AT2G19110.1	heavy metal atpase 4	chr2:8279478-8286255 FORWARD LENGTH=1172
CD0012	Arundo_WS_Unigene071236	69.63	484	95	0	686	CADMIUM	IRON,MANGANESE,ZINC	null	null	AT2G23150.1	natural resistance-associated macrophage protein 3	chr2:9856422-9858565 REVERSE LENGTH=509
CD0012	Arundo_WS_Unigene071237	73.66	429	84	0	645	CADMIUM	IRON,MANGANESE,ZINC	1	null	AT2G23150.1	natural resistance-associated macrophage protein 3	chr2:9856422-9858565 REVERSE LENGTH=509
CD0012	Arundo_WS_Unigene071234	73.43	429	84	0	644	CADMIUM	IRON,MANGANESE,ZINC	1	null	AT2G23150.1	natural resistance-associated macrophage protein 3	chr2:9856422-9858565 REVERSE LENGTH=509
CD0012	Arundo_WS_Unigene071235	73.66	429	84	0	644	CADMIUM	IRON,MANGANESE,ZINC	null	null	AT2G23150.1	natural resistance-associated macrophage protein 3	chr2:9856422-9858565 REVERSE LENGTH=509
CD0012	Arundo_WS_Unigene033477	70.87	333	65	4e-170	488	CADMIUM	IRON,MANGANESE,ZINC	null	null	AT2G23150.1	natural resistance-associated macrophage protein 3	chr2:9856422-9858565 REVERSE LENGTH=509
CD0013	Arundo_WS_Unigene071236	69.67	478	93	0	669	CADMIUM	IRON	null	null	AT5G67330.1	natural resistance associated macrophage protein 4	chr5:26861822-26863580 FORWARD LENGTH=512
CD0013	Arundo_WS_Unigene071237	74.12	425	83	0	636	CADMIUM	IRON	1	null	AT5G67330.1	natural resistance associated macrophage protein 4	chr5:26861822-26863580 FORWARD LENGTH=512
CD0013	Arundo_WS_Unigene071234	73.88	425	83	0	635	CADMIUM	IRON	1	null	AT5G67330.1	natural resistance associated macrophage protein 4	chr5:26861822-26863580 FORWARD LENGTH=512
CD0013	Arundo_WS_Unigene071235	74.12	425	83	0	635	CADMIUM	IRON	null	null	AT5G67330.1	natural resistance associated macrophage protein 4	chr5:26861822-26863580 FORWARD LENGTH=512
CD0013	Arundo_WS_Unigene033477	71.91	324	63	9e-166	477	CADMIUM	IRON	null	null	AT5G67330.1	natural resistance associated macrophage protein 4	chr5:26861822-26863580 FORWARD LENGTH=512
CD0014	Arundo_WS_Unigene038010	83.6	317	98	0	511	CADMIUM	Not available	null	null	AT4G14880.1 AT4G14880.2 AT4G14880.3 AT4G14880.4	O-acetylserine (thiol) lyase (OAS-TL) isoform A1	chr4:8518209-8520050 REVERSE LENGTH=322
CD0014	Arundo_WS_Unigene038011	83.6	317	98	0	510	CADMIUM	Not available	null	null	AT4G14880.1 AT4G14880.2 AT4G14880.3 AT4G14880.4	O-acetylserine (thiol) lyase (OAS-TL) isoform A1	chr4:8518209-8520050 REVERSE LENGTH=322
CD0014	Arundo_WS_Unigene063716	71.61	317	98	2e-158	452	CADMIUM	Not available	null	null	AT4G14880.1 AT4G14880.2 AT4G14880.3 AT4G14880.4	O-acetylserine (thiol) lyase (OAS-TL) isoform A1	chr4:8518209-8520050 REVERSE LENGTH=322
CD0014	Arundo_WS_Unigene063721	71.61	317	98	2e-158	452	CADMIUM	Not available	null	null	AT4G14880.1 AT4G14880.2 AT4G14880.3 AT4G14880.4	O-acetylserine (thiol) lyase (OAS-TL) isoform A1	chr4:8518209-8520050 REVERSE LENGTH=322
CD0014	Arundo_WS_Unigene063715	71.29	317	98	2e-157	450	CADMIUM	Not available	null	null	AT4G14880.1 AT4G14880.2 AT4G14880.3 AT4G14880.4	O-acetylserine (thiol) lyase (OAS-TL) isoform A1	chr4:8518209-8520050 REVERSE LENGTH=322
CD0014	Arundo_WS_Unigene063719	71.29	317	98	2e-157	450	CADMIUM	Not available	null	null	AT4G14880.1 AT4G14880.2 AT4G14880.3 AT4G14880.4	O-acetylserine (thiol) lyase (OAS-TL) isoform A1	chr4:8518209-8520050 REVERSE LENGTH=322
CD0014	Arundo_WS_Unigene061904	63.17	315	98	3e-139	403	CADMIUM	Not available	null	null	AT4G14880.1 AT4G14880.2 AT4G14880.3 AT4G14880.4	O-acetylserine (thiol) lyase (OAS-TL) isoform A1	chr4:8518209-8520050 REVERSE LENGTH=322
CD0014	Arundo_WS_Unigene045886	62.62	313	96	4e-135	391	CADMIUM	Not available	null	null	AT4G14880.1 AT4G14880.2 AT4G14880.3 AT4G14880.4	O-acetylserine (thiol) lyase (OAS-TL) isoform A1	chr4:8518209-8520050 REVERSE LENGTH=322
CD0014	Arundo_WS_Unigene068168	55.66	318	98	5e-123	360	CADMIUM	Not available	null	null	AT4G14880.1 AT4G14880.2 AT4G14880.3 AT4G14880.4	O-acetylserine (thiol) lyase (OAS-TL) isoform A1	chr4:8518209-8520050 REVERSE LENGTH=322
CD0014	Arundo_WS_Unigene068173	55.63	302	93	1e-116	343	CADMIUM	Not available	null	null	AT4G14880.1 AT4G14880.2 AT4G14880.3 AT4G14880.4	O-acetylserine (thiol) lyase (OAS-TL) isoform A1	chr4:8518209-8520050 REVERSE LENGTH=322
CD0014	Arundo_WS_Unigene068179	58.21	268	83	6e-109	322	CADMIUM	Not available	null	null	AT4G14880.1 AT4G14880.2 AT4G14880.3 AT4G14880.4	O-acetylserine (thiol) lyase (OAS-TL) isoform A1	chr4:8518209-8520050 REVERSE LENGTH=322
CD0014	Arundo_WS_Unigene068180	58.21	268	83	6e-109	322	CADMIUM	Not available	null	null	AT4G14880.1 AT4G14880.2 AT4G14880.3 AT4G14880.4	O-acetylserine (thiol) lyase (OAS-TL) isoform A1	chr4:8518209-8520050 REVERSE LENGTH=322
CD0014	Arundo_WS_Unigene045004	53.29	319	98	6e-107	320	CADMIUM	Not available	null	null	AT4G14880.1 AT4G14880.2 AT4G14880.3 AT4G14880.4	O-acetylserine (thiol) lyase (OAS-TL) isoform A1	chr4:8518209-8520050 REVERSE LENGTH=322
CD0014	Arundo_WS_Unigene000549	52.04	319	98	5e-104	313	CADMIUM	Not available	null	null	AT4G14880.1 AT4G14880.2 AT4G14880.3 AT4G14880.4	O-acetylserine (thiol) lyase (OAS-TL) isoform A1	chr4:8518209-8520050 REVERSE LENGTH=322
CD0014	Arundo_WS_Unigene068175	58.95	190	59	2e-76	236	CADMIUM	Not available	null	null	AT4G14880.1 AT4G14880.2 AT4G14880.3 AT4G14880.4	O-acetylserine (thiol) lyase (OAS-TL) isoform A1	chr4:8518209-8520050 REVERSE LENGTH=322
CD0014	Arundo_WS_Unigene068176	58.95	190	59	2e-76	236	CADMIUM	Not available	null	null	AT4G14880.1 AT4G14880.2 AT4G14880.3 AT4G14880.4	O-acetylserine (thiol) lyase (OAS-TL) isoform A1	chr4:8518209-8520050 REVERSE LENGTH=322
CD0014	Arundo_WS_Unigene049078	51.16	215	66	4e-62	202	CADMIUM	Not available	null	null	AT4G14880.1 AT4G14880.2 AT4G14880.3 AT4G14880.4	O-acetylserine (thiol) lyase (OAS-TL) isoform A1	chr4:8518209-8520050 REVERSE LENGTH=322
CD0014	Arundo_WS_Unigene068183	55.56	162	50	1e-60	195	CADMIUM	Not available	null	null	AT4G14880.1 AT4G14880.2 AT4G14880.3 AT4G14880.4	O-acetylserine (thiol) lyase (OAS-TL) isoform A1	chr4:8518209-8520050 REVERSE LENGTH=322
CD0015	Arundo_WS_Unigene070757	77.18	596	82	0	945	CADMIUM	Not available	null	null	AT5G58270.1	ABC transporter of the mitochondrion 3	chr5:23562168-23567040 FORWARD LENGTH=728
CD0015	Arundo_WS_Unigene070755	75.75	433	59	0	669	CADMIUM	Not available	null	null	AT5G58270.1	ABC transporter of the mitochondrion 3	chr5:23562168-23567040 FORWARD LENGTH=728
CD0015	Arundo_WS_Unigene070756	76.98	404	55	0	632	CADMIUM	Not available	null	null	AT5G58270.1	ABC transporter of the mitochondrion 3	chr5:23562168-23567040 FORWARD LENGTH=728
CE0001	Arundo_WS_Unigene015976	61.07	149	86	4e-61	191	CELLULAR	Not available	null	null	AT3G54900.1	CAX interacting protein 1	chr3:20341850-20342371 REVERSE LENGTH=173
CE0001	Arundo_WS_Unigene068341	57.45	94	54	5e-30	115	CELLULAR	Not available	null	null	AT3G54900.1	CAX interacting protein 1	chr3:20341850-20342371 REVERSE LENGTH=173
CE0001	Arundo_WS_Unigene068341	50	100	58	1e-28	111	CELLULAR	Not available	null	null	AT3G54900.1	CAX interacting protein 1	chr3:20341850-20342371 REVERSE LENGTH=173
CE0001	Arundo_WS_Unigene068341	53.68	95	55	3e-28	110	CELLULAR	Not available	null	null	AT3G54900.1	CAX interacting protein 1	chr3:20341850-20342371 REVERSE LENGTH=173
CE0001	Arundo_WS_Unigene026889	50	100	56	6e-26	102	CELLULAR	Not available	null	null	AT3G54900.1	CAX interacting protein 1	chr3:20341850-20342371 REVERSE LENGTH=173
CH0001	Arundo_WS_Unigene051483	57.64	399	68	2e-161	470	CHILLING	Not available	null	null	AT4G02330.1	Plant invertase/pectin methylesterase inhibitor superfamily	chr4:1032479-1034928 FORWARD LENGTH=573
CL0002	Arundo_WS_Unigene025992	71.07	159	99	9e-82	242	COLD	HYPOXIC, H2O2	null	null	AT2G16060.1	hemoglobin 1	chr2:6982782-6983522 REVERSE LENGTH=160
CL0002	Arundo_WS_Unigene042693	66.67	156	96	1e-69	211	COLD	HYPOXIC, H2O2	null	null	AT2G16060.1	hemoglobin 1	chr2:6982782-6983522 REVERSE LENGTH=160
CL0002	Arundo_WS_Unigene042692	65.1	149	93	4e-67	205	COLD	HYPOXIC, H2O2	null	null	AT2G16060.1	hemoglobin 1	chr2:6982782-6983522 REVERSE LENGTH=160
CL0003	Arundo_WS_Unigene037316	63.67	311	98	2e-136	393	COLD	SALT,DROUGHT	null	null	AT2G37760.1 AT2G37760.2	NAD(P)-linked oxidoreductase superfamily protein	chr2:15831995-15833742 FORWARD LENGTH=311
CL0003	Arundo_WS_Unigene047903	61.94	310	98	1e-135	391	COLD	SALT,DROUGHT	null	null	AT2G37760.1 AT2G37760.2	NAD(P)-linked oxidoreductase superfamily protein	chr2:15831995-15833742 FORWARD LENGTH=311
CL0003	Arundo_WS_Unigene019772	66.56	308	98	4e-128	373	COLD	SALT,DROUGHT	null	null	AT2G37760.1 AT2G37760.2	NAD(P)-linked oxidoreductase superfamily protein	chr2:15831995-15833742 FORWARD LENGTH=311
CL0003	Arundo_WS_Unigene053683	62.9	310	98	1e-120	355	COLD	SALT,DROUGHT	null	null	AT2G37760.1 AT2G37760.2	NAD(P)-linked oxidoreductase superfamily protein	chr2:15831995-15833742 FORWARD LENGTH=311
CL0003	Arundo_WS_Unigene053681	63.9	205	66	2e-83	254	COLD	SALT,DROUGHT	null	null	AT2G37760.1 AT2G37760.2	NAD(P)-linked oxidoreductase superfamily protein	chr2:15831995-15833742 FORWARD LENGTH=311
CL0003	Arundo_WS_Unigene037317	65.08	189	60	3e-82	250	COLD	SALT,DROUGHT	null	null	AT2G37760.1 AT2G37760.2	NAD(P)-linked oxidoreductase superfamily protein	chr2:15831995-15833742 FORWARD LENGTH=311
CL0004	Arundo_WS_Unigene061937	51.77	537	57	0	566	COLD	ABIOTIC	null	null	AT2G39810.1	ubiquitin-protein ligases	chr2:16612941-16617802 FORWARD LENGTH=927
CL0005	Arundo_WS_Unigene067069	73.61	538	84	0	826	COLD	Not available	null	null	AT3G07020.2	UDP-Glycosyltransferase superfamily protein	chr3:2217841-2221590 REVERSE LENGTH=637
CL0008	Arundo_WS_Unigene043858	61.69	154	96	2e-70	213	COLD	STRESS	null	null	AT3G53990.1	Adenine nucleotide alpha hydrolases-like superfamily protein	chr3:19989658-19991019 REVERSE LENGTH=160
CL0008	Arundo_WS_Unigene024791	50.98	153	96	3e-54	172	COLD	STRESS	null	null	AT3G53990.1	Adenine nucleotide alpha hydrolases-like superfamily protein	chr3:19989658-19991019 REVERSE LENGTH=160
CL0008	Arundo_WS_Unigene037009	50	154	96	2e-50	162	COLD	STRESS	null	null	AT3G53990.1	Adenine nucleotide alpha hydrolases-like superfamily protein	chr3:19989658-19991019 REVERSE LENGTH=160
CL0009	Arundo_WS_Unigene065999	56.41	1654	99	0	1760	COLD	LIGHT INTENSITY AND 0SMOTIC STRESS	null	null	AT3G59770.1	sacI homology domain-containing protein / WW domain-containing protein	chr3:22079281-22085674 REVERSE LENGTH=1630
CL0011	Arundo_WS_Unigene076193	69.5	1210	94	0	1628	COLD	OSMOTIC	null	null	AT4G04920.1	sensitive to freezing 6	chr4:2497931-2504996 FORWARD LENGTH=1278
CL0011	Arundo_WS_Unigene076194	65.86	665	51	0	823	COLD	OSMOTIC	null	null	AT4G04920.1	sensitive to freezing 6	chr4:2497931-2504996 FORWARD LENGTH=1278
CL0012	Arundo_WS_Unigene063692	57.33	382	61	8e-134	403	COLD	SALT, CADMIUM AND WOUNDING STRESS SIGNALLING	null	null	AT4G08500.1	MAPK/ERK kinase kinase 1	chr4:5404272-5407062 REVERSE LENGTH=608
CL0012	Arundo_WS_Unigene064860	53.03	379	59	2e-118	369	COLD	SALT, CADMIUM AND WOUNDING STRESS SIGNALLING	null	null	AT4G08500.1	MAPK/ERK kinase kinase 1	chr4:5404272-5407062 REVERSE LENGTH=608
CL0013	Arundo_WS_Unigene034492	77	213	100	8e-124	353	COLD	OSMOTIC, SALT AND WATER DEPRIVATION.	null	null	AT4G17615.1	calcineurin B-like protein 1	chr4:9817142-9818995 FORWARD LENGTH=213
CL0013	Arundo_WS_Unigene063036	66.67	201	94	4e-94	279	COLD	OSMOTIC, SALT AND WATER DEPRIVATION.	null	null	AT4G17615.1	calcineurin B-like protein 1	chr4:9817142-9818995 FORWARD LENGTH=213
CL0013	Arundo_WS_Unigene063037	66.67	201	94	4e-94	279	COLD	OSMOTIC, SALT AND WATER DEPRIVATION.	null	null	AT4G17615.1	calcineurin B-like protein 1	chr4:9817142-9818995 FORWARD LENGTH=213
CL0013	Arundo_WS_Unigene063038	66.67	201	94	2e-94	279	COLD	OSMOTIC, SALT AND WATER DEPRIVATION.	null	null	AT4G17615.1	calcineurin B-like protein 1	chr4:9817142-9818995 FORWARD LENGTH=213
CL0013	Arundo_WS_Unigene063035	66.17	201	94	5e-94	278	COLD	OSMOTIC, SALT AND WATER DEPRIVATION.	null	null	AT4G17615.1	calcineurin B-like protein 1	chr4:9817142-9818995 FORWARD LENGTH=213
CL0013	Arundo_WS_Unigene063034	66.17	201	94	1e-93	277	COLD	OSMOTIC, SALT AND WATER DEPRIVATION.	null	null	AT4G17615.1	calcineurin B-like protein 1	chr4:9817142-9818995 FORWARD LENGTH=213
CL0013	Arundo_WS_Unigene043913	64.65	198	93	3e-92	273	COLD	OSMOTIC, SALT AND WATER DEPRIVATION.	null	null	AT4G17615.1	calcineurin B-like protein 1	chr4:9817142-9818995 FORWARD LENGTH=213
CL0013	Arundo_WS_Unigene043914	64.65	198	93	3e-92	273	COLD	OSMOTIC, SALT AND WATER DEPRIVATION.	null	null	AT4G17615.1	calcineurin B-like protein 1	chr4:9817142-9818995 FORWARD LENGTH=213
CL0013	Arundo_WS_Unigene043915	64.65	198	93	3e-92	273	COLD	OSMOTIC, SALT AND WATER DEPRIVATION.	null	null	AT4G17615.1	calcineurin B-like protein 1	chr4:9817142-9818995 FORWARD LENGTH=213
CL0013	Arundo_WS_Unigene035477	60.48	210	99	2e-91	271	COLD	OSMOTIC, SALT AND WATER DEPRIVATION.	null	null	AT4G17615.1	calcineurin B-like protein 1	chr4:9817142-9818995 FORWARD LENGTH=213
CL0013	Arundo_WS_Unigene035479	60.48	210	99	1e-90	269	COLD	OSMOTIC, SALT AND WATER DEPRIVATION.	null	null	AT4G17615.1	calcineurin B-like protein 1	chr4:9817142-9818995 FORWARD LENGTH=213
CL0013	Arundo_WS_Unigene035476	60.19	206	97	2e-87	261	COLD	OSMOTIC, SALT AND WATER DEPRIVATION.	null	null	AT4G17615.1	calcineurin B-like protein 1	chr4:9817142-9818995 FORWARD LENGTH=213
CL0013	Arundo_WS_Unigene035478	60.19	206	97	1e-86	259	COLD	OSMOTIC, SALT AND WATER DEPRIVATION.	null	null	AT4G17615.1	calcineurin B-like protein 1	chr4:9817142-9818995 FORWARD LENGTH=213
CL0013	Arundo_WS_Unigene020208	54.93	213	99	9e-85	254	COLD	OSMOTIC, SALT AND WATER DEPRIVATION.	null	null	AT4G17615.1	calcineurin B-like protein 1	chr4:9817142-9818995 FORWARD LENGTH=213
CL0013	Arundo_WS_Unigene041139	62.84	183	86	3e-80	241	COLD	OSMOTIC, SALT AND WATER DEPRIVATION.	null	null	AT4G17615.1	calcineurin B-like protein 1	chr4:9817142-9818995 FORWARD LENGTH=213
CL0013	Arundo_WS_Unigene035585	57.59	191	89	2e-76	236	COLD	OSMOTIC, SALT AND WATER DEPRIVATION.	null	null	AT4G17615.1	calcineurin B-like protein 1	chr4:9817142-9818995 FORWARD LENGTH=213
CL0013	Arundo_WS_Unigene035581	57.59	191	89	3e-76	234	COLD	OSMOTIC, SALT AND WATER DEPRIVATION.	null	null	AT4G17615.1	calcineurin B-like protein 1	chr4:9817142-9818995 FORWARD LENGTH=213
CL0013	Arundo_WS_Unigene035587	57.07	191	89	1e-75	234	COLD	OSMOTIC, SALT AND WATER DEPRIVATION.	null	null	AT4G17615.1	calcineurin B-like protein 1	chr4:9817142-9818995 FORWARD LENGTH=213
CL0013	Arundo_WS_Unigene038968	57.22	180	85	4e-77	233	COLD	OSMOTIC, SALT AND WATER DEPRIVATION.	null	1	AT4G17615.1	calcineurin B-like protein 1	chr4:9817142-9818995 FORWARD LENGTH=213
CL0013	Arundo_WS_Unigene038969	57.22	180	85	4e-77	233	COLD	OSMOTIC, SALT AND WATER DEPRIVATION.	null	null	AT4G17615.1	calcineurin B-like protein 1	chr4:9817142-9818995 FORWARD LENGTH=213
CL0013	Arundo_WS_Unigene035582	57.07	191	89	1e-75	232	COLD	OSMOTIC, SALT AND WATER DEPRIVATION.	null	null	AT4G17615.1	calcineurin B-like protein 1	chr4:9817142-9818995 FORWARD LENGTH=213
CL0013	Arundo_WS_Unigene041137	60.11	183	86	2e-73	223	COLD	OSMOTIC, SALT AND WATER DEPRIVATION.	null	null	AT4G17615.1	calcineurin B-like protein 1	chr4:9817142-9818995 FORWARD LENGTH=213
CL0013	Arundo_WS_Unigene041144	62.65	166	78	5e-71	218	COLD	OSMOTIC, SALT AND WATER DEPRIVATION.	null	null	AT4G17615.1	calcineurin B-like protein 1	chr4:9817142-9818995 FORWARD LENGTH=213
CL0013	Arundo_WS_Unigene041143	59.64	166	78	4e-64	200	COLD	OSMOTIC, SALT AND WATER DEPRIVATION.	null	null	AT4G17615.1	calcineurin B-like protein 1	chr4:9817142-9818995 FORWARD LENGTH=213
CL0013	Arundo_WS_Unigene035588	53.01	183	86	2e-63	197	COLD	OSMOTIC, SALT AND WATER DEPRIVATION.	null	null	AT4G17615.1	calcineurin B-like protein 1	chr4:9817142-9818995 FORWARD LENGTH=213
CL0013	Arundo_WS_Unigene035586	52.46	183	86	1e-62	196	COLD	OSMOTIC, SALT AND WATER DEPRIVATION.	null	null	AT4G17615.1	calcineurin B-like protein 1	chr4:9817142-9818995 FORWARD LENGTH=213
CL0014	Arundo_WS_Unigene065511	83.53	601	89	0	1057	COLD	OXIDATIVE	null	null	AT5G13650.2	elongation factor family protein	chr5:4397821-4402364 FORWARD LENGTH=676
CL0014	Arundo_WS_Unigene065510	83.64	593	88	0	1046	COLD	OXIDATIVE	null	null	AT5G13650.2	elongation factor family protein	chr5:4397821-4402364 FORWARD LENGTH=676
CL0015	Arundo_WS_Unigene036359	75.47	106	91	2e-54	170	COLD	SALT	null	1	AT5G50720.1	HVA22 homologue E	chr5:20633442-20634502 REVERSE LENGTH=116
CL0015	Arundo_WS_Unigene036370	75.47	106	91	2e-54	170	COLD	SALT	null	null	AT5G50720.1	HVA22 homologue E	chr5:20633442-20634502 REVERSE LENGTH=116
CL0015	Arundo_WS_Unigene036355	73.58	106	91	1e-52	165	COLD	SALT	1	1	AT5G50720.1	HVA22 homologue E	chr5:20633442-20634502 REVERSE LENGTH=116
CL0015	Arundo_WS_Unigene036361	73.58	106	91	2e-52	165	COLD	SALT	1	1	AT5G50720.1	HVA22 homologue E	chr5:20633442-20634502 REVERSE LENGTH=116
CL0015	Arundo_WS_Unigene036362	75.86	87	75	8e-44	142	COLD	SALT	null	null	AT5G50720.1	HVA22 homologue E	chr5:20633442-20634502 REVERSE LENGTH=116
CL0015	Arundo_WS_Unigene036365	75.86	87	75	9e-44	142	COLD	SALT	null	null	AT5G50720.1	HVA22 homologue E	chr5:20633442-20634502 REVERSE LENGTH=116
CL0015	Arundo_WS_Unigene036358	73.56	87	75	3e-42	138	COLD	SALT	null	null	AT5G50720.1	HVA22 homologue E	chr5:20633442-20634502 REVERSE LENGTH=116
CL0015	Arundo_WS_Unigene036369	73.56	87	75	3e-42	138	COLD	SALT	null	1	AT5G50720.1	HVA22 homologue E	chr5:20633442-20634502 REVERSE LENGTH=116
CL0015	Arundo_WS_Unigene036360	70.67	75	65	6e-35	119	COLD	SALT	1	null	AT5G50720.1	HVA22 homologue E	chr5:20633442-20634502 REVERSE LENGTH=116
CL0015	Arundo_WS_Unigene036364	70.67	75	65	6e-35	119	COLD	SALT	1	1	AT5G50720.1	HVA22 homologue E	chr5:20633442-20634502 REVERSE LENGTH=116
CL0015	Arundo_WS_Unigene036366	70.67	75	65	6e-35	119	COLD	SALT	null	null	AT5G50720.1	HVA22 homologue E	chr5:20633442-20634502 REVERSE LENGTH=116
CL0015	Arundo_WS_Unigene036368	70.67	75	65	6e-35	119	COLD	SALT	null	1	AT5G50720.1	HVA22 homologue E	chr5:20633442-20634502 REVERSE LENGTH=116
CL0015	Arundo_WS_Unigene036371	70.67	75	65	6e-35	119	COLD	SALT	null	null	AT5G50720.1	HVA22 homologue E	chr5:20633442-20634502 REVERSE LENGTH=116
CL0015	Arundo_WS_Unigene013010	61.54	91	78	8e-33	116	COLD	SALT	null	null	AT5G50720.1	HVA22 homologue E	chr5:20633442-20634502 REVERSE LENGTH=116
CL0015	Arundo_WS_Unigene001523	59.09	88	76	9e-31	114	COLD	SALT	null	null	AT5G50720.1	HVA22 homologue E	chr5:20633442-20634502 REVERSE LENGTH=116
CL0015	Arundo_WS_Unigene026729	52.29	109	91	2e-31	114	COLD	SALT	null	null	AT5G50720.1	HVA22 homologue E	chr5:20633442-20634502 REVERSE LENGTH=116
CL0015	Arundo_WS_Unigene026731	59.32	59	51	4e-18	76	COLD	SALT	null	null	AT5G50720.1	HVA22 homologue E	chr5:20633442-20634502 REVERSE LENGTH=116
CT0001	Arundo_WS_Unigene054770	65.03	386	94	2e-164	473	CATION	OSMOTIC,DROUGHT,LIGHT	null	null	AT5G63980.1	Inositol monophosphatase family protein	chr5:25609840-25611802 FORWARD LENGTH=407
CT0001	Arundo_WS_Unigene054767	67.46	335	82	4e-162	464	CATION	OSMOTIC,DROUGHT,LIGHT	null	null	AT5G63980.1	Inositol monophosphatase family protein	chr5:25609840-25611802 FORWARD LENGTH=407
CT0001	Arundo_WS_Unigene054771	63.94	330	81	4e-150	434	CATION	OSMOTIC,DROUGHT,LIGHT	null	null	AT5G63980.1	Inositol monophosphatase family protein	chr5:25609840-25611802 FORWARD LENGTH=407
CT0001	Arundo_WS_Unigene054768	60.1	386	94	7e-146	424	CATION	OSMOTIC,DROUGHT,LIGHT	null	null	AT5G63980.1	Inositol monophosphatase family protein	chr5:25609840-25611802 FORWARD LENGTH=407
CU0002	Arundo_WS_Unigene074462	58.36	963	97	0	1103	COPPER	SILVER	null	null	AT1G63440.1	heavy metal atpase 5	chr1:23527655-23531109 FORWARD LENGTH=995
CU0002	Arundo_WS_Unigene051103	76.41	657	66	0	1051	COPPER	SILVER	null	1	AT1G63440.1	heavy metal atpase 5	chr1:23527655-23531109 FORWARD LENGTH=995
CU0002	Arundo_WS_Unigene065858	56.59	546	53	0	598	COPPER	SILVER	null	null	AT1G63440.1	heavy metal atpase 5	chr1:23527655-23531109 FORWARD LENGTH=995
CU0002	Arundo_WS_Unigene065859	55.49	546	53	0	591	COPPER	SILVER	null	null	AT1G63440.1	heavy metal atpase 5	chr1:23527655-23531109 FORWARD LENGTH=995
CU0002	Arundo_WS_Unigene065861	56.27	510	50	0	548	COPPER	SILVER	null	null	AT1G63440.1	heavy metal atpase 5	chr1:23527655-23531109 FORWARD LENGTH=995
CU0002	Arundo_WS_Unigene065860	54.71	510	50	0	541	COPPER	SILVER	null	null	AT1G63440.1	heavy metal atpase 5	chr1:23527655-23531109 FORWARD LENGTH=995
CU0003	Arundo_WS_Unigene071323	68.18	795	83	0	1123	COPPER	SILVER	null	null	AT4G33520.2	P-type ATP-ase 1	chr4:16118993-16125849 FORWARD LENGTH=949
CU0004	Arundo_WS_Unigene065858	76.5	549	55	0	836	COPPER	SILVER	null	null	AT5G44790.1	copper-exporting ATPase / responsive-to-antagonist 1 / copper-transporting ATPase (RAN1)	chr5:18075846-18079817 REVERSE LENGTH=1001
CU0004	Arundo_WS_Unigene065859	75.59	549	55	0	832	COPPER	SILVER	null	null	AT5G44790.1	copper-exporting ATPase / responsive-to-antagonist 1 / copper-transporting ATPase (RAN1)	chr5:18075846-18079817 REVERSE LENGTH=1001
CU0004	Arundo_WS_Unigene065861	76.41	513	51	0	773	COPPER	SILVER	null	null	AT5G44790.1	copper-exporting ATPase / responsive-to-antagonist 1 / copper-transporting ATPase (RAN1)	chr5:18075846-18079817 REVERSE LENGTH=1001
CU0004	Arundo_WS_Unigene065860	75.05	513	51	0	766	COPPER	SILVER	null	null	AT5G44790.1	copper-exporting ATPase / responsive-to-antagonist 1 / copper-transporting ATPase (RAN1)	chr5:18075846-18079817 REVERSE LENGTH=1001
CU0004	Arundo_WS_Unigene051103	52.69	668	67	0	692	COPPER	SILVER	null	1	AT5G44790.1	copper-exporting ATPase / responsive-to-antagonist 1 / copper-transporting ATPase (RAN1)	chr5:18075846-18079817 REVERSE LENGTH=1001
CU0005	Arundo_WS_Unigene055358	65.05	887	98	0	1125	COPPER	SILVER	null	null	AT5G21930.1 AT5G21930.2	P-type ATPase of Arabidopsis 2	chr5:7243129-7248721 FORWARD LENGTH=883
CU0005	Arundo_WS_Unigene055359	63.75	560	61	0	688	COPPER	SILVER	null	null	AT5G21930.1 AT5G21930.2	P-type ATPase of Arabidopsis 2	chr5:7243129-7248721 FORWARD LENGTH=883
CU0005	Arundo_WS_Unigene055360	62.92	534	58	0	646	COPPER	SILVER	null	null	AT5G21930.1 AT5G21930.2	P-type ATPase of Arabidopsis 2	chr5:7243129-7248721 FORWARD LENGTH=883
CU0005	Arundo_WS_Unigene055361	62.92	534	58	0	646	COPPER	SILVER	null	null	AT5G21930.1 AT5G21930.2	P-type ATPase of Arabidopsis 2	chr5:7243129-7248721 FORWARD LENGTH=883
DD0001	Arundo_WS_Unigene051477	90.54	148	100	4e-99	286	DNA DAMAGE	Not available	null	null	AT3G52560.1	ubiquitin E2 variant 1D-4	chr3:19494678-19495954 REVERSE LENGTH=146
DD0001	Arundo_WS_Unigene051480	90.54	148	100	8e-99	286	DNA DAMAGE	Not available	null	null	AT3G52560.1	ubiquitin E2 variant 1D-4	chr3:19494678-19495954 REVERSE LENGTH=146
DD0001	Arundo_WS_Unigene051479	90.48	147	100	5e-97	281	DNA DAMAGE	Not available	null	null	AT3G52560.1	ubiquitin E2 variant 1D-4	chr3:19494678-19495954 REVERSE LENGTH=146
DD0001	Arundo_WS_Unigene051476	87.16	148	100	2e-94	275	DNA DAMAGE	Not available	null	null	AT3G52560.1	ubiquitin E2 variant 1D-4	chr3:19494678-19495954 REVERSE LENGTH=146
DD0001	Arundo_WS_Unigene051478	87.07	147	100	1e-92	270	DNA DAMAGE	Not available	null	null	AT3G52560.1	ubiquitin E2 variant 1D-4	chr3:19494678-19495954 REVERSE LENGTH=146
DD0001	Arundo_WS_Unigene035049	82.99	147	100	2e-88	258	DNA DAMAGE	Not available	null	null	AT3G52560.1	ubiquitin E2 variant 1D-4	chr3:19494678-19495954 REVERSE LENGTH=146
DD0001	Arundo_WS_Unigene036435	78.26	138	95	1e-78	236	DNA DAMAGE	Not available	null	null	AT3G52560.1	ubiquitin E2 variant 1D-4	chr3:19494678-19495954 REVERSE LENGTH=146
DD0001	Arundo_WS_Unigene035047	86.27	102	69	1e-60	187	DNA DAMAGE	Not available	null	null	AT3G52560.1	ubiquitin E2 variant 1D-4	chr3:19494678-19495954 REVERSE LENGTH=146
DH0001	Arundo_WS_Unigene066271	53.4	749	96	0	831	DEHYDRATION	Not available	null	null	AT1G10090.1	Early-responsive to dehydration stress protein (ERD4)	chr1:3290572-3295271 REVERSE LENGTH=762
DH0001	Arundo_WS_Unigene066269	53.93	751	96	0	800	DEHYDRATION	Not available	null	null	AT1G10090.1	Early-responsive to dehydration stress protein (ERD4)	chr1:3290572-3295271 REVERSE LENGTH=762
DH0001	Arundo_WS_Unigene066272	53.36	611	78	0	640	DEHYDRATION	Not available	null	null	AT1G10090.1	Early-responsive to dehydration stress protein (ERD4)	chr1:3290572-3295271 REVERSE LENGTH=762
DH0001	Arundo_WS_Unigene066270	56.08	444	58	0	529	DEHYDRATION	Not available	null	null	AT1G10090.1	Early-responsive to dehydration stress protein (ERD4)	chr1:3290572-3295271 REVERSE LENGTH=762
DH0002	Arundo_WS_Unigene075563	70.09	769	99	0	1105	DEHYDRATION	Not available	1	null	AT1G11960.1	ERD (early-responsive to dehydration stress) family protein	chr1:4039871-4043143 REVERSE LENGTH=771
DH0002	Arundo_WS_Unigene075557	69.17	772	99	0	1078	DEHYDRATION	Not available	null	null	AT1G11960.1	ERD (early-responsive to dehydration stress) family protein	chr1:4039871-4043143 REVERSE LENGTH=771
DH0002	Arundo_WS_Unigene075560	72.5	680	88	0	1023	DEHYDRATION	Not available	null	null	AT1G11960.1	ERD (early-responsive to dehydration stress) family protein	chr1:4039871-4043143 REVERSE LENGTH=771
DH0002	Arundo_WS_Unigene075562	69.75	562	73	0	803	DEHYDRATION	Not available	null	null	AT1G11960.1	ERD (early-responsive to dehydration stress) family protein	chr1:4039871-4043143 REVERSE LENGTH=771
DH0002	Arundo_WS_Unigene075558	68.5	565	73	0	776	DEHYDRATION	Not available	1	null	AT1G11960.1	ERD (early-responsive to dehydration stress) family protein	chr1:4039871-4043143 REVERSE LENGTH=771
DH0002	Arundo_WS_Unigene075561	73.15	473	61	0	722	DEHYDRATION	Not available	null	null	AT1G11960.1	ERD (early-responsive to dehydration stress) family protein	chr1:4039871-4043143 REVERSE LENGTH=771
DH0002	Arundo_WS_Unigene075559	72.07	401	52	0	610	DEHYDRATION	Not available	null	null	AT1G11960.1	ERD (early-responsive to dehydration stress) family protein	chr1:4039871-4043143 REVERSE LENGTH=771
DH0002	Arundo_WS_Unigene050052	66.5	400	52	0	554	DEHYDRATION	Not available	null	null	AT1G11960.1	ERD (early-responsive to dehydration stress) family protein	chr1:4039871-4043143 REVERSE LENGTH=771
DH0003	Arundo_WS_Unigene061720	57.52	725	99	0	858	DEHYDRATION	Not available	1	null	AT1G30360.1	Early-responsive to dehydration stress protein (ERD4)	chr1:10715892-10718799 FORWARD LENGTH=724
DH0003	Arundo_WS_Unigene061723	57.52	725	99	0	858	DEHYDRATION	Not available	1	null	AT1G30360.1	Early-responsive to dehydration stress protein (ERD4)	chr1:10715892-10718799 FORWARD LENGTH=724
DH0003	Arundo_WS_Unigene061717	59.15	612	83	0	739	DEHYDRATION	Not available	1	null	AT1G30360.1	Early-responsive to dehydration stress protein (ERD4)	chr1:10715892-10718799 FORWARD LENGTH=724
DH0003	Arundo_WS_Unigene061719	59.15	612	83	0	739	DEHYDRATION	Not available	1	1	AT1G30360.1	Early-responsive to dehydration stress protein (ERD4)	chr1:10715892-10718799 FORWARD LENGTH=724
DH0003	Arundo_WS_Unigene061716	59.84	376	52	1e-159	471	DEHYDRATION	Not available	1	1	AT1G30360.1	Early-responsive to dehydration stress protein (ERD4)	chr1:10715892-10718799 FORWARD LENGTH=724
DH0003	Arundo_WS_Unigene061718	59.84	376	52	2e-159	470	DEHYDRATION	Not available	1	1	AT1G30360.1	Early-responsive to dehydration stress protein (ERD4)	chr1:10715892-10718799 FORWARD LENGTH=724
DH0004	Arundo_WS_Unigene075563	59.52	756	94	0	950	DEHYDRATION	Not available	1	null	AT1G32090.1	early-responsive to dehydration stress protein (ERD4)	chr1:11540244-11544041 REVERSE LENGTH=806
DH0004	Arundo_WS_Unigene075557	59.36	753	93	0	927	DEHYDRATION	Not available	null	null	AT1G32090.1	early-responsive to dehydration stress protein (ERD4)	chr1:11540244-11544041 REVERSE LENGTH=806
DH0004	Arundo_WS_Unigene075560	62.59	679	84	0	905	DEHYDRATION	Not available	null	null	AT1G32090.1	early-responsive to dehydration stress protein (ERD4)	chr1:11540244-11544041 REVERSE LENGTH=806
DH0004	Arundo_WS_Unigene075562	62.05	527	65	0	710	DEHYDRATION	Not available	null	null	AT1G32090.1	early-responsive to dehydration stress protein (ERD4)	chr1:11540244-11544041 REVERSE LENGTH=806
DH0004	Arundo_WS_Unigene075558	60.07	546	68	0	687	DEHYDRATION	Not available	1	null	AT1G32090.1	early-responsive to dehydration stress protein (ERD4)	chr1:11540244-11544041 REVERSE LENGTH=806
DH0004	Arundo_WS_Unigene075561	64.83	472	59	0	666	DEHYDRATION	Not available	null	null	AT1G32090.1	early-responsive to dehydration stress protein (ERD4)	chr1:11540244-11544041 REVERSE LENGTH=806
DH0004	Arundo_WS_Unigene050052	68.61	481	59	0	651	DEHYDRATION	Not available	null	null	AT1G32090.1	early-responsive to dehydration stress protein (ERD4)	chr1:11540244-11544041 REVERSE LENGTH=806
DH0004	Arundo_WS_Unigene075559	64.09	401	50	0	570	DEHYDRATION	Not available	null	null	AT1G32090.1	early-responsive to dehydration stress protein (ERD4)	chr1:11540244-11544041 REVERSE LENGTH=806
DH0006	Arundo_WS_Unigene070409	70.27	444	95	0	627	DEHYDRATION	Not available	null	null	AT1G47128.1	Granulin repeat cysteine protease family protein	chr1:17283139-17285609 REVERSE LENGTH=462
DH0006	Arundo_WS_Unigene059894	61.43	446	95	0	538	DEHYDRATION	Not available	null	null	AT1G47128.1	Granulin repeat cysteine protease family protein	chr1:17283139-17285609 REVERSE LENGTH=462
DH0006	Arundo_WS_Unigene066484	52.08	361	77	8e-125	372	DEHYDRATION	Not available	null	null	AT1G47128.1	Granulin repeat cysteine protease family protein	chr1:17283139-17285609 REVERSE LENGTH=462
DH0006	Arundo_WS_Unigene066493	55.03	338	73	6e-125	372	DEHYDRATION	Not available	null	null	AT1G47128.1	Granulin repeat cysteine protease family protein	chr1:17283139-17285609 REVERSE LENGTH=462
DH0006	Arundo_WS_Unigene066485	51.26	357	76	2e-120	360	DEHYDRATION	Not available	null	null	AT1G47128.1	Granulin repeat cysteine protease family protein	chr1:17283139-17285609 REVERSE LENGTH=462
DH0006	Arundo_WS_Unigene066487	55.45	321	69	1e-119	359	DEHYDRATION	Not available	null	null	AT1G47128.1	Granulin repeat cysteine protease family protein	chr1:17283139-17285609 REVERSE LENGTH=462
DH0006	Arundo_WS_Unigene066482	53.82	340	73	5e-119	357	DEHYDRATION	Not available	null	null	AT1G47128.1	Granulin repeat cysteine protease family protein	chr1:17283139-17285609 REVERSE LENGTH=462
DH0006	Arundo_WS_Unigene066492	50.98	357	76	1e-118	356	DEHYDRATION	Not available	null	null	AT1G47128.1	Granulin repeat cysteine protease family protein	chr1:17283139-17285609 REVERSE LENGTH=462
DH0006	Arundo_WS_Unigene032238	50.7	357	76	2e-118	355	DEHYDRATION	Not available	null	null	AT1G47128.1	Granulin repeat cysteine protease family protein	chr1:17283139-17285609 REVERSE LENGTH=462
DH0006	Arundo_WS_Unigene066480	53.59	334	72	1e-117	353	DEHYDRATION	Not available	null	null	AT1G47128.1	Granulin repeat cysteine protease family protein	chr1:17283139-17285609 REVERSE LENGTH=462
DH0006	Arundo_WS_Unigene066489	53.87	323	69	6e-117	351	DEHYDRATION	Not available	null	null	AT1G47128.1	Granulin repeat cysteine protease family protein	chr1:17283139-17285609 REVERSE LENGTH=462
DH0006	Arundo_WS_Unigene066478	53.56	323	69	5e-116	349	DEHYDRATION	Not available	null	null	AT1G47128.1	Granulin repeat cysteine protease family protein	chr1:17283139-17285609 REVERSE LENGTH=462
DH0006	Arundo_WS_Unigene056728	54.4	307	66	3e-115	345	DEHYDRATION	Not available	1	null	AT1G47128.1	Granulin repeat cysteine protease family protein	chr1:17283139-17285609 REVERSE LENGTH=462
DH0006	Arundo_WS_Unigene056729	54.72	307	66	2e-115	345	DEHYDRATION	Not available	null	null	AT1G47128.1	Granulin repeat cysteine protease family protein	chr1:17283139-17285609 REVERSE LENGTH=462
DH0006	Arundo_WS_Unigene056730	54.4	307	66	3e-115	345	DEHYDRATION	Not available	1	null	AT1G47128.1	Granulin repeat cysteine protease family protein	chr1:17283139-17285609 REVERSE LENGTH=462
DH0006	Arundo_WS_Unigene066483	53.27	336	72	2e-114	345	DEHYDRATION	Not available	null	null	AT1G47128.1	Granulin repeat cysteine protease family protein	chr1:17283139-17285609 REVERSE LENGTH=462
DH0006	Arundo_WS_Unigene066479	54.26	317	68	1e-112	340	DEHYDRATION	Not available	null	null	AT1G47128.1	Granulin repeat cysteine protease family protein	chr1:17283139-17285609 REVERSE LENGTH=462
DH0006	Arundo_WS_Unigene066488	52.98	319	68	1e-111	337	DEHYDRATION	Not available	null	null	AT1G47128.1	Granulin repeat cysteine protease family protein	chr1:17283139-17285609 REVERSE LENGTH=462
DH0006	Arundo_WS_Unigene066491	52.66	319	68	1e-109	332	DEHYDRATION	Not available	null	null	AT1G47128.1	Granulin repeat cysteine protease family protein	chr1:17283139-17285609 REVERSE LENGTH=462
DH0007	Arundo_WS_Unigene066271	55.21	701	67	0	784	DEHYDRATION	Not available	null	null	AT1G58520.2	lipases;hydrolases, acting on ester bonds	chr1:21729913-21738165 FORWARD LENGTH=1041
DH0007	Arundo_WS_Unigene066269	55.35	701	67	0	749	DEHYDRATION	Not available	null	null	AT1G58520.2	lipases;hydrolases, acting on ester bonds	chr1:21729913-21738165 FORWARD LENGTH=1041
DH0007	Arundo_WS_Unigene066272	57.52	572	55	0	641	DEHYDRATION	Not available	null	null	AT1G58520.2	lipases;hydrolases, acting on ester bonds	chr1:21729913-21738165 FORWARD LENGTH=1041
DH0008	Arundo_WS_Unigene075563	69.15	765	98	0	1082	DEHYDRATION	Not available	1	null	AT1G62320.1	ERD (early-responsive to dehydration stress) family protein	chr1:23041668-23044855 REVERSE LENGTH=769
DH0008	Arundo_WS_Unigene075557	68.28	766	98	0	1053	DEHYDRATION	Not available	null	null	AT1G62320.1	ERD (early-responsive to dehydration stress) family protein	chr1:23041668-23044855 REVERSE LENGTH=769
DH0008	Arundo_WS_Unigene075560	71.03	680	87	0	998	DEHYDRATION	Not available	null	null	AT1G62320.1	ERD (early-responsive to dehydration stress) family protein	chr1:23041668-23044855 REVERSE LENGTH=769
DH0008	Arundo_WS_Unigene075562	69	558	71	0	788	DEHYDRATION	Not available	null	null	AT1G62320.1	ERD (early-responsive to dehydration stress) family protein	chr1:23041668-23044855 REVERSE LENGTH=769
DH0008	Arundo_WS_Unigene075558	67.8	559	71	0	759	DEHYDRATION	Not available	1	null	AT1G62320.1	ERD (early-responsive to dehydration stress) family protein	chr1:23041668-23044855 REVERSE LENGTH=769
DH0008	Arundo_WS_Unigene075561	71.67	473	60	0	705	DEHYDRATION	Not available	null	null	AT1G62320.1	ERD (early-responsive to dehydration stress) family protein	chr1:23041668-23044855 REVERSE LENGTH=769
DH0008	Arundo_WS_Unigene075559	72.75	400	52	0	622	DEHYDRATION	Not available	null	null	AT1G62320.1	ERD (early-responsive to dehydration stress) family protein	chr1:23041668-23044855 REVERSE LENGTH=769
DH0008	Arundo_WS_Unigene050052	63.07	417	53	0	538	DEHYDRATION	Not available	null	null	AT1G62320.1	ERD (early-responsive to dehydration stress) family protein	chr1:23041668-23044855 REVERSE LENGTH=769
DH0013	Arundo_WS_Unigene075563	72.25	746	99	0	1135	DEHYDRATION	Not available	1	null	AT3G21620.1	ERD (early-responsive to dehydration stress) family protein	chr3:7611044-7614041 REVERSE LENGTH=756
DH0013	Arundo_WS_Unigene075557	69.97	746	99	0	1085	DEHYDRATION	Not available	null	null	AT3G21620.1	ERD (early-responsive to dehydration stress) family protein	chr3:7611044-7614041 REVERSE LENGTH=756
DH0013	Arundo_WS_Unigene075560	74.04	678	90	0	1066	DEHYDRATION	Not available	null	null	AT3G21620.1	ERD (early-responsive to dehydration stress) family protein	chr3:7611044-7614041 REVERSE LENGTH=756
DH0013	Arundo_WS_Unigene075562	72.27	541	72	0	824	DEHYDRATION	Not available	null	null	AT3G21620.1	ERD (early-responsive to dehydration stress) family protein	chr3:7611044-7614041 REVERSE LENGTH=756
DH0013	Arundo_WS_Unigene075558	69.13	541	72	0	774	DEHYDRATION	Not available	1	null	AT3G21620.1	ERD (early-responsive to dehydration stress) family protein	chr3:7611044-7614041 REVERSE LENGTH=756
DH0013	Arundo_WS_Unigene075561	74.84	473	63	0	754	DEHYDRATION	Not available	null	null	AT3G21620.1	ERD (early-responsive to dehydration stress) family protein	chr3:7611044-7614041 REVERSE LENGTH=756
DH0013	Arundo_WS_Unigene075559	74.81	401	53	0	655	DEHYDRATION	Not available	null	null	AT3G21620.1	ERD (early-responsive to dehydration stress) family protein	chr3:7611044-7614041 REVERSE LENGTH=756
DH0013	Arundo_WS_Unigene050052	66.75	412	54	0	587	DEHYDRATION	Not available	null	null	AT3G21620.1	ERD (early-responsive to dehydration stress) family protein	chr3:7611044-7614041 REVERSE LENGTH=756
DH0015	Arundo_WS_Unigene075563	66.14	759	96	0	1050	DEHYDRATION	Not available	1	null	AT4G02900.1	ERD (early-responsive to dehydration stress) family protein	chr4:1284066-1287747 FORWARD LENGTH=785
DH0015	Arundo_WS_Unigene075557	65.97	761	96	0	1035	DEHYDRATION	Not available	null	null	AT4G02900.1	ERD (early-responsive to dehydration stress) family protein	chr4:1284066-1287747 FORWARD LENGTH=785
DH0015	Arundo_WS_Unigene075560	67.8	677	86	0	979	DEHYDRATION	Not available	null	null	AT4G02900.1	ERD (early-responsive to dehydration stress) family protein	chr4:1284066-1287747 FORWARD LENGTH=785
DH0015	Arundo_WS_Unigene075562	65.7	554	70	0	758	DEHYDRATION	Not available	null	null	AT4G02900.1	ERD (early-responsive to dehydration stress) family protein	chr4:1284066-1287747 FORWARD LENGTH=785
DH0015	Arundo_WS_Unigene075558	65.47	556	70	0	742	DEHYDRATION	Not available	1	null	AT4G02900.1	ERD (early-responsive to dehydration stress) family protein	chr4:1284066-1287747 FORWARD LENGTH=785
DH0015	Arundo_WS_Unigene075561	68.01	472	60	0	687	DEHYDRATION	Not available	null	null	AT4G02900.1	ERD (early-responsive to dehydration stress) family protein	chr4:1284066-1287747 FORWARD LENGTH=785
DH0015	Arundo_WS_Unigene075559	69.27	410	52	0	614	DEHYDRATION	Not available	null	null	AT4G02900.1	ERD (early-responsive to dehydration stress) family protein	chr4:1284066-1287747 FORWARD LENGTH=785
DH0015	Arundo_WS_Unigene050052	67.5	400	51	0	565	DEHYDRATION	Not available	null	null	AT4G02900.1	ERD (early-responsive to dehydration stress) family protein	chr4:1284066-1287747 FORWARD LENGTH=785
DH0016	Arundo_WS_Unigene075563	71.97	767	99	0	1134	DEHYDRATION	Not available	1	null	AT4G04340.1 AT4G04340.2 AT4G04340.3	ERD (early-responsive to dehydration stress) family protein	chr4:2123235-2126624 FORWARD LENGTH=772
DH0016	Arundo_WS_Unigene075557	70.01	767	99	0	1077	DEHYDRATION	Not available	null	null	AT4G04340.1 AT4G04340.2 AT4G04340.3	ERD (early-responsive to dehydration stress) family protein	chr4:2123235-2126624 FORWARD LENGTH=772
DH0016	Arundo_WS_Unigene075560	73.02	682	88	0	1024	DEHYDRATION	Not available	null	null	AT4G04340.1 AT4G04340.2 AT4G04340.3	ERD (early-responsive to dehydration stress) family protein	chr4:2123235-2126624 FORWARD LENGTH=772
DH0016	Arundo_WS_Unigene075562	72.63	559	72	0	835	DEHYDRATION	Not available	null	null	AT4G04340.1 AT4G04340.2 AT4G04340.3	ERD (early-responsive to dehydration stress) family protein	chr4:2123235-2126624 FORWARD LENGTH=772
DH0016	Arundo_WS_Unigene075558	69.95	559	72	0	779	DEHYDRATION	Not available	1	null	AT4G04340.1 AT4G04340.2 AT4G04340.3	ERD (early-responsive to dehydration stress) family protein	chr4:2123235-2126624 FORWARD LENGTH=772
DH0016	Arundo_WS_Unigene075561	74.26	474	61	0	725	DEHYDRATION	Not available	null	null	AT4G04340.1 AT4G04340.2 AT4G04340.3	ERD (early-responsive to dehydration stress) family protein	chr4:2123235-2126624 FORWARD LENGTH=772
DH0016	Arundo_WS_Unigene075559	74.38	402	52	0	625	DEHYDRATION	Not available	null	null	AT4G04340.1 AT4G04340.2 AT4G04340.3	ERD (early-responsive to dehydration stress) family protein	chr4:2123235-2126624 FORWARD LENGTH=772
DH0016	Arundo_WS_Unigene050052	66.91	411	53	0	574	DEHYDRATION	Not available	null	null	AT4G04340.1 AT4G04340.2 AT4G04340.3	ERD (early-responsive to dehydration stress) family protein	chr4:2123235-2126624 FORWARD LENGTH=772
DH0017	Arundo_WS_Unigene075563	67.94	761	100	0	1066	DEHYDRATION	Not available	1	null	AT4G15430.1	ERD (early-responsive to dehydration stress) family protein	chr4:8828214-8831354 FORWARD LENGTH=761
DH0017	Arundo_WS_Unigene075557	66.45	757	99	0	1025	DEHYDRATION	Not available	null	null	AT4G15430.1	ERD (early-responsive to dehydration stress) family protein	chr4:8828214-8831354 FORWARD LENGTH=761
DH0017	Arundo_WS_Unigene075560	70.15	680	89	0	999	DEHYDRATION	Not available	null	null	AT4G15430.1	ERD (early-responsive to dehydration stress) family protein	chr4:8828214-8831354 FORWARD LENGTH=761
DH0017	Arundo_WS_Unigene075562	67.69	554	73	0	768	DEHYDRATION	Not available	null	null	AT4G15430.1	ERD (early-responsive to dehydration stress) family protein	chr4:8828214-8831354 FORWARD LENGTH=761
DH0017	Arundo_WS_Unigene075558	65.64	550	72	0	726	DEHYDRATION	Not available	1	null	AT4G15430.1	ERD (early-responsive to dehydration stress) family protein	chr4:8828214-8831354 FORWARD LENGTH=761
DH0017	Arundo_WS_Unigene075561	70.82	473	62	0	701	DEHYDRATION	Not available	null	null	AT4G15430.1	ERD (early-responsive to dehydration stress) family protein	chr4:8828214-8831354 FORWARD LENGTH=761
DH0017	Arundo_WS_Unigene075559	70.57	401	53	0	602	DEHYDRATION	Not available	null	null	AT4G15430.1	ERD (early-responsive to dehydration stress) family protein	chr4:8828214-8831354 FORWARD LENGTH=761
DH0017	Arundo_WS_Unigene050052	65.13	413	54	0	565	DEHYDRATION	Not available	null	null	AT4G15430.1	ERD (early-responsive to dehydration stress) family protein	chr4:8828214-8831354 FORWARD LENGTH=761
DH0018	Arundo_WS_Unigene075563	72.1	767	99	0	1143	DEHYDRATION	Not available	1	null	AT4G22120.1 AT4G22120.2 AT4G22120.3 AT4G22120.4 AT4G22120.5 AT4G22120.6	ERD (early-responsive to dehydration stress) family protein	chr4:11715976-11719144 REVERSE LENGTH=771
DH0018	Arundo_WS_Unigene075557	70.13	770	99	0	1093	DEHYDRATION	Not available	null	null	AT4G22120.1 AT4G22120.2 AT4G22120.3 AT4G22120.4 AT4G22120.5 AT4G22120.6	ERD (early-responsive to dehydration stress) family protein	chr4:11715976-11719144 REVERSE LENGTH=771
DH0018	Arundo_WS_Unigene075560	72.98	681	88	0	1033	DEHYDRATION	Not available	null	null	AT4G22120.1 AT4G22120.2 AT4G22120.3 AT4G22120.4 AT4G22120.5 AT4G22120.6	ERD (early-responsive to dehydration stress) family protein	chr4:11715976-11719144 REVERSE LENGTH=771
DH0018	Arundo_WS_Unigene075562	72.81	559	72	0	844	DEHYDRATION	Not available	null	null	AT4G22120.1 AT4G22120.2 AT4G22120.3 AT4G22120.4 AT4G22120.5 AT4G22120.6	ERD (early-responsive to dehydration stress) family protein	chr4:11715976-11719144 REVERSE LENGTH=771
DH0018	Arundo_WS_Unigene075558	70.28	562	72	0	795	DEHYDRATION	Not available	1	null	AT4G22120.1 AT4G22120.2 AT4G22120.3 AT4G22120.4 AT4G22120.5 AT4G22120.6	ERD (early-responsive to dehydration stress) family protein	chr4:11715976-11719144 REVERSE LENGTH=771
DH0018	Arundo_WS_Unigene075561	74.21	473	61	0	735	DEHYDRATION	Not available	null	null	AT4G22120.1 AT4G22120.2 AT4G22120.3 AT4G22120.4 AT4G22120.5 AT4G22120.6	ERD (early-responsive to dehydration stress) family protein	chr4:11715976-11719144 REVERSE LENGTH=771
DH0018	Arundo_WS_Unigene075559	74.81	401	52	0	638	DEHYDRATION	Not available	null	null	AT4G22120.1 AT4G22120.2 AT4G22120.3 AT4G22120.4 AT4G22120.5 AT4G22120.6	ERD (early-responsive to dehydration stress) family protein	chr4:11715976-11719144 REVERSE LENGTH=771
DH0018	Arundo_WS_Unigene050052	66.59	419	54	0	573	DEHYDRATION	Not available	null	null	AT4G22120.1 AT4G22120.2 AT4G22120.3 AT4G22120.4 AT4G22120.5 AT4G22120.6	ERD (early-responsive to dehydration stress) family protein	chr4:11715976-11719144 REVERSE LENGTH=771
DH0019	Arundo_WS_Unigene000477	62.95	691	84	0	842	DEHYDRATION	Not available	null	null	AT4G35870.1	early-responsive to dehydration stress protein (ERD4)	chr4:16990332-16992785 FORWARD LENGTH=817
DR0005	Arundo_WS_Unigene055200	75.88	709	99	0	1087	DROUGHT	STRESS	null	null	AT1G64550.1	general control non-repressible 3	chr1:23968850-23973369 FORWARD LENGTH=715
DR0007	Arundo_WS_Unigene058705	63.49	304	100	3e-129	376	DROUGHT	OXIDATIVE	null	null	AT1G76080.1	chloroplastic drought-induced stress protein of 32 kD	chr1:28548063-28549348 REVERSE LENGTH=302
DR0007	Arundo_WS_Unigene058704	72.54	244	78	3e-128	372	DROUGHT	OXIDATIVE	null	null	AT1G76080.1	chloroplastic drought-induced stress protein of 32 kD	chr1:28548063-28549348 REVERSE LENGTH=302
DR0008	Arundo_WS_Unigene039632	59.36	219	99	2e-92	276	DROUGHT	OXIDATIVE	null	null	AT1G78380.1	glutathione S-transferase TAU 19	chr1:29486659-29487819 REVERSE LENGTH=219
DR0008	Arundo_WS_Unigene039631	57.99	219	99	2e-88	266	DROUGHT	OXIDATIVE	null	null	AT1G78380.1	glutathione S-transferase TAU 19	chr1:29486659-29487819 REVERSE LENGTH=219
DR0011	Arundo_WS_Unigene000423	72.05	415	93	0	628	DROUGHT	HEAT,ENDOPLASMIC RETICULUM	null	null	AT2G32920.1	PDI-like 2-3	chr2:13962502-13965406 REVERSE LENGTH=440
DR0011	Arundo_WS_Unigene068548	72.03	286	64	2e-151	437	DROUGHT	HEAT,ENDOPLASMIC RETICULUM	null	null	AT2G32920.1	PDI-like 2-3	chr2:13962502-13965406 REVERSE LENGTH=440
DR0013	Arundo_WS_Unigene069917	75.67	337	93	0	533	DROUGHT	HEAT,ENDOPLASMIC RETICULUM	null	null	AT2G47470.1	thioredoxin family protein	chr2:19481503-19483683 FORWARD LENGTH=361
DR0013	Arundo_WS_Unigene069913	74.03	335	93	0	527	DROUGHT	HEAT,ENDOPLASMIC RETICULUM	null	null	AT2G47470.1	thioredoxin family protein	chr2:19481503-19483683 FORWARD LENGTH=361
DR0013	Arundo_WS_Unigene069915	74.03	335	93	0	527	DROUGHT	HEAT,ENDOPLASMIC RETICULUM	null	null	AT2G47470.1	thioredoxin family protein	chr2:19481503-19483683 FORWARD LENGTH=361
DR0013	Arundo_WS_Unigene069914	73.51	336	93	0	524	DROUGHT	HEAT,ENDOPLASMIC RETICULUM	null	null	AT2G47470.1	thioredoxin family protein	chr2:19481503-19483683 FORWARD LENGTH=361
DR0014	Arundo_WS_Unigene055659	68.19	393	77	0	553	DROUGHT	Not available	null	null	AT3G01650.1	RING domain ligase1	chr3:242734-245062 FORWARD LENGTH=489
DR0014	Arundo_WS_Unigene073268	70.34	381	75	0	553	DROUGHT	Not available	1	null	AT3G01650.1	RING domain ligase1	chr3:242734-245062 FORWARD LENGTH=489
DR0014	Arundo_WS_Unigene073269	70.08	381	75	0	552	DROUGHT	Not available	null	null	AT3G01650.1	RING domain ligase1	chr3:242734-245062 FORWARD LENGTH=489
DR0014	Arundo_WS_Unigene068700	61.59	427	82	0	528	DROUGHT	Not available	null	null	AT3G01650.1	RING domain ligase1	chr3:242734-245062 FORWARD LENGTH=489
DR0014	Arundo_WS_Unigene068703	61.78	437	82	0	528	DROUGHT	Not available	null	null	AT3G01650.1	RING domain ligase1	chr3:242734-245062 FORWARD LENGTH=489
DR0014	Arundo_WS_Unigene025669	61.44	389	78	2e-160	464	DROUGHT	Not available	null	null	AT3G01650.1	RING domain ligase1	chr3:242734-245062 FORWARD LENGTH=489
DR0014	Arundo_WS_Unigene068702	64.35	345	65	3e-156	452	DROUGHT	Not available	null	null	AT3G01650.1	RING domain ligase1	chr3:242734-245062 FORWARD LENGTH=489
DR0014	Arundo_WS_Unigene025670	63.06	360	72	4e-154	447	DROUGHT	Not available	null	null	AT3G01650.1	RING domain ligase1	chr3:242734-245062 FORWARD LENGTH=489
DR0015	Arundo_WS_Unigene074092	85.76	597	100	0	1001	DROUGHT	HEAT	null	null	AT3G13470.1	TCP-1/cpn60 chaperonin family protein	chr3:4389685-4392624 FORWARD LENGTH=596
DR0015	Arundo_WS_Unigene074093	83.89	596	100	0	983	DROUGHT	HEAT	null	null	AT3G13470.1	TCP-1/cpn60 chaperonin family protein	chr3:4389685-4392624 FORWARD LENGTH=596
DR0015	Arundo_WS_Unigene074094	83.56	596	100	0	982	DROUGHT	HEAT	null	null	AT3G13470.1	TCP-1/cpn60 chaperonin family protein	chr3:4389685-4392624 FORWARD LENGTH=596
DR0015	Arundo_WS_Unigene064508	61.57	536	90	0	691	DROUGHT	HEAT	null	null	AT3G13470.1	TCP-1/cpn60 chaperonin family protein	chr3:4389685-4392624 FORWARD LENGTH=596
DR0015	Arundo_WS_Unigene064521	61.57	536	90	0	691	DROUGHT	HEAT	null	null	AT3G13470.1	TCP-1/cpn60 chaperonin family protein	chr3:4389685-4392624 FORWARD LENGTH=596
DR0015	Arundo_WS_Unigene064519	60.98	510	85	0	650	DROUGHT	HEAT	null	null	AT3G13470.1	TCP-1/cpn60 chaperonin family protein	chr3:4389685-4392624 FORWARD LENGTH=596
DR0015	Arundo_WS_Unigene064527	60.98	510	85	0	650	DROUGHT	HEAT	null	null	AT3G13470.1	TCP-1/cpn60 chaperonin family protein	chr3:4389685-4392624 FORWARD LENGTH=596
DR0015	Arundo_WS_Unigene064512	60.25	478	80	0	600	DROUGHT	HEAT	null	null	AT3G13470.1	TCP-1/cpn60 chaperonin family protein	chr3:4389685-4392624 FORWARD LENGTH=596
DR0015	Arundo_WS_Unigene064513	60.25	478	80	0	600	DROUGHT	HEAT	null	null	AT3G13470.1	TCP-1/cpn60 chaperonin family protein	chr3:4389685-4392624 FORWARD LENGTH=596
DR0015	Arundo_WS_Unigene065888	51.12	536	89	2e-173	510	DROUGHT	HEAT	null	null	AT3G13470.1	TCP-1/cpn60 chaperonin family protein	chr3:4389685-4392624 FORWARD LENGTH=596
DR0015	Arundo_WS_Unigene064511	59.09	374	63	6e-162	472	DROUGHT	HEAT	null	null	AT3G13470.1	TCP-1/cpn60 chaperonin family protein	chr3:4389685-4392624 FORWARD LENGTH=596
DR0015	Arundo_WS_Unigene064514	57.37	312	52	2e-127	381	DROUGHT	HEAT	null	null	AT3G13470.1	TCP-1/cpn60 chaperonin family protein	chr3:4389685-4392624 FORWARD LENGTH=596
DR0016	Arundo_WS_Unigene066935	70.29	377	62	0	582	DROUGHT	SALT AND COLD STRESS RESPONSES	null	null	AT3G22310.1	putative mitochondrial RNA helicase 1	chr3:7887382-7889806 FORWARD LENGTH=610
DR0016	Arundo_WS_Unigene066932	70.29	377	62	0	581	DROUGHT	SALT AND COLD STRESS RESPONSES	null	null	AT3G22310.1	putative mitochondrial RNA helicase 1	chr3:7887382-7889806 FORWARD LENGTH=610
DR0016	Arundo_WS_Unigene066934	70.29	377	62	0	580	DROUGHT	SALT AND COLD STRESS RESPONSES	null	1	AT3G22310.1	putative mitochondrial RNA helicase 1	chr3:7887382-7889806 FORWARD LENGTH=610
DR0016	Arundo_WS_Unigene066936	70.29	377	62	0	580	DROUGHT	SALT AND COLD STRESS RESPONSES	null	null	AT3G22310.1	putative mitochondrial RNA helicase 1	chr3:7887382-7889806 FORWARD LENGTH=610
DR0016	Arundo_WS_Unigene074880	56.42	436	70	7e-167	499	DROUGHT	SALT AND COLD STRESS RESPONSES	null	null	AT3G22310.1	putative mitochondrial RNA helicase 1	chr3:7887382-7889806 FORWARD LENGTH=610
DR0017	Arundo_WS_Unigene074096	78.37	661	99	0	1103	DROUGHT	RESPONSE TO WOUNDING, ABSCISIC ACID, AND JASMONATE.	null	null	AT4G16760.1	acyl-CoA oxidase 1	chr4:9424930-9428689 REVERSE LENGTH=664
DR0018	Arundo_WS_Unigene074391	51.12	849	85	0	796	DROUGHT	Not available	null	null	AT4G24020.1	NIN like protein 7	chr4:12479904-12483822 FORWARD LENGTH=959
DR0018	Arundo_WS_Unigene074392	59.27	496	50	0	584	DROUGHT	Not available	1	null	AT4G24020.1	NIN like protein 7	chr4:12479904-12483822 FORWARD LENGTH=959
DR0019	Arundo_WS_Unigene061486	65.41	344	97	4e-164	467	DROUGHT	COLD, SALT	null	null	AT4G26070.3	MAP kinase/ ERK kinase 1	chr4:13217797-13219695 FORWARD LENGTH=354
DR0019	Arundo_WS_Unigene061488	66.37	336	95	4e-163	465	DROUGHT	COLD, SALT	null	null	AT4G26070.3	MAP kinase/ ERK kinase 1	chr4:13217797-13219695 FORWARD LENGTH=354
DR0019	Arundo_WS_Unigene061493	66.37	336	95	5e-162	463	DROUGHT	COLD, SALT	null	null	AT4G26070.3	MAP kinase/ ERK kinase 1	chr4:13217797-13219695 FORWARD LENGTH=354
DR0019	Arundo_WS_Unigene061490	68.56	299	84	1e-148	426	DROUGHT	COLD, SALT	null	null	AT4G26070.3	MAP kinase/ ERK kinase 1	chr4:13217797-13219695 FORWARD LENGTH=354
DR0019	Arundo_WS_Unigene061491	67.67	300	84	9e-141	405	DROUGHT	COLD, SALT	null	null	AT4G26070.3	MAP kinase/ ERK kinase 1	chr4:13217797-13219695 FORWARD LENGTH=354
DR0019	Arundo_WS_Unigene056718	55.23	344	97	3e-137	400	DROUGHT	COLD, SALT	null	null	AT4G26070.3	MAP kinase/ ERK kinase 1	chr4:13217797-13219695 FORWARD LENGTH=354
DR0019	Arundo_WS_Unigene061487	61.57	255	72	8e-108	320	DROUGHT	COLD, SALT	null	null	AT4G26070.3	MAP kinase/ ERK kinase 1	chr4:13217797-13219695 FORWARD LENGTH=354
DR0020	Arundo_WS_Unigene061488	64.04	356	95	3e-158	453	DROUGHT	SALT	null	null	AT4G29810.2	MAP kinase kinase 2	chr4:14593299-14595241 REVERSE LENGTH=372
DR0020	Arundo_WS_Unigene061486	65.12	344	92	4e-158	452	DROUGHT	SALT	null	null	AT4G29810.2	MAP kinase kinase 2	chr4:14593299-14595241 REVERSE LENGTH=372
DR0020	Arundo_WS_Unigene061493	64.39	351	94	2e-157	452	DROUGHT	SALT	null	null	AT4G29810.2	MAP kinase kinase 2	chr4:14593299-14595241 REVERSE LENGTH=372
DR0020	Arundo_WS_Unigene056718	59.3	344	92	6e-146	423	DROUGHT	SALT	null	null	AT4G29810.2	MAP kinase kinase 2	chr4:14593299-14595241 REVERSE LENGTH=372
DR0020	Arundo_WS_Unigene061490	65.58	308	83	3e-141	407	DROUGHT	SALT	null	null	AT4G29810.2	MAP kinase kinase 2	chr4:14593299-14595241 REVERSE LENGTH=372
DR0020	Arundo_WS_Unigene061491	65.37	309	83	1e-137	398	DROUGHT	SALT	null	null	AT4G29810.2	MAP kinase kinase 2	chr4:14593299-14595241 REVERSE LENGTH=372
DR0020	Arundo_WS_Unigene061487	65.74	251	67	1e-116	343	DROUGHT	SALT	null	null	AT4G29810.2	MAP kinase kinase 2	chr4:14593299-14595241 REVERSE LENGTH=372
DR0022	Arundo_WS_Unigene061157	69.7	472	84	0	692	DROUGHT	SALT,COLD	null	null	AT5G08620.1	DEA(D/H)-box RNA helicase family protein	chr5:2794540-2797548 FORWARD LENGTH=563
DR0022	Arundo_WS_Unigene061162	69.49	472	84	0	692	DROUGHT	SALT,COLD	null	null	AT5G08620.1	DEA(D/H)-box RNA helicase family protein	chr5:2794540-2797548 FORWARD LENGTH=563
DR0022	Arundo_WS_Unigene067647	60.31	456	81	0	581	DROUGHT	SALT,COLD	null	null	AT5G08620.1	DEA(D/H)-box RNA helicase family protein	chr5:2794540-2797548 FORWARD LENGTH=563
DR0022	Arundo_WS_Unigene061156	68.69	297	53	7e-152	442	DROUGHT	SALT,COLD	null	null	AT5G08620.1	DEA(D/H)-box RNA helicase family protein	chr5:2794540-2797548 FORWARD LENGTH=563
DR0022	Arundo_WS_Unigene061163	68.35	297	53	2e-150	438	DROUGHT	SALT,COLD	null	null	AT5G08620.1	DEA(D/H)-box RNA helicase family protein	chr5:2794540-2797548 FORWARD LENGTH=563
DR0023	Arundo_WS_Unigene055659	66.13	431	89	0	564	DROUGHT	SALT	null	null	AT5G14420.1 AT5G14420.2 AT5G14420.3 AT5G14420.4	RING domain ligase2	chr5:4648355-4650563 REVERSE LENGTH=468
DR0023	Arundo_WS_Unigene073268	71.54	383	81	0	561	DROUGHT	SALT	1	null	AT5G14420.1 AT5G14420.2 AT5G14420.3 AT5G14420.4	RING domain ligase2	chr5:4648355-4650563 REVERSE LENGTH=468
DR0023	Arundo_WS_Unigene073269	71.39	381	81	0	558	DROUGHT	SALT	null	null	AT5G14420.1 AT5G14420.2 AT5G14420.3 AT5G14420.4	RING domain ligase2	chr5:4648355-4650563 REVERSE LENGTH=468
DR0023	Arundo_WS_Unigene068703	67.09	395	82	0	539	DROUGHT	SALT	null	null	AT5G14420.1 AT5G14420.2 AT5G14420.3 AT5G14420.4	RING domain ligase2	chr5:4648355-4650563 REVERSE LENGTH=468
DR0023	Arundo_WS_Unigene068700	66.84	395	82	0	537	DROUGHT	SALT	null	null	AT5G14420.1 AT5G14420.2 AT5G14420.3 AT5G14420.4	RING domain ligase2	chr5:4648355-4650563 REVERSE LENGTH=468
DR0023	Arundo_WS_Unigene068702	65.43	350	71	2e-157	454	DROUGHT	SALT	null	null	AT5G14420.1 AT5G14420.2 AT5G14420.3 AT5G14420.4	RING domain ligase2	chr5:4648355-4650563 REVERSE LENGTH=468
DR0023	Arundo_WS_Unigene025669	58.29	398	84	4e-155	450	DROUGHT	SALT	null	null	AT5G14420.1 AT5G14420.2 AT5G14420.3 AT5G14420.4	RING domain ligase2	chr5:4648355-4650563 REVERSE LENGTH=468
DR0023	Arundo_WS_Unigene025670	60.66	366	77	6e-149	434	DROUGHT	SALT	null	null	AT5G14420.1 AT5G14420.2 AT5G14420.3 AT5G14420.4	RING domain ligase2	chr5:4648355-4650563 REVERSE LENGTH=468
DR0023	Arundo_WS_Unigene055658	69.11	246	51	7e-111	331	DROUGHT	SALT	null	null	AT5G14420.1 AT5G14420.2 AT5G14420.3 AT5G14420.4	RING domain ligase2	chr5:4648355-4650563 REVERSE LENGTH=468
DR0024	Arundo_WS_Unigene072348	62.25	543	94	0	668	DROUGHT	HEAT	null	null	AT5G18820.1	TCP-1/cpn60 chaperonin family protein	chr5:6271549-6274153 FORWARD LENGTH=575
DR0024	Arundo_WS_Unigene065888	63.5	537	93	0	665	DROUGHT	HEAT	null	null	AT5G18820.1	TCP-1/cpn60 chaperonin family protein	chr5:6271549-6274153 FORWARD LENGTH=575
DR0027	Arundo_WS_Unigene074092	82.78	598	100	0	984	DROUGHT	HEAT	null	null	AT5G56500.1 AT5G56500.2	TCP-1/cpn60 chaperonin family protein	chr5:22874058-22876966 FORWARD LENGTH=597
DR0027	Arundo_WS_Unigene074093	81.77	598	100	0	960	DROUGHT	HEAT	null	null	AT5G56500.1 AT5G56500.2	TCP-1/cpn60 chaperonin family protein	chr5:22874058-22876966 FORWARD LENGTH=597
DR0027	Arundo_WS_Unigene074094	81.27	598	100	0	959	DROUGHT	HEAT	null	null	AT5G56500.1 AT5G56500.2	TCP-1/cpn60 chaperonin family protein	chr5:22874058-22876966 FORWARD LENGTH=597
DR0027	Arundo_WS_Unigene064508	60.74	568	95	0	695	DROUGHT	HEAT	null	null	AT5G56500.1 AT5G56500.2	TCP-1/cpn60 chaperonin family protein	chr5:22874058-22876966 FORWARD LENGTH=597
DR0027	Arundo_WS_Unigene064521	60.74	568	95	0	695	DROUGHT	HEAT	null	null	AT5G56500.1 AT5G56500.2	TCP-1/cpn60 chaperonin family protein	chr5:22874058-22876966 FORWARD LENGTH=597
DR0027	Arundo_WS_Unigene064519	60.15	542	91	0	652	DROUGHT	HEAT	null	null	AT5G56500.1 AT5G56500.2	TCP-1/cpn60 chaperonin family protein	chr5:22874058-22876966 FORWARD LENGTH=597
DR0027	Arundo_WS_Unigene064527	60.15	542	91	0	652	DROUGHT	HEAT	null	null	AT5G56500.1 AT5G56500.2	TCP-1/cpn60 chaperonin family protein	chr5:22874058-22876966 FORWARD LENGTH=597
DR0027	Arundo_WS_Unigene064512	59.61	510	85	0	607	DROUGHT	HEAT	null	null	AT5G56500.1 AT5G56500.2	TCP-1/cpn60 chaperonin family protein	chr5:22874058-22876966 FORWARD LENGTH=597
DR0027	Arundo_WS_Unigene064513	59.61	510	85	0	607	DROUGHT	HEAT	null	null	AT5G56500.1 AT5G56500.2	TCP-1/cpn60 chaperonin family protein	chr5:22874058-22876966 FORWARD LENGTH=597
DR0027	Arundo_WS_Unigene072348	53.15	540	90	2e-179	525	DROUGHT	HEAT	null	null	AT5G56500.1 AT5G56500.2	TCP-1/cpn60 chaperonin family protein	chr5:22874058-22876966 FORWARD LENGTH=597
DR0027	Arundo_WS_Unigene065888	51.96	535	89	6e-173	509	DROUGHT	HEAT	null	null	AT5G56500.1 AT5G56500.2	TCP-1/cpn60 chaperonin family protein	chr5:22874058-22876966 FORWARD LENGTH=597
DR0027	Arundo_WS_Unigene064511	60.81	370	62	2e-159	466	DROUGHT	HEAT	null	null	AT5G56500.1 AT5G56500.2	TCP-1/cpn60 chaperonin family protein	chr5:22874058-22876966 FORWARD LENGTH=597
DR0027	Arundo_WS_Unigene064514	59.29	312	52	2e-127	380	DROUGHT	HEAT	null	null	AT5G56500.1 AT5G56500.2	TCP-1/cpn60 chaperonin family protein	chr5:22874058-22876966 FORWARD LENGTH=597
DR0028	Arundo_WS_Unigene034966	59.68	248	80	2e-102	306	DROUGHT	Not available	null	null	AT5G58560.1	Phosphatidate cytidylyltransferase family protein	chr5:23670513-23672570 FORWARD LENGTH=307
DR0028	Arundo_WS_Unigene034967	65.05	206	67	9e-94	280	DROUGHT	Not available	null	null	AT5G58560.1	Phosphatidate cytidylyltransferase family protein	chr5:23670513-23672570 FORWARD LENGTH=307
DR0028	Arundo_WS_Unigene021129	54.96	242	79	4e-86	263	DROUGHT	Not available	null	null	AT5G58560.1	Phosphatidate cytidylyltransferase family protein	chr5:23670513-23672570 FORWARD LENGTH=307
DR0029	Arundo_WS_Unigene041444	59.42	207	50	7e-82	256	DROUGHT	Not available	null	null	AT5G59550.1	zinc finger (C3HC4-type RING finger) family protein	chr5:23998422-23999645 REVERSE LENGTH=407
DR0030	Arundo_WS_Unigene070615	58.59	297	62	4e-117	350	DROUGHT	ABIOTIC	null	null	AT5G61820.1	FUNCTIONS IN: molecular_function unknown; INVOLVED IN: biological_process unknown; LOCATED IN: vacuole; EXPRESSED IN: 24 plant structures; EXPRESSED DURING: 15 growth stages; CONTAINS InterPro DOMAIN/s: Stress up-regulated Nod 19 (InterPro:IPR011692); Has 30201 Blast hits to 17322 proteins in 780 species: Archae - 12; Bacteria - 1396; Metazoa - 17338; Fungi - 3422; Plants - 5037; Viruses - 0; Oth…	chr5:24834505-24836223 REVERSE LENGTH=475
DR0031	Arundo_WS_Unigene028925	56.16	219	59	1e-78	246	DROUGHT	SALT	null	null	AT5G62470.2	myb domain protein 96	chr5:25079434-25080858 REVERSE LENGTH=352
ER0001	Arundo_WS_Unigene000423	73.06	412	92	0	644	ENDOPLASMIC RETICULUM	Not available	null	null	AT1G04980.1	PDI-like 2-2	chr1:1413869-1416120 REVERSE LENGTH=447
ER0001	Arundo_WS_Unigene068548	75.52	286	64	2e-160	460	ENDOPLASMIC RETICULUM	Not available	null	null	AT1G04980.1	PDI-like 2-2	chr1:1413869-1416120 REVERSE LENGTH=447
ER00010	Arundo_WS_Unigene038806	60.65	493	84	0	605	ENDOPLASMIC RETICULUM	DITHIOTHREITOL, BETA-MERCAPTOETHANOL, TUNICAMYCIN	null	null	AT3G54960.1	PDI-like 1-3	chr3:20363514-20366822 REVERSE LENGTH=579
ER0002	Arundo_WS_Unigene073838	61.13	476	94	0	600	ENDOPLASMIC RETICULUM	SALT	null	null	AT1G21750.1	PDI-like 1-1	chr1:7645767-7648514 FORWARD LENGTH=501
ER0002	Arundo_WS_Unigene058271	58.23	486	94	0	587	ENDOPLASMIC RETICULUM	SALT	null	null	AT1G21750.1	PDI-like 1-1	chr1:7645767-7648514 FORWARD LENGTH=501
ER0002	Arundo_WS_Unigene039016	51.19	379	75	4e-140	413	ENDOPLASMIC RETICULUM	SALT	null	null	AT1G21750.1	PDI-like 1-1	chr1:7645767-7648514 FORWARD LENGTH=501
ER0002	Arundo_WS_Unigene039017	54.24	271	54	9e-107	323	ENDOPLASMIC RETICULUM	SALT	null	null	AT1G21750.1	PDI-like 1-1	chr1:7645767-7648514 FORWARD LENGTH=501
ER0003	Arundo_WS_Unigene052240	61.93	331	75	5e-156	449	ENDOPLASMIC RETICULUM	Not available	null	null	AT1G35620.1	PDI-like 5-2	chr1:13156504-13158280 FORWARD LENGTH=440
ER0003	Arundo_WS_Unigene023929	63.82	304	69	5e-141	409	ENDOPLASMIC RETICULUM	Not available	null	null	AT1G35620.1	PDI-like 5-2	chr1:13156504-13158280 FORWARD LENGTH=440
ER0005	Arundo_WS_Unigene065934	55.24	382	71	3e-144	425	ENDOPLASMIC RETICULUM	Not available	null	null	AT1G52260.1	PDI-like 1-5	chr1:19460694-19463346 FORWARD LENGTH=537
ER0006	Arundo_WS_Unigene058271	58.85	486	95	0	592	ENDOPLASMIC RETICULUM	DROUGHT,HEAT,SALT	null	null	AT1G77510.1	PDI-like 1-2	chr1:29126742-29129433 FORWARD LENGTH=508
ER0006	Arundo_WS_Unigene073838	62.53	451	89	0	592	ENDOPLASMIC RETICULUM	DROUGHT,HEAT,SALT	null	null	AT1G77510.1	PDI-like 1-2	chr1:29126742-29129433 FORWARD LENGTH=508
ER0006	Arundo_WS_Unigene039016	51.16	387	75	2e-140	414	ENDOPLASMIC RETICULUM	DROUGHT,HEAT,SALT	null	null	AT1G77510.1	PDI-like 1-2	chr1:29126742-29129433 FORWARD LENGTH=508
ER0006	Arundo_WS_Unigene039017	53.87	271	53	8e-103	313	ENDOPLASMIC RETICULUM	DROUGHT,HEAT,SALT	null	null	AT1G77510.1	PDI-like 1-2	chr1:29126742-29129433 FORWARD LENGTH=508
ER0008	Arundo_WS_Unigene075144	92	475	100	0	904	ENDOPLASMIC RETICULUM	SALT	null	null	AT2G34250.1 AT2G34250.2	SecY protein transport family protein	chr2:14462635-14464572 FORWARD LENGTH=475
ER0008	Arundo_WS_Unigene075145	91.79	475	100	0	904	ENDOPLASMIC RETICULUM	SALT	null	null	AT2G34250.1 AT2G34250.2	SecY protein transport family protein	chr2:14462635-14464572 FORWARD LENGTH=475
ER0011	Arundo_WS_Unigene069925	68.79	471	88	0	689	ENDOPLASMIC RETICULUM	Not available	null	null	AT4G27080.2	PDI-like 5-4	chr4:13589156-13593335 FORWARD LENGTH=532
ER0012	Arundo_WS_Unigene038806	60.76	502	84	0	611	ENDOPLASMIC RETICULUM	OXIDATIVE	null	null	AT5G60640.1	PDI-like 1-4	chr5:24371141-24373993 REVERSE LENGTH=597
ER0013	Arundo_WS_Unigene052877	54.78	387	91	2e-135	399	ENDOPLASMIC RETICULUM	Not available	null	null	AT5G64510.1	unknown protein; FUNCTIONS IN: molecular_function unknown; INVOLVED IN: biological_process unknown; LOCATED IN: endomembrane system; EXPRESSED IN: 17 plant structures; EXPRESSED DURING: 10 growth stages; Has 35333 Blast hits to 34131 proteins in 2444 species: Archae - 798; Bacteria - 22429; Metazoa - 974; Fungi - 991; Plants - 531; Viruses - 0; Other Eukaryotes - 9610 (source: NCBI BLink).	chr5:25784592-25786152 FORWARD LENGTH=424
FE0001	Arundo_WS_Unigene049633	71.51	544	99	0	773	IRON	CADMIUM,MANGANESE,LEAD	null	null	AT1G80830.1	natural resistance-associated macrophage protein 1	chr1:30373066-30375644 REVERSE LENGTH=532
FE0001	Arundo_WS_Unigene058016	61.78	484	90	0	610	IRON	CADMIUM,MANGANESE,LEAD	null	null	AT1G80830.1	natural resistance-associated macrophage protein 1	chr1:30373066-30375644 REVERSE LENGTH=532
FE0001	Arundo_WS_Unigene058018	65.32	444	83	0	554	IRON	CADMIUM,MANGANESE,LEAD	null	null	AT1G80830.1	natural resistance-associated macrophage protein 1	chr1:30373066-30375644 REVERSE LENGTH=532
FE0001	Arundo_WS_Unigene058017	70.03	377	71	1e-173	505	IRON	CADMIUM,MANGANESE,LEAD	null	null	AT1G80830.1	natural resistance-associated macrophage protein 1	chr1:30373066-30375644 REVERSE LENGTH=532
FR0002	Arundo_WS_Unigene041960	50.76	132	78	2e-32	114	FREEZING	Not available	null	1	AT3G50260.1	cooperatively regulated by ethylene and jasmonate 1	chr3:18634687-18635148 FORWARD LENGTH=153
FR0002	Arundo_WS_Unigene049637	60.22	93	54	2e-30	110	FREEZING	Not available	null	1	AT3G50260.1	cooperatively regulated by ethylene and jasmonate 1	chr3:18634687-18635148 FORWARD LENGTH=153
FR0002	Arundo_WS_Unigene070175	52.44	82	54	2e-20	87	FREEZING	Not available	null	null	AT3G50260.1	cooperatively regulated by ethylene and jasmonate 1	chr3:18634687-18635148 FORWARD LENGTH=153
FR0002	Arundo_WS_Unigene070177	52.44	82	54	2e-20	87	FREEZING	Not available	null	null	AT3G50260.1	cooperatively regulated by ethylene and jasmonate 1	chr3:18634687-18635148 FORWARD LENGTH=153
FR0002	Arundo_WS_Unigene063000	50	80	52	2e-19	84	FREEZING	Not available	null	null	AT3G50260.1	cooperatively regulated by ethylene and jasmonate 1	chr3:18634687-18635148 FORWARD LENGTH=153
FR0002	Arundo_WS_Unigene063008	50	80	52	1e-19	84	FREEZING	Not available	null	null	AT3G50260.1	cooperatively regulated by ethylene and jasmonate 1	chr3:18634687-18635148 FORWARD LENGTH=153
FR0002	Arundo_WS_Unigene033395	50	90	58	2e-15	70	FREEZING	Not available	null	1	AT3G50260.1	cooperatively regulated by ethylene and jasmonate 1	chr3:18634687-18635148 FORWARD LENGTH=153
FR0002	Arundo_WS_Unigene033394	51.19	84	54	1e-14	67	FREEZING	Not available	null	null	AT3G50260.1	cooperatively regulated by ethylene and jasmonate 1	chr3:18634687-18635148 FORWARD LENGTH=153
FR0002	Arundo_WS_Unigene052647	50	76	50	7e-11	59	FREEZING	Not available	null	null	AT3G50260.1	cooperatively regulated by ethylene and jasmonate 1	chr3:18634687-18635148 FORWARD LENGTH=153
GE0001	Arundo_WS_Unigene065228	56.82	308	91	1e-123	361	GENOTOXIC	Not available	null	null	AT2G01180.1	phosphatidic acid phosphatase 1	chr2:107182-108555 REVERSE LENGTH=327
GE0001	Arundo_WS_Unigene065230	56.82	308	91	1e-123	361	GENOTOXIC	Not available	null	null	AT2G01180.1	phosphatidic acid phosphatase 1	chr2:107182-108555 REVERSE LENGTH=327
GE0001	Arundo_WS_Unigene065231	56.82	308	91	1e-123	361	GENOTOXIC	Not available	null	null	AT2G01180.1	phosphatidic acid phosphatase 1	chr2:107182-108555 REVERSE LENGTH=327
GE0001	Arundo_WS_Unigene065233	56.82	308	91	1e-123	361	GENOTOXIC	Not available	null	null	AT2G01180.1	phosphatidic acid phosphatase 1	chr2:107182-108555 REVERSE LENGTH=327
GE0001	Arundo_WS_Unigene065234	56.49	308	91	3e-122	360	GENOTOXIC	Not available	null	null	AT2G01180.1	phosphatidic acid phosphatase 1	chr2:107182-108555 REVERSE LENGTH=327
GE0001	Arundo_WS_Unigene056089	55.37	307	91	6e-122	357	GENOTOXIC	Not available	null	null	AT2G01180.1	phosphatidic acid phosphatase 1	chr2:107182-108555 REVERSE LENGTH=327
GE0001	Arundo_WS_Unigene056090	55.37	307	91	6e-122	357	GENOTOXIC	Not available	null	null	AT2G01180.1	phosphatidic acid phosphatase 1	chr2:107182-108555 REVERSE LENGTH=327
GE0001	Arundo_WS_Unigene024344	53.61	194	55	3e-66	210	GENOTOXIC	Not available	null	null	AT2G01180.1	phosphatidic acid phosphatase 1	chr2:107182-108555 REVERSE LENGTH=327
HE00010	Arundo_WS_Unigene048832	54.55	231	67	4e-86	267	HEAT	Not available	null	null	AT2G26150.1	heat shock transcription factor A2	chr2:11135856-11137217 FORWARD LENGTH=345
HE00010	Arundo_WS_Unigene048828	54.55	231	67	3e-86	266	HEAT	Not available	null	null	AT2G26150.1	heat shock transcription factor A2	chr2:11135856-11137217 FORWARD LENGTH=345
HE00010	Arundo_WS_Unigene063946	59.72	211	59	8e-81	257	HEAT	Not available	null	null	AT2G26150.1	heat shock transcription factor A2	chr2:11135856-11137217 FORWARD LENGTH=345
HE0002	Arundo_WS_Unigene057871	61.7	329	100	2e-152	435	HEAT	COLD	null	null	AT1G21760.1	F-box protein 7	chr1:7649324-7651613 FORWARD LENGTH=328
HE0002	Arundo_WS_Unigene057872	61.7	329	100	2e-152	435	HEAT	COLD	null	null	AT1G21760.1	F-box protein 7	chr1:7649324-7651613 FORWARD LENGTH=328
HE0003	Arundo_WS_Unigene063946	50.62	480	91	3e-137	408	HEAT	Not available	null	null	AT1G32330.1	heat shock transcription factor A1D	chr1:11657265-11660234 REVERSE LENGTH=485
HE0003	Arundo_WS_Unigene064072	50.2	249	50	2e-75	245	HEAT	Not available	null	null	AT1G32330.1	heat shock transcription factor A1D	chr1:11657265-11660234 REVERSE LENGTH=485
HE0004	Arundo_WS_Unigene075326	73.11	859	100	0	1242	HEAT	OSMOTIC	null	null	AT1G50500.2	Membrane trafficking VPS53 family protein	chr1:18708217-18715597 REVERSE LENGTH=847
HE0005	Arundo_WS_Unigene074092	84.77	604	100	0	1001	HEAT	SHOCK, GENOTOXIC	null	null	AT1G55490.1 AT1G55490.2	chaperonin 60 beta	chr1:20715717-20718673 REVERSE LENGTH=600
HE0005	Arundo_WS_Unigene074093	82.92	603	100	0	981	HEAT	SHOCK, GENOTOXIC	null	null	AT1G55490.1 AT1G55490.2	chaperonin 60 beta	chr1:20715717-20718673 REVERSE LENGTH=600
HE0005	Arundo_WS_Unigene074094	82.42	603	100	0	978	HEAT	SHOCK, GENOTOXIC	null	null	AT1G55490.1 AT1G55490.2	chaperonin 60 beta	chr1:20715717-20718673 REVERSE LENGTH=600
HE0005	Arundo_WS_Unigene064508	63.07	528	88	0	697	HEAT	SHOCK, GENOTOXIC	null	null	AT1G55490.1 AT1G55490.2	chaperonin 60 beta	chr1:20715717-20718673 REVERSE LENGTH=600
HE0005	Arundo_WS_Unigene064521	63.07	528	88	0	697	HEAT	SHOCK, GENOTOXIC	null	null	AT1G55490.1 AT1G55490.2	chaperonin 60 beta	chr1:20715717-20718673 REVERSE LENGTH=600
HE0005	Arundo_WS_Unigene064519	62.35	502	84	0	652	HEAT	SHOCK, GENOTOXIC	null	null	AT1G55490.1 AT1G55490.2	chaperonin 60 beta	chr1:20715717-20718673 REVERSE LENGTH=600
HE0005	Arundo_WS_Unigene064527	62.35	502	84	0	652	HEAT	SHOCK, GENOTOXIC	null	null	AT1G55490.1 AT1G55490.2	chaperonin 60 beta	chr1:20715717-20718673 REVERSE LENGTH=600
HE0005	Arundo_WS_Unigene064512	61.7	470	78	0	603	HEAT	SHOCK, GENOTOXIC	null	null	AT1G55490.1 AT1G55490.2	chaperonin 60 beta	chr1:20715717-20718673 REVERSE LENGTH=600
HE0005	Arundo_WS_Unigene064513	61.7	470	78	0	603	HEAT	SHOCK, GENOTOXIC	null	null	AT1G55490.1 AT1G55490.2	chaperonin 60 beta	chr1:20715717-20718673 REVERSE LENGTH=600
HE0005	Arundo_WS_Unigene072348	52.44	532	89	0	533	HEAT	SHOCK, GENOTOXIC	null	null	AT1G55490.1 AT1G55490.2	chaperonin 60 beta	chr1:20715717-20718673 REVERSE LENGTH=600
HE0005	Arundo_WS_Unigene065888	50.63	557	92	1e-177	521	HEAT	SHOCK, GENOTOXIC	null	null	AT1G55490.1 AT1G55490.2	chaperonin 60 beta	chr1:20715717-20718673 REVERSE LENGTH=600
HE0005	Arundo_WS_Unigene064511	59.84	376	63	1e-164	479	HEAT	SHOCK, GENOTOXIC	null	null	AT1G55490.1 AT1G55490.2	chaperonin 60 beta	chr1:20715717-20718673 REVERSE LENGTH=600
HE0005	Arundo_WS_Unigene064514	58.33	312	52	2e-129	386	HEAT	SHOCK, GENOTOXIC	null	null	AT1G55490.1 AT1G55490.2	chaperonin 60 beta	chr1:20715717-20718673 REVERSE LENGTH=600
HE0006	Arundo_WS_Unigene063946	52.26	199	52	2e-61	207	HEAT	OXDIDATIVE	null	null	AT1G67970.1	heat shock transcription factor A8	chr1:25484844-25486313 REVERSE LENGTH=374
HE0007	Arundo_WS_Unigene067077	51.92	859	93	0	862	HEAT	Not available	null	null	AT1G74310.1	heat shock protein 101	chr1:27936715-27939862 REVERSE LENGTH=911
HE0007	Arundo_WS_Unigene063655	51.17	811	87	0	796	HEAT	Not available	null	null	AT1G74310.1	heat shock protein 101	chr1:27936715-27939862 REVERSE LENGTH=911
HE0008	Arundo_WS_Unigene051055	62.5	208	68	8e-90	273	HEAT	Not available	null	null	AT2G21940.4	shikimate kinase 1	chr2:9351106-9352881 FORWARD LENGTH=304
HE0008	Arundo_WS_Unigene056765	55.42	240	79	7e-88	268	HEAT	Not available	null	null	AT2G21940.4	shikimate kinase 1	chr2:9351106-9352881 FORWARD LENGTH=304
HE0008	Arundo_WS_Unigene056760	60.09	213	70	2e-87	266	HEAT	Not available	null	null	AT2G21940.4	shikimate kinase 1	chr2:9351106-9352881 FORWARD LENGTH=304
HE0009	Arundo_WS_Unigene063655	79.83	843	87	0	1354	HEAT	Not available	null	null	AT2G25140.1	casein lytic proteinase B4	chr2:10697877-10701998 REVERSE LENGTH=964
HE0009	Arundo_WS_Unigene067077	68.29	902	93	0	1263	HEAT	Not available	null	null	AT2G25140.1	casein lytic proteinase B4	chr2:10697877-10701998 REVERSE LENGTH=964
HE0009	Arundo_WS_Unigene076159	50.76	721	74	0	709	HEAT	Not available	null	null	AT2G25140.1	casein lytic proteinase B4	chr2:10697877-10701998 REVERSE LENGTH=964
HE0009	Arundo_WS_Unigene076160	50.76	721	74	0	709	HEAT	Not available	null	null	AT2G25140.1	casein lytic proteinase B4	chr2:10697877-10701998 REVERSE LENGTH=964
HE0015	Arundo_WS_Unigene054379	50.63	555	93	0	539	HEAT	Not available	null	null	AT3G08970.1	DNAJ heat shock N-terminal domain-containing protein	chr3:2737589-2740265 FORWARD LENGTH=572
HE0016	Arundo_WS_Unigene048828	50.3	332	81	9e-103	311	HEAT	Not available	null	null	AT3G22830.1	heat shock transcription factor A6B	chr3:8078981-8080895 FORWARD LENGTH=406
HE0016	Arundo_WS_Unigene063946	58.56	222	54	3e-82	263	HEAT	Not available	null	null	AT3G22830.1	heat shock transcription factor A6B	chr3:8078981-8080895 FORWARD LENGTH=406
HE0017	Arundo_WS_Unigene018984	56.14	171	50	1e-60	196	HEAT	Not available	1	null	AT3G24520.1	heat shock transcription factor C1	chr3:8941455-8942531 FORWARD LENGTH=330
HE0020	Arundo_WS_Unigene002337	65.36	280	97	2e-130	377	HEAT	Not available	1	null	AT4G21320.1	Aldolase-type TIM barrel family protein	chr4:11340492-11341732 FORWARD LENGTH=286
HE0023	Arundo_WS_Unigene067077	84.35	901	93	0	1571	HEAT	Not available	null	null	AT5G15450.1	casein lytic proteinase B3	chr5:5014399-5018255 REVERSE LENGTH=968
HE0023	Arundo_WS_Unigene063655	72.42	834	86	0	1240	HEAT	Not available	null	null	AT5G15450.1	casein lytic proteinase B3	chr5:5014399-5018255 REVERSE LENGTH=968
HE0024	Arundo_WS_Unigene063946	51.66	482	94	8e-135	401	HEAT	Not available	null	null	AT5G16820.1 AT5G16820.2	heat shock factor 3	chr5:5530446-5532497 FORWARD LENGTH=481
HE0025	Arundo_WS_Unigene048828	50.26	193	64	3e-66	213	HEAT	Not available	null	null	AT5G43840.1	heat shock transcription factor A6A	chr5:17625437-17626364 REVERSE LENGTH=282
HE0025	Arundo_WS_Unigene048832	50.26	193	64	3e-66	213	HEAT	Not available	null	null	AT5G43840.1	heat shock transcription factor A6A	chr5:17625437-17626364 REVERSE LENGTH=282
HS0001	Arundo_WS_Unigene060364	75.15	165	53	1e-88	268	HYPOXIC STRESS	ABIOTIC	null	null	AT5G63790.1	NAC domain containing protein 102	chr5:25526887-25528013 REVERSE LENGTH=312
HS0001	Arundo_WS_Unigene060365	75.76	165	53	5e-89	267	HYPOXIC STRESS	ABIOTIC	1	1	AT5G63790.1	NAC domain containing protein 102	chr5:25526887-25528013 REVERSE LENGTH=312
HS0001	Arundo_WS_Unigene060363	74.85	163	52	2e-87	266	HYPOXIC STRESS	ABIOTIC	1	1	AT5G63790.1	NAC domain containing protein 102	chr5:25526887-25528013 REVERSE LENGTH=312
HS0001	Arundo_WS_Unigene060369	75.46	163	52	2e-87	265	HYPOXIC STRESS	ABIOTIC	null	null	AT5G63790.1	NAC domain containing protein 102	chr5:25526887-25528013 REVERSE LENGTH=312
HS0001	Arundo_WS_Unigene060359	73.78	164	52	2e-86	260	HYPOXIC STRESS	ABIOTIC	null	null	AT5G63790.1	NAC domain containing protein 102	chr5:25526887-25528013 REVERSE LENGTH=312
HS0001	Arundo_WS_Unigene060355	73.17	164	52	3e-84	255	HYPOXIC STRESS	ABIOTIC	1	null	AT5G63790.1	NAC domain containing protein 102	chr5:25526887-25528013 REVERSE LENGTH=312
HS0001	Arundo_WS_Unigene060353	71.01	169	53	3e-82	252	HYPOXIC STRESS	ABIOTIC	1	1	AT5G63790.1	NAC domain containing protein 102	chr5:25526887-25528013 REVERSE LENGTH=312
HS0001	Arundo_WS_Unigene060360	72.12	165	53	2e-80	245	HYPOXIC STRESS	ABIOTIC	1	1	AT5G63790.1	NAC domain containing protein 102	chr5:25526887-25528013 REVERSE LENGTH=312
HS0001	Arundo_WS_Unigene037896	60	170	54	1e-70	226	HYPOXIC STRESS	ABIOTIC	null	1	AT5G63790.1	NAC domain containing protein 102	chr5:25526887-25528013 REVERSE LENGTH=312
HS0001	Arundo_WS_Unigene037897	60	170	54	2e-70	226	HYPOXIC STRESS	ABIOTIC	null	1	AT5G63790.1	NAC domain containing protein 102	chr5:25526887-25528013 REVERSE LENGTH=312
KA0001	Arundo_WS_Unigene063914	56.55	359	100	6e-137	399	KARRIKIN	CADMIUM ION ,SALT	null	null	AT3G52930.1	Aldolase superfamily protein	chr3:19627383-19628874 REVERSE LENGTH=358
KA0001	Arundo_WS_Unigene063916	56.27	359	100	2e-136	398	KARRIKIN	CADMIUM ION ,SALT	null	null	AT3G52930.1	Aldolase superfamily protein	chr3:19627383-19628874 REVERSE LENGTH=358
KA0001	Arundo_WS_Unigene001263	63.96	308	85	1e-135	393	KARRIKIN	CADMIUM ION ,SALT	null	1	AT3G52930.1	Aldolase superfamily protein	chr3:19627383-19628874 REVERSE LENGTH=358
KA0001	Arundo_WS_Unigene061296	55.15	359	100	3e-131	386	KARRIKIN	CADMIUM ION ,SALT	null	null	AT3G52930.1	Aldolase superfamily protein	chr3:19627383-19628874 REVERSE LENGTH=358
KA0001	Arundo_WS_Unigene061295	55.15	359	100	3e-130	383	KARRIKIN	CADMIUM ION ,SALT	null	null	AT3G52930.1	Aldolase superfamily protein	chr3:19627383-19628874 REVERSE LENGTH=358
KA0001	Arundo_WS_Unigene062620	81.73	208	58	3e-119	348	KARRIKIN	CADMIUM ION ,SALT	null	null	AT3G52930.1	Aldolase superfamily protein	chr3:19627383-19628874 REVERSE LENGTH=358
KA0001	Arundo_WS_Unigene063915	55.38	251	70	1e-91	278	KARRIKIN	CADMIUM ION ,SALT	null	null	AT3G52930.1	Aldolase superfamily protein	chr3:19627383-19628874 REVERSE LENGTH=358
LI0001	Arundo_WS_Unigene009650	55.7	149	99	1e-59	186	LIGHT	Not available	null	null	AT1G01470.1	Late embryogenesis abundant protein	chr1:172295-172826 REVERSE LENGTH=151
LI00010	Arundo_WS_Unigene022869	59.34	91	61	3e-25	96	LIGHT	Not available	null	null	AT4G34190.1	stress enhanced protein 1	chr4:16372606-16373511 REVERSE LENGTH=146
LI00010	Arundo_WS_Unigene026017	57.32	82	55	3e-24	94	LIGHT	Not available	null	null	AT4G34190.1	stress enhanced protein 1	chr4:16372606-16373511 REVERSE LENGTH=146
LI00010	Arundo_WS_Unigene022870	57.14	91	60	2e-22	90	LIGHT	Not available	null	null	AT4G34190.1	stress enhanced protein 1	chr4:16372606-16373511 REVERSE LENGTH=146
LI0004	Arundo_WS_Unigene041023	57.06	163	77	1e-44	150	LIGHT	Not available	null	null	AT1G34000.1	one-helix protein 2	chr1:12358151-12358902 REVERSE LENGTH=172
LI0005	Arundo_WS_Unigene063235	50.36	419	92	3e-132	392	LIGHT	DROUGHT,COLD,SALT	1	1	AT2G17840.1	Senescence/dehydration-associated protein-related	chr2:7755923-7757798 REVERSE LENGTH=452
LI0005	Arundo_WS_Unigene063236	50.6	419	92	3e-132	392	LIGHT	DROUGHT,COLD,SALT	1	null	AT2G17840.1	Senescence/dehydration-associated protein-related	chr2:7755923-7757798 REVERSE LENGTH=452
LI0007	Arundo_WS_Unigene072016	79.5	317	92	0	521	LIGHT	OXIDATIVE,SALT,DROUGHT,HEAT	1	1	AT2G47180.1	galactinol synthase 1	chr2:19369049-19370372 REVERSE LENGTH=344
LI0007	Arundo_WS_Unigene072024	78.55	317	92	0	520	LIGHT	OXIDATIVE,SALT,DROUGHT,HEAT	null	null	AT2G47180.1	galactinol synthase 1	chr2:19369049-19370372 REVERSE LENGTH=344
LI0007	Arundo_WS_Unigene072020	72.35	340	98	0	514	LIGHT	OXIDATIVE,SALT,DROUGHT,HEAT	1	1	AT2G47180.1	galactinol synthase 1	chr2:19369049-19370372 REVERSE LENGTH=344
LI0007	Arundo_WS_Unigene072022	72.94	340	98	0	512	LIGHT	OXIDATIVE,SALT,DROUGHT,HEAT	1	1	AT2G47180.1	galactinol synthase 1	chr2:19369049-19370372 REVERSE LENGTH=344
LI0007	Arundo_WS_Unigene072012	75.29	263	76	5e-148	424	LIGHT	OXIDATIVE,SALT,DROUGHT,HEAT	null	1	AT2G47180.1	galactinol synthase 1	chr2:19369049-19370372 REVERSE LENGTH=344
LI0007	Arundo_WS_Unigene072017	75.29	263	76	5e-148	424	LIGHT	OXIDATIVE,SALT,DROUGHT,HEAT	null	null	AT2G47180.1	galactinol synthase 1	chr2:19369049-19370372 REVERSE LENGTH=344
LI0007	Arundo_WS_Unigene072019	72.86	269	75	4e-139	402	LIGHT	OXIDATIVE,SALT,DROUGHT,HEAT	1	null	AT2G47180.1	galactinol synthase 1	chr2:19369049-19370372 REVERSE LENGTH=344
LI0008	Arundo_WS_Unigene063946	54.36	195	64	1e-64	212	LIGHT	Not available	null	null	AT3G51910.1	heat shock transcription factor A7A	chr3:19265294-19266619 FORWARD LENGTH=272
LI0008	Arundo_WS_Unigene028351	50.57	174	57	3e-48	164	LIGHT	Not available	null	null	AT3G51910.1	heat shock transcription factor A7A	chr3:19265294-19266619 FORWARD LENGTH=272
LI0011	Arundo_WS_Unigene072085	85.74	491	94	0	875	LIGHT	SALT	null	null	AT4G37930.1	serine transhydroxymethyltransferase 1	chr4:17831891-17834742 REVERSE LENGTH=517
LI0011	Arundo_WS_Unigene052548	58.71	465	90	0	566	LIGHT	SALT	null	null	AT4G37930.1	serine transhydroxymethyltransferase 1	chr4:17831891-17834742 REVERSE LENGTH=517
LI0011	Arundo_WS_Unigene064565	52.69	465	89	2e-172	499	LIGHT	SALT	null	null	AT4G37930.1	serine transhydroxymethyltransferase 1	chr4:17831891-17834742 REVERSE LENGTH=517
MA0001	Arundo_WS_Unigene061002	74.6	374	92	3e-180	511	MAGNESIUM	Not available	null	null	AT5G09690.2	magnesium transporter 7	chr5:3000990-3003415 REVERSE LENGTH=397
MA0001	Arundo_WS_Unigene049902	50.54	368	87	3e-107	323	MAGNESIUM	Not available	null	null	AT5G09690.2	magnesium transporter 7	chr5:3000990-3003415 REVERSE LENGTH=397
MA0001	Arundo_WS_Unigene061001	72.86	269	66	1e-107	323	MAGNESIUM	Not available	null	null	AT5G09690.2	magnesium transporter 7	chr5:3000990-3003415 REVERSE LENGTH=397
MD0001	Arundo_WS_Unigene040112	52.32	151	89	8e-48	156	MALONDIALDEHYDE	ABSCISIC ACID, ION STRESS	null	null	AT5G37770.1	EF hand calcium-binding protein family	chr5:14999075-14999560 REVERSE LENGTH=161
MD0001	Arundo_WS_Unigene040111	56.38	94	58	1e-28	104	MALONDIALDEHYDE	ABSCISIC ACID, ION STRESS	null	null	AT5G37770.1	EF hand calcium-binding protein family	chr5:14999075-14999560 REVERSE LENGTH=161
ME0001	Arundo_WS_Unigene048591	56.52	414	90	7e-154	449	METAL	Not available	null	null	AT5G01490.1	cation exchanger 4	chr5:195589-198465 FORWARD LENGTH=454
ME0001	Arundo_WS_Unigene068394	56.77	421	92	9e-153	447	METAL	Not available	null	null	AT5G01490.1	cation exchanger 4	chr5:195589-198465 FORWARD LENGTH=454
ME0001	Arundo_WS_Unigene055081	51.68	387	85	1e-111	342	METAL	Not available	null	null	AT5G01490.1	cation exchanger 4	chr5:195589-198465 FORWARD LENGTH=454
ME0001	Arundo_WS_Unigene055083	52.39	376	82	4e-111	340	METAL	Not available	null	null	AT5G01490.1	cation exchanger 4	chr5:195589-198465 FORWARD LENGTH=454
OS0001	Arundo_WS_Unigene067692	82.04	401	98	0	692	OSMOTIC	Not available	null	null	AT1G06390.1 AT1G06390.2	GSK3/SHAGGY-like protein kinase 1	chr1:1946860-1950417 FORWARD LENGTH=407
OS0001	Arundo_WS_Unigene067691	80.59	407	98	0	684	OSMOTIC	Not available	null	null	AT1G06390.1 AT1G06390.2	GSK3/SHAGGY-like protein kinase 1	chr1:1946860-1950417 FORWARD LENGTH=407
OS0001	Arundo_WS_Unigene064727	79.64	393	97	0	661	OSMOTIC	Not available	null	null	AT1G06390.1 AT1G06390.2	GSK3/SHAGGY-like protein kinase 1	chr1:1946860-1950417 FORWARD LENGTH=407
OS0001	Arundo_WS_Unigene064226	78.17	371	91	0	632	OSMOTIC	Not available	null	null	AT1G06390.1 AT1G06390.2	GSK3/SHAGGY-like protein kinase 1	chr1:1946860-1950417 FORWARD LENGTH=407
OS0001	Arundo_WS_Unigene071018	76.22	370	91	0	609	OSMOTIC	Not available	null	null	AT1G06390.1 AT1G06390.2	GSK3/SHAGGY-like protein kinase 1	chr1:1946860-1950417 FORWARD LENGTH=407
OS0001	Arundo_WS_Unigene071017	75.54	372	91	0	607	OSMOTIC	Not available	null	null	AT1G06390.1 AT1G06390.2	GSK3/SHAGGY-like protein kinase 1	chr1:1946860-1950417 FORWARD LENGTH=407
OS0001	Arundo_WS_Unigene042057	73.06	386	94	0	604	OSMOTIC	Not available	null	null	AT1G06390.1 AT1G06390.2	GSK3/SHAGGY-like protein kinase 1	chr1:1946860-1950417 FORWARD LENGTH=407
OS0001	Arundo_WS_Unigene065728	74.66	367	90	0	600	OSMOTIC	Not available	null	null	AT1G06390.1 AT1G06390.2	GSK3/SHAGGY-like protein kinase 1	chr1:1946860-1950417 FORWARD LENGTH=407
OS0001	Arundo_WS_Unigene071021	72.73	385	93	0	599	OSMOTIC	Not available	null	null	AT1G06390.1 AT1G06390.2	GSK3/SHAGGY-like protein kinase 1	chr1:1946860-1950417 FORWARD LENGTH=407
OS0001	Arundo_WS_Unigene064725	80.13	312	77	0	529	OSMOTIC	Not available	null	null	AT1G06390.1 AT1G06390.2	GSK3/SHAGGY-like protein kinase 1	chr1:1946860-1950417 FORWARD LENGTH=407
OS0001	Arundo_WS_Unigene064722	84.56	285	70	0	518	OSMOTIC	Not available	null	null	AT1G06390.1 AT1G06390.2	GSK3/SHAGGY-like protein kinase 1	chr1:1946860-1950417 FORWARD LENGTH=407
OS0001	Arundo_WS_Unigene064723	84.56	285	70	0	518	OSMOTIC	Not available	null	null	AT1G06390.1 AT1G06390.2	GSK3/SHAGGY-like protein kinase 1	chr1:1946860-1950417 FORWARD LENGTH=407
OS0001	Arundo_WS_Unigene049248	90.87	219	54	2e-147	425	OSMOTIC	Not available	null	null	AT1G06390.1 AT1G06390.2	GSK3/SHAGGY-like protein kinase 1	chr1:1946860-1950417 FORWARD LENGTH=407
OS0001	Arundo_WS_Unigene049249	90.87	219	54	2e-147	425	OSMOTIC	Not available	null	null	AT1G06390.1 AT1G06390.2	GSK3/SHAGGY-like protein kinase 1	chr1:1946860-1950417 FORWARD LENGTH=407
OS0001	Arundo_WS_Unigene064710	87.25	204	50	5e-134	387	OSMOTIC	Not available	null	null	AT1G06390.1 AT1G06390.2	GSK3/SHAGGY-like protein kinase 1	chr1:1946860-1950417 FORWARD LENGTH=407
OS0001	Arundo_WS_Unigene064731	87.25	204	50	5e-134	387	OSMOTIC	Not available	null	null	AT1G06390.1 AT1G06390.2	GSK3/SHAGGY-like protein kinase 1	chr1:1946860-1950417 FORWARD LENGTH=407
OS0003	Arundo_WS_Unigene048010	58.22	213	95	8e-81	244	OSMOTIC	SALT	null	null	AT1G35515.1	high response to osmotic stress 10	chr1:13077926-13080265 FORWARD LENGTH=212
OS0003	Arundo_WS_Unigene048002	81.4	129	61	7e-78	235	OSMOTIC	SALT	null	null	AT1G35515.1	high response to osmotic stress 10	chr1:13077926-13080265 FORWARD LENGTH=212
OS0003	Arundo_WS_Unigene048013	55.87	213	95	8e-76	232	OSMOTIC	SALT	null	null	AT1G35515.1	high response to osmotic stress 10	chr1:13077926-13080265 FORWARD LENGTH=212
OS0003	Arundo_WS_Unigene048007	67.08	161	72	2e-72	223	OSMOTIC	SALT	null	null	AT1G35515.1	high response to osmotic stress 10	chr1:13077926-13080265 FORWARD LENGTH=212
OS0003	Arundo_WS_Unigene043324	65.69	137	65	1e-61	198	OSMOTIC	SALT	null	null	AT1G35515.1	high response to osmotic stress 10	chr1:13077926-13080265 FORWARD LENGTH=212
OS0003	Arundo_WS_Unigene070299	58.27	139	66	1e-54	182	OSMOTIC	SALT	null	null	AT1G35515.1	high response to osmotic stress 10	chr1:13077926-13080265 FORWARD LENGTH=212
OS0003	Arundo_WS_Unigene070300	58.27	139	66	1e-54	182	OSMOTIC	SALT	null	null	AT1G35515.1	high response to osmotic stress 10	chr1:13077926-13080265 FORWARD LENGTH=212
OS0003	Arundo_WS_Unigene000514	67.24	116	55	2e-56	181	OSMOTIC	SALT	null	null	AT1G35515.1	high response to osmotic stress 10	chr1:13077926-13080265 FORWARD LENGTH=212
OS0003	Arundo_WS_Unigene070297	57.55	139	66	3e-54	181	OSMOTIC	SALT	null	null	AT1G35515.1	high response to osmotic stress 10	chr1:13077926-13080265 FORWARD LENGTH=212
OS0003	Arundo_WS_Unigene070298	60.31	131	62	6e-54	181	OSMOTIC	SALT	null	null	AT1G35515.1	high response to osmotic stress 10	chr1:13077926-13080265 FORWARD LENGTH=212
OS0003	Arundo_WS_Unigene070301	57.55	139	66	3e-54	181	OSMOTIC	SALT	null	null	AT1G35515.1	high response to osmotic stress 10	chr1:13077926-13080265 FORWARD LENGTH=212
OS0003	Arundo_WS_Unigene042713	54.3	151	71	5e-54	176	OSMOTIC	SALT	null	null	AT1G35515.1	high response to osmotic stress 10	chr1:13077926-13080265 FORWARD LENGTH=212
OS0003	Arundo_WS_Unigene036007	63.79	116	55	4e-53	172	OSMOTIC	SALT	null	null	AT1G35515.1	high response to osmotic stress 10	chr1:13077926-13080265 FORWARD LENGTH=212
OS0003	Arundo_WS_Unigene042709	64.66	116	55	3e-53	172	OSMOTIC	SALT	null	null	AT1G35515.1	high response to osmotic stress 10	chr1:13077926-13080265 FORWARD LENGTH=212
OS0003	Arundo_WS_Unigene028925	62.39	117	55	2e-50	167	OSMOTIC	SALT	null	null	AT1G35515.1	high response to osmotic stress 10	chr1:13077926-13080265 FORWARD LENGTH=212
OS0003	Arundo_WS_Unigene036010	54.61	152	72	3e-51	167	OSMOTIC	SALT	null	null	AT1G35515.1	high response to osmotic stress 10	chr1:13077926-13080265 FORWARD LENGTH=212
OS0003	Arundo_WS_Unigene036006	63.96	111	52	2e-50	166	OSMOTIC	SALT	null	null	AT1G35515.1	high response to osmotic stress 10	chr1:13077926-13080265 FORWARD LENGTH=212
OS0003	Arundo_WS_Unigene042690	52.55	137	64	1e-50	165	OSMOTIC	SALT	null	null	AT1G35515.1	high response to osmotic stress 10	chr1:13077926-13080265 FORWARD LENGTH=212
OS0003	Arundo_WS_Unigene042682	51.09	137	64	3e-48	159	OSMOTIC	SALT	null	null	AT1G35515.1	high response to osmotic stress 10	chr1:13077926-13080265 FORWARD LENGTH=212
OS0003	Arundo_WS_Unigene042712	60.36	111	52	1e-47	157	OSMOTIC	SALT	null	null	AT1G35515.1	high response to osmotic stress 10	chr1:13077926-13080265 FORWARD LENGTH=212
OS0003	Arundo_WS_Unigene042686	51.09	137	64	9e-47	155	OSMOTIC	SALT	null	null	AT1G35515.1	high response to osmotic stress 10	chr1:13077926-13080265 FORWARD LENGTH=212
OS0003	Arundo_WS_Unigene042715	59.5	121	57	2e-46	155	OSMOTIC	SALT	null	null	AT1G35515.1	high response to osmotic stress 10	chr1:13077926-13080265 FORWARD LENGTH=212
OS0003	Arundo_WS_Unigene042688	52.71	129	60	4e-46	153	OSMOTIC	SALT	null	null	AT1G35515.1	high response to osmotic stress 10	chr1:13077926-13080265 FORWARD LENGTH=212
OS0003	Arundo_WS_Unigene042678	59.46	111	52	5e-46	151	OSMOTIC	SALT	null	null	AT1G35515.1	high response to osmotic stress 10	chr1:13077926-13080265 FORWARD LENGTH=212
OS0003	Arundo_WS_Unigene042679	55.56	117	55	3e-45	149	OSMOTIC	SALT	null	null	AT1G35515.1	high response to osmotic stress 10	chr1:13077926-13080265 FORWARD LENGTH=212
OS0003	Arundo_WS_Unigene036009	56.48	108	51	9e-45	148	OSMOTIC	SALT	null	null	AT1G35515.1	high response to osmotic stress 10	chr1:13077926-13080265 FORWARD LENGTH=212
OS0003	Arundo_WS_Unigene036012	56.48	108	51	8e-45	148	OSMOTIC	SALT	null	null	AT1G35515.1	high response to osmotic stress 10	chr1:13077926-13080265 FORWARD LENGTH=212
OS0003	Arundo_WS_Unigene021880	62.86	105	50	5e-44	145	OSMOTIC	SALT	null	null	AT1G35515.1	high response to osmotic stress 10	chr1:13077926-13080265 FORWARD LENGTH=212
OS0003	Arundo_WS_Unigene042683	55.96	109	51	8e-43	143	OSMOTIC	SALT	null	null	AT1G35515.1	high response to osmotic stress 10	chr1:13077926-13080265 FORWARD LENGTH=212
OS0003	Arundo_WS_Unigene047140	58.49	106	50	2e-40	143	OSMOTIC	SALT	1	1	AT1G35515.1	high response to osmotic stress 10	chr1:13077926-13080265 FORWARD LENGTH=212
OS0003	Arundo_WS_Unigene047139	58.49	106	50	2e-40	142	OSMOTIC	SALT	1	1	AT1G35515.1	high response to osmotic stress 10	chr1:13077926-13080265 FORWARD LENGTH=212
OS0003	Arundo_WS_Unigene048011	57.94	107	50	3e-41	139	OSMOTIC	SALT	null	null	AT1G35515.1	high response to osmotic stress 10	chr1:13077926-13080265 FORWARD LENGTH=212
OS0003	Arundo_WS_Unigene042716	52.25	111	52	2e-35	127	OSMOTIC	SALT	null	null	AT1G35515.1	high response to osmotic stress 10	chr1:13077926-13080265 FORWARD LENGTH=212
OS0003	Arundo_WS_Unigene042725	52.25	111	52	2e-35	127	OSMOTIC	SALT	null	null	AT1G35515.1	high response to osmotic stress 10	chr1:13077926-13080265 FORWARD LENGTH=212
OS0003	Arundo_WS_Unigene042731	50.94	106	50	2e-32	120	OSMOTIC	SALT	null	null	AT1G35515.1	high response to osmotic stress 10	chr1:13077926-13080265 FORWARD LENGTH=212
OS0004	Arundo_WS_Unigene056937	61.59	315	99	6e-136	392	OSMOTIC	OXIDATIVE,SALT,HEAT,COLD	null	null	AT1G35720.1	annexin 1	chr1:13225304-13226939 FORWARD LENGTH=317
OS0004	Arundo_WS_Unigene056938	59.42	313	99	6e-128	373	OSMOTIC	OXIDATIVE,SALT,HEAT,COLD	null	null	AT1G35720.1	annexin 1	chr1:13225304-13226939 FORWARD LENGTH=317
OS0005	Arundo_WS_Unigene053829	63.07	398	80	1e-170	491	OSMOTIC	SALT	null	null	AT1G50460.1	hexokinase-like 1	chr1:18694031-18697429 FORWARD LENGTH=498
OS0005	Arundo_WS_Unigene070949	50.33	461	92	3e-147	435	OSMOTIC	SALT	null	null	AT1G50460.1	hexokinase-like 1	chr1:18694031-18697429 FORWARD LENGTH=498
OS0005	Arundo_WS_Unigene050959	50.34	445	89	2e-145	428	OSMOTIC	SALT	1	null	AT1G50460.1	hexokinase-like 1	chr1:18694031-18697429 FORWARD LENGTH=498
OS0005	Arundo_WS_Unigene029857	51.39	360	72	3e-124	371	OSMOTIC	SALT	null	null	AT1G50460.1	hexokinase-like 1	chr1:18694031-18697429 FORWARD LENGTH=498
OS0009	Arundo_WS_Unigene056118	79.56	318	91	0	519	OSMOTIC	SALT, DEHYDRATION	null	null	AT1G78290.2 AT1G78290.3	Protein kinase superfamily protein	chr1:29457457-29458909 REVERSE LENGTH=343
OS0009	Arundo_WS_Unigene056116	77.6	317	90	0	511	OSMOTIC	SALT, DEHYDRATION	1	null	AT1G78290.2 AT1G78290.3	Protein kinase superfamily protein	chr1:29457457-29458909 REVERSE LENGTH=343
OS0009	Arundo_WS_Unigene056119	77.6	317	90	0	511	OSMOTIC	SALT, DEHYDRATION	1	1	AT1G78290.2 AT1G78290.3	Protein kinase superfamily protein	chr1:29457457-29458909 REVERSE LENGTH=343
OS0009	Arundo_WS_Unigene067983	74.29	315	90	4e-173	492	OSMOTIC	SALT, DEHYDRATION	null	null	AT1G78290.2 AT1G78290.3	Protein kinase superfamily protein	chr1:29457457-29458909 REVERSE LENGTH=343
OS0009	Arundo_WS_Unigene067981	73.97	315	90	2e-172	490	OSMOTIC	SALT, DEHYDRATION	1	null	AT1G78290.2 AT1G78290.3	Protein kinase superfamily protein	chr1:29457457-29458909 REVERSE LENGTH=343
OS0009	Arundo_WS_Unigene067982	73.97	315	90	2e-172	490	OSMOTIC	SALT, DEHYDRATION	null	null	AT1G78290.2 AT1G78290.3	Protein kinase superfamily protein	chr1:29457457-29458909 REVERSE LENGTH=343
OS0009	Arundo_WS_Unigene067985	74.29	315	90	5e-173	489	OSMOTIC	SALT, DEHYDRATION	null	null	AT1G78290.2 AT1G78290.3	Protein kinase superfamily protein	chr1:29457457-29458909 REVERSE LENGTH=343
OS0009	Arundo_WS_Unigene054188	75	300	86	1e-168	477	OSMOTIC	SALT, DEHYDRATION	null	null	AT1G78290.2 AT1G78290.3	Protein kinase superfamily protein	chr1:29457457-29458909 REVERSE LENGTH=343
OS0009	Arundo_WS_Unigene055104	67.26	336	90	1e-161	461	OSMOTIC	SALT, DEHYDRATION	null	null	AT1G78290.2 AT1G78290.3	Protein kinase superfamily protein	chr1:29457457-29458909 REVERSE LENGTH=343
OS0009	Arundo_WS_Unigene061996	74.54	271	78	1e-150	431	OSMOTIC	SALT, DEHYDRATION	null	null	AT1G78290.2 AT1G78290.3	Protein kinase superfamily protein	chr1:29457457-29458909 REVERSE LENGTH=343
OS0009	Arundo_WS_Unigene045836	67.21	308	87	1e-148	427	OSMOTIC	SALT, DEHYDRATION	null	null	AT1G78290.2 AT1G78290.3	Protein kinase superfamily protein	chr1:29457457-29458909 REVERSE LENGTH=343
OS0009	Arundo_WS_Unigene056122	88.6	193	56	2e-127	367	OSMOTIC	SALT, DEHYDRATION	null	null	AT1G78290.2 AT1G78290.3	Protein kinase superfamily protein	chr1:29457457-29458909 REVERSE LENGTH=343
OS0009	Arundo_WS_Unigene054187	82.32	198	58	1e-121	353	OSMOTIC	SALT, DEHYDRATION	null	null	AT1G78290.2 AT1G78290.3	Protein kinase superfamily protein	chr1:29457457-29458909 REVERSE LENGTH=343
OS0009	Arundo_WS_Unigene036372	72.28	202	57	5e-106	314	OSMOTIC	SALT, DEHYDRATION	null	null	AT1G78290.2 AT1G78290.3	Protein kinase superfamily protein	chr1:29457457-29458909 REVERSE LENGTH=343
OS0009	Arundo_WS_Unigene036373	72.28	202	57	5e-106	314	OSMOTIC	SALT, DEHYDRATION	null	null	AT1G78290.2 AT1G78290.3	Protein kinase superfamily protein	chr1:29457457-29458909 REVERSE LENGTH=343
OS0011	Arundo_WS_Unigene030690	57.78	90	51	3e-31	114	OSMOTIC	SALT, DEHYDRATION, COLD, ABIOTIC	null	null	AT2G21660.1	cold, circadian rhythm, and rna binding 2	chr2:9265477-9266316 REVERSE LENGTH=176
OS0011	Arundo_WS_Unigene030692	57.78	90	51	3e-31	114	OSMOTIC	SALT, DEHYDRATION, COLD, ABIOTIC	null	null	AT2G21660.1	cold, circadian rhythm, and rna binding 2	chr2:9265477-9266316 REVERSE LENGTH=176
OS0011	Arundo_WS_Unigene030693	57.78	90	51	3e-31	114	OSMOTIC	SALT, DEHYDRATION, COLD, ABIOTIC	null	null	AT2G21660.1	cold, circadian rhythm, and rna binding 2	chr2:9265477-9266316 REVERSE LENGTH=176
OS0011	Arundo_WS_Unigene030691	57.78	90	51	8e-31	113	OSMOTIC	SALT, DEHYDRATION, COLD, ABIOTIC	null	null	AT2G21660.1	cold, circadian rhythm, and rna binding 2	chr2:9265477-9266316 REVERSE LENGTH=176
OS0012	Arundo_WS_Unigene046786	77.38	84	97	1e-30	111	OSMOTIC	OXIDATIVE	1	null	AT2G38210.1	putative PDX1-like protein 4	chr2:16007198-16007437 FORWARD LENGTH=79
OS0012	Arundo_WS_Unigene046787	77.38	84	97	1e-30	111	OSMOTIC	OXIDATIVE	null	null	AT2G38210.1	putative PDX1-like protein 4	chr2:16007198-16007437 FORWARD LENGTH=79
OS0013	Arundo_WS_Unigene049274	52.25	377	71	1e-105	327	OSMOTIC	SALT	1	null	AT2G38470.1	WRKY DNA-binding protein 33	chr2:16108476-16110539 FORWARD LENGTH=519
OS0013	Arundo_WS_Unigene049273	51.72	377	71	4e-104	322	OSMOTIC	SALT	1	null	AT2G38470.1	WRKY DNA-binding protein 33	chr2:16108476-16110539 FORWARD LENGTH=519
OS0017	Arundo_WS_Unigene034583	59.73	293	59	1e-111	335	OSMOTIC	SALT	null	null	AT3G08730.1	protein-serine kinase 1	chr3:2651581-2653363 REVERSE LENGTH=465
OS0018	Arundo_WS_Unigene054261	51.59	566	99	2e-174	509	OSMOTIC	Not available	null	null	AT3G08760.1	Protein kinase superfamily protein	chr3:2658129-2659984 REVERSE LENGTH=557
OS0019	Arundo_WS_Unigene076949	66.81	1377	99	0	1785	OSMOTIC	Not available	null	null	AT3G08850.1	HEAT repeat ;WD domain, G-beta repeat protein protein	chr3:2686978-2694911 REVERSE LENGTH=1344
OS0020	Arundo_WS_Unigene045369	57.02	121	88	8e-39	131	OSMOTIC	SALT	null	null	AT3G23830.1 AT3G23830.2	glycine-rich RNA-binding protein 4	chr3:8606762-8607677 REVERSE LENGTH=136
OS0020	Arundo_WS_Unigene045370	57.02	121	88	1e-38	130	OSMOTIC	SALT	null	null	AT3G23830.1 AT3G23830.2	glycine-rich RNA-binding protein 4	chr3:8606762-8607677 REVERSE LENGTH=136
OS0020	Arundo_WS_Unigene045368	55.08	118	85	4e-37	126	OSMOTIC	SALT	null	null	AT3G23830.1 AT3G23830.2	glycine-rich RNA-binding protein 4	chr3:8606762-8607677 REVERSE LENGTH=136
OS0020	Arundo_WS_Unigene052395	53.45	116	85	2e-34	123	OSMOTIC	SALT	null	null	AT3G23830.1 AT3G23830.2	glycine-rich RNA-binding protein 4	chr3:8606762-8607677 REVERSE LENGTH=136
OS0020	Arundo_WS_Unigene025658	63.16	76	56	2e-28	103	OSMOTIC	SALT	null	null	AT3G23830.1 AT3G23830.2	glycine-rich RNA-binding protein 4	chr3:8606762-8607677 REVERSE LENGTH=136
OS0020	Arundo_WS_Unigene063754	55	80	59	1e-25	100	OSMOTIC	SALT	null	null	AT3G23830.1 AT3G23830.2	glycine-rich RNA-binding protein 4	chr3:8606762-8607677 REVERSE LENGTH=136
OS0020	Arundo_WS_Unigene063749	55	80	59	2e-25	99	OSMOTIC	SALT	null	null	AT3G23830.1 AT3G23830.2	glycine-rich RNA-binding protein 4	chr3:8606762-8607677 REVERSE LENGTH=136
OS0020	Arundo_WS_Unigene063752	55	80	59	2e-25	99	OSMOTIC	SALT	null	null	AT3G23830.1 AT3G23830.2	glycine-rich RNA-binding protein 4	chr3:8606762-8607677 REVERSE LENGTH=136
OS0020	Arundo_WS_Unigene063753	55	80	59	3e-25	99	OSMOTIC	SALT	null	null	AT3G23830.1 AT3G23830.2	glycine-rich RNA-binding protein 4	chr3:8606762-8607677 REVERSE LENGTH=136
OS0020	Arundo_WS_Unigene058627	52.81	89	65	4e-25	98	OSMOTIC	SALT	null	null	AT3G23830.1 AT3G23830.2	glycine-rich RNA-binding protein 4	chr3:8606762-8607677 REVERSE LENGTH=136
OS0020	Arundo_WS_Unigene027155	59.21	76	56	7e-25	95	OSMOTIC	SALT	null	null	AT3G23830.1 AT3G23830.2	glycine-rich RNA-binding protein 4	chr3:8606762-8607677 REVERSE LENGTH=136
OS0020	Arundo_WS_Unigene063750	50	82	60	8e-24	95	OSMOTIC	SALT	null	null	AT3G23830.1 AT3G23830.2	glycine-rich RNA-binding protein 4	chr3:8606762-8607677 REVERSE LENGTH=136
OS0020	Arundo_WS_Unigene012653	51.58	95	70	4e-24	94	OSMOTIC	SALT	null	null	AT3G23830.1 AT3G23830.2	glycine-rich RNA-binding protein 4	chr3:8606762-8607677 REVERSE LENGTH=136
OS0020	Arundo_WS_Unigene006923	51.22	82	60	1e-23	92	OSMOTIC	SALT	null	1	AT3G23830.1 AT3G23830.2	glycine-rich RNA-binding protein 4	chr3:8606762-8607677 REVERSE LENGTH=136
OS0020	Arundo_WS_Unigene063009	50.63	79	58	8e-21	86	OSMOTIC	SALT	null	null	AT3G23830.1 AT3G23830.2	glycine-rich RNA-binding protein 4	chr3:8606762-8607677 REVERSE LENGTH=136
OS0020	Arundo_WS_Unigene063011	50.63	79	58	9e-21	86	OSMOTIC	SALT	null	null	AT3G23830.1 AT3G23830.2	glycine-rich RNA-binding protein 4	chr3:8606762-8607677 REVERSE LENGTH=136
OS0020	Arundo_WS_Unigene068682	51.32	76	56	4e-19	80	OSMOTIC	SALT	null	null	AT3G23830.1 AT3G23830.2	glycine-rich RNA-binding protein 4	chr3:8606762-8607677 REVERSE LENGTH=136
OS0020	Arundo_WS_Unigene068683	51.32	76	56	4e-19	80	OSMOTIC	SALT	null	null	AT3G23830.1 AT3G23830.2	glycine-rich RNA-binding protein 4	chr3:8606762-8607677 REVERSE LENGTH=136
OS0020	Arundo_WS_Unigene023226	50	76	56	4e-18	79	OSMOTIC	SALT	null	null	AT3G23830.1 AT3G23830.2	glycine-rich RNA-binding protein 4	chr3:8606762-8607677 REVERSE LENGTH=136
OS0020	Arundo_WS_Unigene030691	50	76	56	5e-18	77	OSMOTIC	SALT	null	null	AT3G23830.1 AT3G23830.2	glycine-rich RNA-binding protein 4	chr3:8606762-8607677 REVERSE LENGTH=136
OS0020	Arundo_WS_Unigene011382	50	80	59	8e-16	70	OSMOTIC	SALT	null	null	AT3G23830.1 AT3G23830.2	glycine-rich RNA-binding protein 4	chr3:8606762-8607677 REVERSE LENGTH=136
OS0021	Arundo_WS_Unigene071936	67.77	692	68	0	913	OSMOTIC	WATER DEPRIVATION	null	null	AT4G18780.1	cellulose synthase family protein	chr4:10312846-10316719 REVERSE LENGTH=985
OS0021	Arundo_WS_Unigene076737	71.21	587	58	0	862	OSMOTIC	WATER DEPRIVATION	null	null	AT4G18780.1	cellulose synthase family protein	chr4:10312846-10316719 REVERSE LENGTH=985
OS0021	Arundo_WS_Unigene000100	70.22	581	58	0	847	OSMOTIC	WATER DEPRIVATION	null	null	AT4G18780.1	cellulose synthase family protein	chr4:10312846-10316719 REVERSE LENGTH=985
OS0021	Arundo_WS_Unigene070861	72.88	531	54	0	805	OSMOTIC	WATER DEPRIVATION	null	null	AT4G18780.1	cellulose synthase family protein	chr4:10312846-10316719 REVERSE LENGTH=985
OS0021	Arundo_WS_Unigene070860	68.47	574	54	0	787	OSMOTIC	WATER DEPRIVATION	null	null	AT4G18780.1	cellulose synthase family protein	chr4:10312846-10316719 REVERSE LENGTH=985
OS0021	Arundo_WS_Unigene063868	72.78	507	51	0	780	OSMOTIC	WATER DEPRIVATION	null	null	AT4G18780.1	cellulose synthase family protein	chr4:10312846-10316719 REVERSE LENGTH=985
OS0021	Arundo_WS_Unigene076225	67.86	532	52	0	742	OSMOTIC	WATER DEPRIVATION	null	null	AT4G18780.1	cellulose synthase family protein	chr4:10312846-10316719 REVERSE LENGTH=985
OS0022	Arundo_WS_Unigene069215	68.47	574	80	0	809	OSMOTIC	OXIDATIVE, SALT	null	null	AT4G34710.1 AT4G34710.2	arginine decarboxylase 2	chr4:16560315-16562450 REVERSE LENGTH=711
OS0023	Arundo_WS_Unigene056118	71.14	350	100	7e-173	490	OSMOTIC	SALT	null	null	AT4G40010.1	SNF1-related protein kinase 2.7	chr4:18548704-18551056 REVERSE LENGTH=350
OS0023	Arundo_WS_Unigene056116	66.57	353	100	7e-167	473	OSMOTIC	SALT	1	null	AT4G40010.1	SNF1-related protein kinase 2.7	chr4:18548704-18551056 REVERSE LENGTH=350
OS0023	Arundo_WS_Unigene056119	66.57	353	100	7e-167	473	OSMOTIC	SALT	1	1	AT4G40010.1	SNF1-related protein kinase 2.7	chr4:18548704-18551056 REVERSE LENGTH=350
OS0023	Arundo_WS_Unigene054188	73.51	302	86	8e-165	468	OSMOTIC	SALT	null	null	AT4G40010.1	SNF1-related protein kinase 2.7	chr4:18548704-18551056 REVERSE LENGTH=350
OS0023	Arundo_WS_Unigene067983	68.87	318	90	4e-161	462	OSMOTIC	SALT	null	null	AT4G40010.1	SNF1-related protein kinase 2.7	chr4:18548704-18551056 REVERSE LENGTH=350
OS0023	Arundo_WS_Unigene067981	68.55	318	90	3e-160	460	OSMOTIC	SALT	1	null	AT4G40010.1	SNF1-related protein kinase 2.7	chr4:18548704-18551056 REVERSE LENGTH=350
OS0023	Arundo_WS_Unigene067982	68.55	318	90	3e-160	460	OSMOTIC	SALT	null	null	AT4G40010.1	SNF1-related protein kinase 2.7	chr4:18548704-18551056 REVERSE LENGTH=350
OS0023	Arundo_WS_Unigene067985	68.87	318	90	4e-161	459	OSMOTIC	SALT	null	null	AT4G40010.1	SNF1-related protein kinase 2.7	chr4:18548704-18551056 REVERSE LENGTH=350
OS0023	Arundo_WS_Unigene055104	67.3	318	87	1e-153	441	OSMOTIC	SALT	null	null	AT4G40010.1	SNF1-related protein kinase 2.7	chr4:18548704-18551056 REVERSE LENGTH=350
OS0023	Arundo_WS_Unigene061996	73.16	272	78	9e-146	419	OSMOTIC	SALT	null	null	AT4G40010.1	SNF1-related protein kinase 2.7	chr4:18548704-18551056 REVERSE LENGTH=350
OS0023	Arundo_WS_Unigene045836	66.23	302	86	1e-142	412	OSMOTIC	SALT	null	null	AT4G40010.1	SNF1-related protein kinase 2.7	chr4:18548704-18551056 REVERSE LENGTH=350
OS0023	Arundo_WS_Unigene056122	84.97	193	55	2e-122	354	OSMOTIC	SALT	null	null	AT4G40010.1	SNF1-related protein kinase 2.7	chr4:18548704-18551056 REVERSE LENGTH=350
OS0023	Arundo_WS_Unigene054187	81.31	198	57	3e-120	350	OSMOTIC	SALT	null	null	AT4G40010.1	SNF1-related protein kinase 2.7	chr4:18548704-18551056 REVERSE LENGTH=350
OS0023	Arundo_WS_Unigene036372	66.67	213	61	3e-102	305	OSMOTIC	SALT	null	null	AT4G40010.1	SNF1-related protein kinase 2.7	chr4:18548704-18551056 REVERSE LENGTH=350
OS0023	Arundo_WS_Unigene036373	66.67	213	61	3e-102	305	OSMOTIC	SALT	null	null	AT4G40010.1	SNF1-related protein kinase 2.7	chr4:18548704-18551056 REVERSE LENGTH=350
OS0024	Arundo_WS_Unigene054249	65.04	452	58	0	602	OSMOTIC	Not available	null	null	AT5G01270.2	carboxyl-terminal domain (ctd) phosphatase-like 2	chr5:107943-112143 REVERSE LENGTH=774
OS0024	Arundo_WS_Unigene054250	64.6	452	58	0	599	OSMOTIC	Not available	null	null	AT5G01270.2	carboxyl-terminal domain (ctd) phosphatase-like 2	chr5:107943-112143 REVERSE LENGTH=774
OS0025	Arundo_WS_Unigene067981	80.31	325	91	0	558	OSMOTIC	Not available	1	null	AT5G08590.1	SNF1-related protein kinase 2.1	chr5:2783537-2785869 FORWARD LENGTH=353
OS0025	Arundo_WS_Unigene067982	80.31	325	91	0	558	OSMOTIC	Not available	null	null	AT5G08590.1	SNF1-related protein kinase 2.1	chr5:2783537-2785869 FORWARD LENGTH=353
OS0025	Arundo_WS_Unigene067983	80	325	91	0	558	OSMOTIC	Not available	null	null	AT5G08590.1	SNF1-related protein kinase 2.1	chr5:2783537-2785869 FORWARD LENGTH=353
OS0025	Arundo_WS_Unigene067985	80	325	91	0	556	OSMOTIC	Not available	null	null	AT5G08590.1	SNF1-related protein kinase 2.1	chr5:2783537-2785869 FORWARD LENGTH=353
OS0025	Arundo_WS_Unigene055104	74.03	335	90	0	528	OSMOTIC	Not available	null	null	AT5G08590.1	SNF1-related protein kinase 2.1	chr5:2783537-2785869 FORWARD LENGTH=353
OS0025	Arundo_WS_Unigene056118	73.08	312	88	6e-173	491	OSMOTIC	Not available	null	null	AT5G08590.1	SNF1-related protein kinase 2.1	chr5:2783537-2785869 FORWARD LENGTH=353
OS0025	Arundo_WS_Unigene056116	73.18	302	86	2e-173	490	OSMOTIC	Not available	1	null	AT5G08590.1	SNF1-related protein kinase 2.1	chr5:2783537-2785869 FORWARD LENGTH=353
OS0025	Arundo_WS_Unigene056119	73.18	302	86	2e-173	490	OSMOTIC	Not available	1	1	AT5G08590.1	SNF1-related protein kinase 2.1	chr5:2783537-2785869 FORWARD LENGTH=353
OS0025	Arundo_WS_Unigene045836	76.8	306	86	7e-173	489	OSMOTIC	Not available	null	null	AT5G08590.1	SNF1-related protein kinase 2.1	chr5:2783537-2785869 FORWARD LENGTH=353
OS0025	Arundo_WS_Unigene054188	72.64	307	87	2e-172	487	OSMOTIC	Not available	null	null	AT5G08590.1	SNF1-related protein kinase 2.1	chr5:2783537-2785869 FORWARD LENGTH=353
OS0025	Arundo_WS_Unigene061996	72.86	280	79	4e-152	435	OSMOTIC	Not available	null	null	AT5G08590.1	SNF1-related protein kinase 2.1	chr5:2783537-2785869 FORWARD LENGTH=353
OS0025	Arundo_WS_Unigene054187	82.83	198	56	2e-123	358	OSMOTIC	Not available	null	null	AT5G08590.1	SNF1-related protein kinase 2.1	chr5:2783537-2785869 FORWARD LENGTH=353
OS0025	Arundo_WS_Unigene056122	81.87	193	55	4e-119	346	OSMOTIC	Not available	null	null	AT5G08590.1	SNF1-related protein kinase 2.1	chr5:2783537-2785869 FORWARD LENGTH=353
OS0025	Arundo_WS_Unigene036372	71.92	203	58	4e-110	325	OSMOTIC	Not available	null	null	AT5G08590.1	SNF1-related protein kinase 2.1	chr5:2783537-2785869 FORWARD LENGTH=353
OS0025	Arundo_WS_Unigene036373	71.92	203	58	4e-110	325	OSMOTIC	Not available	null	null	AT5G08590.1	SNF1-related protein kinase 2.1	chr5:2783537-2785869 FORWARD LENGTH=353
OS0026	Arundo_WS_Unigene032068	94.05	84	95	9e-52	162	OSMOTIC	DROUGHT, ABSCISIC ACID	null	null	AT5G48870.1	Small nuclear ribonucleoprotein family protein	chr5:19813407-19814362 FORWARD LENGTH=88
OS0026	Arundo_WS_Unigene032067	94.05	84	95	3e-51	160	OSMOTIC	DROUGHT, ABSCISIC ACID	null	null	AT5G48870.1	Small nuclear ribonucleoprotein family protein	chr5:19813407-19814362 FORWARD LENGTH=88
OS0027	Arundo_WS_Unigene067982	76.62	355	98	0	555	OSMOTIC	SALT	null	null	AT5G63650.1	SNF1-related protein kinase 2.5	chr5:25481631-25483495 REVERSE LENGTH=360
OS0027	Arundo_WS_Unigene067981	79.94	324	89	0	553	OSMOTIC	SALT	1	null	AT5G63650.1	SNF1-related protein kinase 2.5	chr5:25481631-25483495 REVERSE LENGTH=360
OS0027	Arundo_WS_Unigene067985	76.34	355	98	0	553	OSMOTIC	SALT	null	null	AT5G63650.1	SNF1-related protein kinase 2.5	chr5:25481631-25483495 REVERSE LENGTH=360
OS0027	Arundo_WS_Unigene067983	76.34	355	98	0	552	OSMOTIC	SALT	null	null	AT5G63650.1	SNF1-related protein kinase 2.5	chr5:25481631-25483495 REVERSE LENGTH=360
OS0027	Arundo_WS_Unigene055104	75.45	330	87	0	524	OSMOTIC	SALT	null	null	AT5G63650.1	SNF1-related protein kinase 2.5	chr5:25481631-25483495 REVERSE LENGTH=360
OS0027	Arundo_WS_Unigene045836	74.13	344	95	2e-175	495	OSMOTIC	SALT	null	null	AT5G63650.1	SNF1-related protein kinase 2.5	chr5:25481631-25483495 REVERSE LENGTH=360
OS0027	Arundo_WS_Unigene054188	75	308	86	1e-174	493	OSMOTIC	SALT	null	null	AT5G63650.1	SNF1-related protein kinase 2.5	chr5:25481631-25483495 REVERSE LENGTH=360
OS0027	Arundo_WS_Unigene056118	75.41	305	84	5e-172	488	OSMOTIC	SALT	null	null	AT5G63650.1	SNF1-related protein kinase 2.5	chr5:25481631-25483495 REVERSE LENGTH=360
OS0027	Arundo_WS_Unigene056116	73.6	303	84	9e-171	483	OSMOTIC	SALT	1	null	AT5G63650.1	SNF1-related protein kinase 2.5	chr5:25481631-25483495 REVERSE LENGTH=360
OS0027	Arundo_WS_Unigene056119	73.6	303	84	9e-171	483	OSMOTIC	SALT	1	1	AT5G63650.1	SNF1-related protein kinase 2.5	chr5:25481631-25483495 REVERSE LENGTH=360
OS0027	Arundo_WS_Unigene061996	72.95	281	78	3e-150	430	OSMOTIC	SALT	null	null	AT5G63650.1	SNF1-related protein kinase 2.5	chr5:25481631-25483495 REVERSE LENGTH=360
OS0027	Arundo_WS_Unigene054187	84.34	198	55	1e-123	359	OSMOTIC	SALT	null	null	AT5G63650.1	SNF1-related protein kinase 2.5	chr5:25481631-25483495 REVERSE LENGTH=360
OS0027	Arundo_WS_Unigene056122	82.9	193	54	5e-120	349	OSMOTIC	SALT	null	null	AT5G63650.1	SNF1-related protein kinase 2.5	chr5:25481631-25483495 REVERSE LENGTH=360
OS0027	Arundo_WS_Unigene036372	71.5	207	58	2e-108	321	OSMOTIC	SALT	null	null	AT5G63650.1	SNF1-related protein kinase 2.5	chr5:25481631-25483495 REVERSE LENGTH=360
OS0027	Arundo_WS_Unigene036373	71.5	207	58	2e-108	321	OSMOTIC	SALT	null	null	AT5G63650.1	SNF1-related protein kinase 2.5	chr5:25481631-25483495 REVERSE LENGTH=360
OS0029	Arundo_WS_Unigene056118	76.74	301	83	6e-176	499	OSMOTIC	SALT	null	null	AT5G66880.1	sucrose nonfermenting 1(SNF1)-related protein kinase 2.3	chr5:26710697-26712732 FORWARD LENGTH=361
OS0029	Arundo_WS_Unigene061996	81.79	280	78	2e-177	499	OSMOTIC	SALT	null	null	AT5G66880.1	sucrose nonfermenting 1(SNF1)-related protein kinase 2.3	chr5:26710697-26712732 FORWARD LENGTH=361
OS0029	Arundo_WS_Unigene056116	76.08	301	83	3e-175	495	OSMOTIC	SALT	1	null	AT5G66880.1	sucrose nonfermenting 1(SNF1)-related protein kinase 2.3	chr5:26710697-26712732 FORWARD LENGTH=361
OS0029	Arundo_WS_Unigene056119	76.08	301	83	3e-175	495	OSMOTIC	SALT	1	1	AT5G66880.1	sucrose nonfermenting 1(SNF1)-related protein kinase 2.3	chr5:26710697-26712732 FORWARD LENGTH=361
OS0029	Arundo_WS_Unigene054188	73.05	308	85	6e-174	491	OSMOTIC	SALT	null	null	AT5G66880.1	sucrose nonfermenting 1(SNF1)-related protein kinase 2.3	chr5:26710697-26712732 FORWARD LENGTH=361
OS0029	Arundo_WS_Unigene067983	72.61	303	83	1e-165	474	OSMOTIC	SALT	null	null	AT5G66880.1	sucrose nonfermenting 1(SNF1)-related protein kinase 2.3	chr5:26710697-26712732 FORWARD LENGTH=361
OS0029	Arundo_WS_Unigene067985	72.61	303	83	3e-166	473	OSMOTIC	SALT	null	null	AT5G66880.1	sucrose nonfermenting 1(SNF1)-related protein kinase 2.3	chr5:26710697-26712732 FORWARD LENGTH=361
OS0029	Arundo_WS_Unigene067981	72.28	303	83	9e-165	472	OSMOTIC	SALT	1	null	AT5G66880.1	sucrose nonfermenting 1(SNF1)-related protein kinase 2.3	chr5:26710697-26712732 FORWARD LENGTH=361
OS0029	Arundo_WS_Unigene067982	72.28	303	83	1e-164	472	OSMOTIC	SALT	null	null	AT5G66880.1	sucrose nonfermenting 1(SNF1)-related protein kinase 2.3	chr5:26710697-26712732 FORWARD LENGTH=361
OS0029	Arundo_WS_Unigene055104	76.28	274	76	2e-161	461	OSMOTIC	SALT	null	null	AT5G66880.1	sucrose nonfermenting 1(SNF1)-related protein kinase 2.3	chr5:26710697-26712732 FORWARD LENGTH=361
OS0029	Arundo_WS_Unigene045836	71.78	287	79	2e-150	432	OSMOTIC	SALT	null	null	AT5G66880.1	sucrose nonfermenting 1(SNF1)-related protein kinase 2.3	chr5:26710697-26712732 FORWARD LENGTH=361
OS0029	Arundo_WS_Unigene036372	77.87	244	68	9e-130	375	OSMOTIC	SALT	null	null	AT5G66880.1	sucrose nonfermenting 1(SNF1)-related protein kinase 2.3	chr5:26710697-26712732 FORWARD LENGTH=361
OS0029	Arundo_WS_Unigene036373	77.87	244	68	9e-130	375	OSMOTIC	SALT	null	null	AT5G66880.1	sucrose nonfermenting 1(SNF1)-related protein kinase 2.3	chr5:26710697-26712732 FORWARD LENGTH=361
OS0029	Arundo_WS_Unigene054187	84.34	198	55	3e-127	369	OSMOTIC	SALT	null	null	AT5G66880.1	sucrose nonfermenting 1(SNF1)-related protein kinase 2.3	chr5:26710697-26712732 FORWARD LENGTH=361
OS0029	Arundo_WS_Unigene056122	86.46	192	53	3e-126	364	OSMOTIC	SALT	null	null	AT5G66880.1	sucrose nonfermenting 1(SNF1)-related protein kinase 2.3	chr5:26710697-26712732 FORWARD LENGTH=361
OX00010	Arundo_WS_Unigene076836	67.91	1184	99	0	1524	OXIDATIVE	COLD	null	null	AT1G22770.1	gigantea protein (GI)	chr1:8062398-8067447 FORWARD LENGTH=1173
OX0002	Arundo_WS_Unigene056442	50.32	312	95	5e-101	304	OXIDATIVE	Not available	null	null	AT1G05240.1 AT1G05250.1	Peroxidase superfamily protein	chr1:1521202-1522447 FORWARD LENGTH=325; chr1:1525924-1527169 REVERSE LENGTH=325
OX0002	Arundo_WS_Unigene056448	50.64	312	95	2e-100	302	OXIDATIVE	Not available	null	null	AT1G05240.1 AT1G05250.1	Peroxidase superfamily protein	chr1:1521202-1522447 FORWARD LENGTH=325; chr1:1525924-1527169 REVERSE LENGTH=325
OX0002	Arundo_WS_Unigene024178	52.51	259	78	9e-82	252	OXIDATIVE	Not available	null	null	AT1G05240.1 AT1G05250.1	Peroxidase superfamily protein	chr1:1521202-1522447 FORWARD LENGTH=325; chr1:1525924-1527169 REVERSE LENGTH=325
OX0002	Arundo_WS_Unigene006981	53.15	222	68	4e-76	238	OXIDATIVE	Not available	null	null	AT1G05240.1 AT1G05250.1	Peroxidase superfamily protein	chr1:1521202-1522447 FORWARD LENGTH=325; chr1:1525924-1527169 REVERSE LENGTH=325
OX0003	Arundo_WS_Unigene056442	50.32	312	95	5e-101	304	OXIDATIVE	Not available	null	null	AT1G05240.1 AT1G05250.1	Peroxidase superfamily protein	chr1:1521202-1522447 FORWARD LENGTH=325; chr1:1525924-1527169 REVERSE LENGTH=325
OX0003	Arundo_WS_Unigene056448	50.64	312	95	2e-100	302	OXIDATIVE	Not available	null	null	AT1G05240.1 AT1G05250.1	Peroxidase superfamily protein	chr1:1521202-1522447 FORWARD LENGTH=325; chr1:1525924-1527169 REVERSE LENGTH=325
OX0003	Arundo_WS_Unigene024178	52.51	259	78	9e-82	252	OXIDATIVE	Not available	null	null	AT1G05240.1 AT1G05250.1	Peroxidase superfamily protein	chr1:1521202-1522447 FORWARD LENGTH=325; chr1:1525924-1527169 REVERSE LENGTH=325
OX0003	Arundo_WS_Unigene006981	53.15	222	68	4e-76	238	OXIDATIVE	Not available	null	null	AT1G05240.1 AT1G05250.1	Peroxidase superfamily protein	chr1:1521202-1522447 FORWARD LENGTH=325; chr1:1525924-1527169 REVERSE LENGTH=325
OX0004	Arundo_WS_Unigene073176	72.16	467	87	0	651	OXIDATIVE	Not available	null	null	AT1G09940.1	Glutamyl-tRNA reductase family protein	chr1:3237224-3239262 REVERSE LENGTH=530
OX0005	Arundo_WS_Unigene048682	50.45	666	66	0	632	OXIDATIVE	Not available	1	null	AT1G09970.2	Leucine-rich receptor-like protein kinase family protein	chr1:3252408-3255428 FORWARD LENGTH=977
OX0007	Arundo_WS_Unigene069703	89.76	332	98	0	619	OXIDATIVE	Not available	null	null	AT1G13440.1	glyceraldehyde-3-phosphate dehydrogenase C2	chr1:4608465-4610494 REVERSE LENGTH=338
OX0007	Arundo_WS_Unigene069706	89.49	333	99	0	619	OXIDATIVE	Not available	null	null	AT1G13440.1	glyceraldehyde-3-phosphate dehydrogenase C2	chr1:4608465-4610494 REVERSE LENGTH=338
OX0007	Arundo_WS_Unigene069704	90.03	331	98	0	618	OXIDATIVE	Not available	null	null	AT1G13440.1	glyceraldehyde-3-phosphate dehydrogenase C2	chr1:4608465-4610494 REVERSE LENGTH=338
OX0007	Arundo_WS_Unigene069705	86.79	333	99	0	601	OXIDATIVE	Not available	null	null	AT1G13440.1	glyceraldehyde-3-phosphate dehydrogenase C2	chr1:4608465-4610494 REVERSE LENGTH=338
OX0007	Arundo_WS_Unigene069707	85.89	333	99	0	597	OXIDATIVE	Not available	null	null	AT1G13440.1	glyceraldehyde-3-phosphate dehydrogenase C2	chr1:4608465-4610494 REVERSE LENGTH=338
OX0007	Arundo_WS_Unigene060378	72.67	333	99	3e-180	509	OXIDATIVE	Not available	null	null	AT1G13440.1	glyceraldehyde-3-phosphate dehydrogenase C2	chr1:4608465-4610494 REVERSE LENGTH=338
OX0007	Arundo_WS_Unigene060379	72.67	333	99	2e-179	509	OXIDATIVE	Not available	null	null	AT1G13440.1	glyceraldehyde-3-phosphate dehydrogenase C2	chr1:4608465-4610494 REVERSE LENGTH=338
OX0007	Arundo_WS_Unigene060380	72.67	333	99	3e-180	509	OXIDATIVE	Not available	null	null	AT1G13440.1	glyceraldehyde-3-phosphate dehydrogenase C2	chr1:4608465-4610494 REVERSE LENGTH=338
OX0007	Arundo_WS_Unigene077935	67.07	334	99	3e-161	458	OXIDATIVE	Not available	null	1	AT1G13440.1	glyceraldehyde-3-phosphate dehydrogenase C2	chr1:4608465-4610494 REVERSE LENGTH=338
OX0007	Arundo_WS_Unigene077994	65.02	223	66	6e-99	295	OXIDATIVE	Not available	null	null	AT1G13440.1	glyceraldehyde-3-phosphate dehydrogenase C2	chr1:4608465-4610494 REVERSE LENGTH=338
OX0007	Arundo_WS_Unigene032232	65.24	187	55	7e-85	259	OXIDATIVE	Not available	null	null	AT1G13440.1	glyceraldehyde-3-phosphate dehydrogenase C2	chr1:4608465-4610494 REVERSE LENGTH=338
OX0007	Arundo_WS_Unigene012532	64.04	178	53	5e-79	243	OXIDATIVE	Not available	null	null	AT1G13440.1	glyceraldehyde-3-phosphate dehydrogenase C2	chr1:4608465-4610494 REVERSE LENGTH=338
OX0008	Arundo_WS_Unigene055916	51.17	256	81	2e-86	263	OXIDATIVE	Not available	null	null	AT1G14540.1	Peroxidase superfamily protein	chr1:4974233-4975600 REVERSE LENGTH=315
OX0008	Arundo_WS_Unigene069741	55.81	215	68	6e-75	233	OXIDATIVE	Not available	null	null	AT1G14540.1	Peroxidase superfamily protein	chr1:4974233-4975600 REVERSE LENGTH=315
OX0008	Arundo_WS_Unigene069739	55.35	215	68	2e-73	229	OXIDATIVE	Not available	null	null	AT1G14540.1	Peroxidase superfamily protein	chr1:4974233-4975600 REVERSE LENGTH=315
OX0008	Arundo_WS_Unigene055914	53.43	204	64	2e-68	216	OXIDATIVE	Not available	null	null	AT1G14540.1	Peroxidase superfamily protein	chr1:4974233-4975600 REVERSE LENGTH=315
OX0008	Arundo_WS_Unigene055917	53.43	204	64	1e-68	216	OXIDATIVE	Not available	null	null	AT1G14540.1	Peroxidase superfamily protein	chr1:4974233-4975600 REVERSE LENGTH=315
OX0008	Arundo_WS_Unigene055923	51.47	204	64	2e-65	207	OXIDATIVE	Not available	null	null	AT1G14540.1	Peroxidase superfamily protein	chr1:4974233-4975600 REVERSE LENGTH=315
OX0008	Arundo_WS_Unigene055926	50.49	204	64	5e-64	204	OXIDATIVE	Not available	null	null	AT1G14540.1	Peroxidase superfamily protein	chr1:4974233-4975600 REVERSE LENGTH=315
OX0008	Arundo_WS_Unigene055928	51.96	204	64	4e-64	204	OXIDATIVE	Not available	null	null	AT1G14540.1	Peroxidase superfamily protein	chr1:4974233-4975600 REVERSE LENGTH=315
OX0008	Arundo_WS_Unigene055920	53.43	204	64	1e-62	201	OXIDATIVE	Not available	null	null	AT1G14540.1	Peroxidase superfamily protein	chr1:4974233-4975600 REVERSE LENGTH=315
OX0008	Arundo_WS_Unigene055927	50	204	64	5e-62	199	OXIDATIVE	Not available	null	null	AT1G14540.1	Peroxidase superfamily protein	chr1:4974233-4975600 REVERSE LENGTH=315
OX0008	Arundo_WS_Unigene055921	51.96	204	64	2e-59	192	OXIDATIVE	Not available	null	null	AT1G14540.1	Peroxidase superfamily protein	chr1:4974233-4975600 REVERSE LENGTH=315
OX0008	Arundo_WS_Unigene055919	51.47	204	64	6e-57	186	OXIDATIVE	Not available	null	null	AT1G14540.1	Peroxidase superfamily protein	chr1:4974233-4975600 REVERSE LENGTH=315
OX0009	Arundo_WS_Unigene055916	54.47	257	80	4e-95	286	OXIDATIVE	Not available	null	null	AT1G14550.1	Peroxidase superfamily protein	chr1:4979028-4980324 FORWARD LENGTH=321
OX0009	Arundo_WS_Unigene069741	57.41	216	67	3e-76	236	OXIDATIVE	Not available	null	null	AT1G14550.1	Peroxidase superfamily protein	chr1:4979028-4980324 FORWARD LENGTH=321
OX0009	Arundo_WS_Unigene069739	57.41	216	67	1e-75	234	OXIDATIVE	Not available	null	null	AT1G14550.1	Peroxidase superfamily protein	chr1:4979028-4980324 FORWARD LENGTH=321
OX0009	Arundo_WS_Unigene055914	54.63	205	63	2e-68	215	OXIDATIVE	Not available	null	null	AT1G14550.1	Peroxidase superfamily protein	chr1:4979028-4980324 FORWARD LENGTH=321
OX0009	Arundo_WS_Unigene055923	54.23	201	62	3e-67	213	OXIDATIVE	Not available	null	null	AT1G14550.1	Peroxidase superfamily protein	chr1:4979028-4980324 FORWARD LENGTH=321
OX0009	Arundo_WS_Unigene055926	54.15	205	63	4e-67	213	OXIDATIVE	Not available	null	null	AT1G14550.1	Peroxidase superfamily protein	chr1:4979028-4980324 FORWARD LENGTH=321
OX0009	Arundo_WS_Unigene055917	54.15	205	63	7e-67	212	OXIDATIVE	Not available	null	null	AT1G14550.1	Peroxidase superfamily protein	chr1:4979028-4980324 FORWARD LENGTH=321
OX0009	Arundo_WS_Unigene055925	53.66	205	63	1e-64	206	OXIDATIVE	Not available	null	null	AT1G14550.1	Peroxidase superfamily protein	chr1:4979028-4980324 FORWARD LENGTH=321
OX0009	Arundo_WS_Unigene055928	53.66	205	63	1e-64	206	OXIDATIVE	Not available	null	null	AT1G14550.1	Peroxidase superfamily protein	chr1:4979028-4980324 FORWARD LENGTH=321
OX0009	Arundo_WS_Unigene055927	52.68	205	63	4e-64	204	OXIDATIVE	Not available	null	null	AT1G14550.1	Peroxidase superfamily protein	chr1:4979028-4980324 FORWARD LENGTH=321
OX0009	Arundo_WS_Unigene055920	54.15	205	63	1e-63	203	OXIDATIVE	Not available	null	null	AT1G14550.1	Peroxidase superfamily protein	chr1:4979028-4980324 FORWARD LENGTH=321
OX0009	Arundo_WS_Unigene055921	54.15	205	63	3e-63	202	OXIDATIVE	Not available	null	null	AT1G14550.1	Peroxidase superfamily protein	chr1:4979028-4980324 FORWARD LENGTH=321
OX0009	Arundo_WS_Unigene055919	53.17	205	63	3e-60	194	OXIDATIVE	Not available	null	null	AT1G14550.1	Peroxidase superfamily protein	chr1:4979028-4980324 FORWARD LENGTH=321
OX00100	Arundo_WS_Unigene039106	62.46	341	99	2e-155	446	OXIDATIVE	Not available	null	null	AT5G17000.1	Zinc-binding dehydrogenase family protein	chr5:5584983-5586991 REVERSE LENGTH=345
OX00100	Arundo_WS_Unigene039099	62	350	99	6e-154	442	OXIDATIVE	Not available	1	null	AT5G17000.1	Zinc-binding dehydrogenase family protein	chr5:5584983-5586991 REVERSE LENGTH=345
OX00100	Arundo_WS_Unigene039104	61.29	341	99	6e-152	437	OXIDATIVE	Not available	null	null	AT5G17000.1	Zinc-binding dehydrogenase family protein	chr5:5584983-5586991 REVERSE LENGTH=345
OX00100	Arundo_WS_Unigene039093	59.82	341	99	5e-151	435	OXIDATIVE	Not available	null	null	AT5G17000.1	Zinc-binding dehydrogenase family protein	chr5:5584983-5586991 REVERSE LENGTH=345
OX00100	Arundo_WS_Unigene039103	60.35	343	99	1e-150	434	OXIDATIVE	Not available	null	null	AT5G17000.1	Zinc-binding dehydrogenase family protein	chr5:5584983-5586991 REVERSE LENGTH=345
OX00100	Arundo_WS_Unigene039102	60.76	344	99	2e-150	432	OXIDATIVE	Not available	null	1	AT5G17000.1	Zinc-binding dehydrogenase family protein	chr5:5584983-5586991 REVERSE LENGTH=345
OX00100	Arundo_WS_Unigene039105	61.29	341	99	8e-149	429	OXIDATIVE	Not available	null	null	AT5G17000.1	Zinc-binding dehydrogenase family protein	chr5:5584983-5586991 REVERSE LENGTH=345
OX00100	Arundo_WS_Unigene039094	59.06	342	99	2e-147	426	OXIDATIVE	Not available	null	null	AT5G17000.1	Zinc-binding dehydrogenase family protein	chr5:5584983-5586991 REVERSE LENGTH=345
OX00100	Arundo_WS_Unigene039100	59.94	342	98	5e-147	425	OXIDATIVE	Not available	null	null	AT5G17000.1	Zinc-binding dehydrogenase family protein	chr5:5584983-5586991 REVERSE LENGTH=345
OX00100	Arundo_WS_Unigene039101	58.94	341	99	2e-145	420	OXIDATIVE	Not available	null	null	AT5G17000.1	Zinc-binding dehydrogenase family protein	chr5:5584983-5586991 REVERSE LENGTH=345
OX00100	Arundo_WS_Unigene039098	59.48	343	99	5e-145	419	OXIDATIVE	Not available	null	null	AT5G17000.1	Zinc-binding dehydrogenase family protein	chr5:5584983-5586991 REVERSE LENGTH=345
OX00100	Arundo_WS_Unigene039097	59.24	341	98	6e-143	414	OXIDATIVE	Not available	1	null	AT5G17000.1	Zinc-binding dehydrogenase family protein	chr5:5584983-5586991 REVERSE LENGTH=345
OX00100	Arundo_WS_Unigene035693	58.65	341	99	1e-137	399	OXIDATIVE	Not available	null	1	AT5G17000.1	Zinc-binding dehydrogenase family protein	chr5:5584983-5586991 REVERSE LENGTH=345
OX00100	Arundo_WS_Unigene013791	59.93	297	86	2e-124	363	OXIDATIVE	Not available	null	null	AT5G17000.1	Zinc-binding dehydrogenase family protein	chr5:5584983-5586991 REVERSE LENGTH=345
OX00100	Arundo_WS_Unigene039095	69.23	208	60	2e-101	301	OXIDATIVE	Not available	null	null	AT5G17000.1	Zinc-binding dehydrogenase family protein	chr5:5584983-5586991 REVERSE LENGTH=345
OX00100	Arundo_WS_Unigene039096	64.9	208	60	7e-97	290	OXIDATIVE	Not available	null	null	AT5G17000.1	Zinc-binding dehydrogenase family protein	chr5:5584983-5586991 REVERSE LENGTH=345
OX00103	Arundo_WS_Unigene033895	51.43	210	63	2e-62	201	OXIDATIVE	Not available	null	null	AT5G19880.1	Peroxidase superfamily protein	chr5:6720578-6722411 REVERSE LENGTH=329
OX00103	Arundo_WS_Unigene033893	50.95	210	63	2e-61	198	OXIDATIVE	Not available	null	null	AT5G19880.1	Peroxidase superfamily protein	chr5:6720578-6722411 REVERSE LENGTH=329
OX00103	Arundo_WS_Unigene033894	50.48	210	63	8e-61	196	OXIDATIVE	Not available	null	null	AT5G19880.1	Peroxidase superfamily protein	chr5:6720578-6722411 REVERSE LENGTH=329
OX00103	Arundo_WS_Unigene033896	50.95	210	63	3e-60	195	OXIDATIVE	Not available	null	null	AT5G19880.1	Peroxidase superfamily protein	chr5:6720578-6722411 REVERSE LENGTH=329
OX00104	Arundo_WS_Unigene036785	71.07	280	85	6e-148	424	OXIDATIVE	SALT	null	null	AT5G20080.1	FAD/NAD(P)-binding oxidoreductase	chr5:6782708-6786360 FORWARD LENGTH=328
OX00107	Arundo_WS_Unigene072389	69.98	423	90	0	613	OXIDATIVE	Not available	null	null	AT5G26030.1 AT5G26030.2	ferrochelatase 1	chr5:9096675-9098752 FORWARD LENGTH=466
OX00107	Arundo_WS_Unigene072390	69.98	423	90	0	613	OXIDATIVE	Not available	null	null	AT5G26030.1 AT5G26030.2	ferrochelatase 1	chr5:9096675-9098752 FORWARD LENGTH=466
OX00107	Arundo_WS_Unigene059545	71.72	343	74	0	530	OXIDATIVE	Not available	null	null	AT5G26030.1 AT5G26030.2	ferrochelatase 1	chr5:9096675-9098752 FORWARD LENGTH=466
OX00109	Arundo_WS_Unigene039106	60.82	342	97	5e-154	443	OXIDATIVE	Not available	null	null	AT5G37940.1	Zinc-binding dehydrogenase family protein	chr5:15107312-15108820 FORWARD LENGTH=353
OX00109	Arundo_WS_Unigene039104	59.77	353	100	5e-154	442	OXIDATIVE	Not available	null	null	AT5G37940.1	Zinc-binding dehydrogenase family protein	chr5:15107312-15108820 FORWARD LENGTH=353
OX00109	Arundo_WS_Unigene039099	62.18	357	98	4e-152	437	OXIDATIVE	Not available	1	null	AT5G37940.1	Zinc-binding dehydrogenase family protein	chr5:15107312-15108820 FORWARD LENGTH=353
OX00109	Arundo_WS_Unigene039100	59.21	353	99	8e-151	434	OXIDATIVE	Not available	null	null	AT5G37940.1	Zinc-binding dehydrogenase family protein	chr5:15107312-15108820 FORWARD LENGTH=353
OX00109	Arundo_WS_Unigene039103	59.88	344	97	2e-150	434	OXIDATIVE	Not available	null	null	AT5G37940.1	Zinc-binding dehydrogenase family protein	chr5:15107312-15108820 FORWARD LENGTH=353
OX00109	Arundo_WS_Unigene039102	59.88	344	97	9e-151	433	OXIDATIVE	Not available	null	1	AT5G37940.1	Zinc-binding dehydrogenase family protein	chr5:15107312-15108820 FORWARD LENGTH=353
OX00109	Arundo_WS_Unigene039093	58.48	342	97	6e-148	427	OXIDATIVE	Not available	null	null	AT5G37940.1	Zinc-binding dehydrogenase family protein	chr5:15107312-15108820 FORWARD LENGTH=353
OX00109	Arundo_WS_Unigene039094	57.51	353	100	3e-148	427	OXIDATIVE	Not available	null	null	AT5G37940.1	Zinc-binding dehydrogenase family protein	chr5:15107312-15108820 FORWARD LENGTH=353
OX00109	Arundo_WS_Unigene039105	59.65	342	97	2e-145	421	OXIDATIVE	Not available	null	null	AT5G37940.1	Zinc-binding dehydrogenase family protein	chr5:15107312-15108820 FORWARD LENGTH=353
OX00109	Arundo_WS_Unigene039098	59.01	344	97	3e-143	416	OXIDATIVE	Not available	null	null	AT5G37940.1	Zinc-binding dehydrogenase family protein	chr5:15107312-15108820 FORWARD LENGTH=353
OX00109	Arundo_WS_Unigene039097	57.75	355	100	4e-142	412	OXIDATIVE	Not available	1	null	AT5G37940.1	Zinc-binding dehydrogenase family protein	chr5:15107312-15108820 FORWARD LENGTH=353
OX00109	Arundo_WS_Unigene039101	57.6	342	97	2e-140	408	OXIDATIVE	Not available	null	null	AT5G37940.1	Zinc-binding dehydrogenase family protein	chr5:15107312-15108820 FORWARD LENGTH=353
OX00109	Arundo_WS_Unigene035693	56.66	353	100	3e-139	404	OXIDATIVE	Not available	null	1	AT5G37940.1	Zinc-binding dehydrogenase family protein	chr5:15107312-15108820 FORWARD LENGTH=353
OX00109	Arundo_WS_Unigene013791	59.06	298	84	5e-123	360	OXIDATIVE	Not available	null	null	AT5G37940.1	Zinc-binding dehydrogenase family protein	chr5:15107312-15108820 FORWARD LENGTH=353
OX00109	Arundo_WS_Unigene039095	67.31	208	59	3e-100	299	OXIDATIVE	Not available	null	null	AT5G37940.1	Zinc-binding dehydrogenase family protein	chr5:15107312-15108820 FORWARD LENGTH=353
OX00109	Arundo_WS_Unigene039096	63.46	208	59	3e-94	283	OXIDATIVE	Not available	null	null	AT5G37940.1	Zinc-binding dehydrogenase family protein	chr5:15107312-15108820 FORWARD LENGTH=353
OX00110	Arundo_WS_Unigene039104	63.16	342	97	7e-156	447	OXIDATIVE	Not available	null	null	AT5G37980.1	Zinc-binding dehydrogenase family protein	chr5:15131405-15132940 FORWARD LENGTH=353
OX00110	Arundo_WS_Unigene039106	62.57	342	97	3e-155	446	OXIDATIVE	Not available	null	null	AT5G37980.1	Zinc-binding dehydrogenase family protein	chr5:15131405-15132940 FORWARD LENGTH=353
OX00110	Arundo_WS_Unigene039099	62.4	359	99	4e-152	437	OXIDATIVE	Not available	1	null	AT5G37980.1	Zinc-binding dehydrogenase family protein	chr5:15131405-15132940 FORWARD LENGTH=353
OX00110	Arundo_WS_Unigene039100	61.92	344	97	5e-152	437	OXIDATIVE	Not available	null	null	AT5G37980.1	Zinc-binding dehydrogenase family protein	chr5:15131405-15132940 FORWARD LENGTH=353
OX00110	Arundo_WS_Unigene039102	60.74	349	98	4e-152	437	OXIDATIVE	Not available	null	1	AT5G37980.1	Zinc-binding dehydrogenase family protein	chr5:15131405-15132940 FORWARD LENGTH=353
OX00110	Arundo_WS_Unigene039103	61.34	344	97	2e-151	436	OXIDATIVE	Not available	null	null	AT5G37980.1	Zinc-binding dehydrogenase family protein	chr5:15131405-15132940 FORWARD LENGTH=353
OX00110	Arundo_WS_Unigene039094	59.21	353	100	8e-150	432	OXIDATIVE	Not available	null	null	AT5G37980.1	Zinc-binding dehydrogenase family protein	chr5:15131405-15132940 FORWARD LENGTH=353
OX00110	Arundo_WS_Unigene039093	59.94	342	97	3e-149	431	OXIDATIVE	Not available	null	null	AT5G37980.1	Zinc-binding dehydrogenase family protein	chr5:15131405-15132940 FORWARD LENGTH=353
OX00110	Arundo_WS_Unigene039105	61.11	342	97	2e-147	426	OXIDATIVE	Not available	null	null	AT5G37980.1	Zinc-binding dehydrogenase family protein	chr5:15131405-15132940 FORWARD LENGTH=353
OX00110	Arundo_WS_Unigene039098	60.17	344	97	6e-145	420	OXIDATIVE	Not available	null	null	AT5G37980.1	Zinc-binding dehydrogenase family protein	chr5:15131405-15132940 FORWARD LENGTH=353
OX00110	Arundo_WS_Unigene039097	58.87	355	100	1e-143	416	OXIDATIVE	Not available	1	null	AT5G37980.1	Zinc-binding dehydrogenase family protein	chr5:15131405-15132940 FORWARD LENGTH=353
OX00110	Arundo_WS_Unigene039101	58.77	342	97	1e-142	414	OXIDATIVE	Not available	null	null	AT5G37980.1	Zinc-binding dehydrogenase family protein	chr5:15131405-15132940 FORWARD LENGTH=353
OX00110	Arundo_WS_Unigene035693	57.51	353	100	2e-141	409	OXIDATIVE	Not available	null	1	AT5G37980.1	Zinc-binding dehydrogenase family protein	chr5:15131405-15132940 FORWARD LENGTH=353
OX00110	Arundo_WS_Unigene013791	59.06	298	84	6e-124	362	OXIDATIVE	Not available	null	null	AT5G37980.1	Zinc-binding dehydrogenase family protein	chr5:15131405-15132940 FORWARD LENGTH=353
OX00110	Arundo_WS_Unigene039095	70.19	208	59	8e-104	308	OXIDATIVE	Not available	null	null	AT5G37980.1	Zinc-binding dehydrogenase family protein	chr5:15131405-15132940 FORWARD LENGTH=353
OX00110	Arundo_WS_Unigene039096	65.87	208	59	1e-97	292	OXIDATIVE	Not available	null	null	AT5G37980.1	Zinc-binding dehydrogenase family protein	chr5:15131405-15132940 FORWARD LENGTH=353
OX00111	Arundo_WS_Unigene039104	61	341	97	1e-151	437	OXIDATIVE	Not available	null	null	AT5G38000.1	Zinc-binding dehydrogenase family protein	chr5:15141810-15143367 FORWARD LENGTH=353
OX00111	Arundo_WS_Unigene039106	59.38	352	99	1e-151	436	OXIDATIVE	Not available	null	null	AT5G38000.1	Zinc-binding dehydrogenase family protein	chr5:15141810-15143367 FORWARD LENGTH=353
OX00111	Arundo_WS_Unigene039100	60.82	342	96	2e-150	434	OXIDATIVE	Not available	null	null	AT5G38000.1	Zinc-binding dehydrogenase family protein	chr5:15141810-15143367 FORWARD LENGTH=353
OX00111	Arundo_WS_Unigene039102	59.6	349	98	1e-150	433	OXIDATIVE	Not available	null	1	AT5G38000.1	Zinc-binding dehydrogenase family protein	chr5:15141810-15143367 FORWARD LENGTH=353
OX00111	Arundo_WS_Unigene039103	59.21	353	99	3e-150	433	OXIDATIVE	Not available	null	null	AT5G38000.1	Zinc-binding dehydrogenase family protein	chr5:15141810-15143367 FORWARD LENGTH=353
OX00111	Arundo_WS_Unigene039099	61.34	357	98	9e-150	431	OXIDATIVE	Not available	1	null	AT5G38000.1	Zinc-binding dehydrogenase family protein	chr5:15141810-15143367 FORWARD LENGTH=353
OX00111	Arundo_WS_Unigene039093	56.82	352	99	1e-145	421	OXIDATIVE	Not available	null	null	AT5G38000.1	Zinc-binding dehydrogenase family protein	chr5:15141810-15143367 FORWARD LENGTH=353
OX00111	Arundo_WS_Unigene039094	58.36	341	97	1e-145	421	OXIDATIVE	Not available	null	null	AT5G38000.1	Zinc-binding dehydrogenase family protein	chr5:15141810-15143367 FORWARD LENGTH=353
OX00111	Arundo_WS_Unigene039098	58.64	353	99	1e-144	419	OXIDATIVE	Not available	null	null	AT5G38000.1	Zinc-binding dehydrogenase family protein	chr5:15141810-15143367 FORWARD LENGTH=353
OX00111	Arundo_WS_Unigene039105	58.52	352	99	8e-145	419	OXIDATIVE	Not available	null	null	AT5G38000.1	Zinc-binding dehydrogenase family protein	chr5:15141810-15143367 FORWARD LENGTH=353
OX00111	Arundo_WS_Unigene039097	59.65	342	96	1e-142	414	OXIDATIVE	Not available	1	null	AT5G38000.1	Zinc-binding dehydrogenase family protein	chr5:15141810-15143367 FORWARD LENGTH=353
OX00111	Arundo_WS_Unigene039101	56.25	352	99	1e-139	406	OXIDATIVE	Not available	null	null	AT5G38000.1	Zinc-binding dehydrogenase family protein	chr5:15141810-15143367 FORWARD LENGTH=353
OX00111	Arundo_WS_Unigene035693	57.1	352	99	5e-138	400	OXIDATIVE	Not available	null	1	AT5G38000.1	Zinc-binding dehydrogenase family protein	chr5:15141810-15143367 FORWARD LENGTH=353
OX00111	Arundo_WS_Unigene013791	58.59	297	84	6e-121	355	OXIDATIVE	Not available	null	null	AT5G38000.1	Zinc-binding dehydrogenase family protein	chr5:15141810-15143367 FORWARD LENGTH=353
OX00111	Arundo_WS_Unigene039095	66.67	207	59	3e-98	293	OXIDATIVE	Not available	null	null	AT5G38000.1	Zinc-binding dehydrogenase family protein	chr5:15141810-15143367 FORWARD LENGTH=353
OX00111	Arundo_WS_Unigene039096	62.32	207	59	6e-92	277	OXIDATIVE	Not available	null	null	AT5G38000.1	Zinc-binding dehydrogenase family protein	chr5:15141810-15143367 FORWARD LENGTH=353
OX00112	Arundo_WS_Unigene039984	58.42	202	66	1e-78	246	OXIDATIVE	SALT	1	1	AT5G39610.1	NAC domain containing protein 6	chr5:15858591-15859650 REVERSE LENGTH=285
OX00112	Arundo_WS_Unigene039987	58.42	202	66	7e-79	246	OXIDATIVE	SALT	null	null	AT5G39610.1	NAC domain containing protein 6	chr5:15858591-15859650 REVERSE LENGTH=285
OX00112	Arundo_WS_Unigene039985	54.5	211	72	4e-73	227	OXIDATIVE	SALT	null	null	AT5G39610.1	NAC domain containing protein 6	chr5:15858591-15859650 REVERSE LENGTH=285
OX00112	Arundo_WS_Unigene038770	59.64	166	55	1e-57	190	OXIDATIVE	SALT	null	null	AT5G39610.1	NAC domain containing protein 6	chr5:15858591-15859650 REVERSE LENGTH=285
OX00112	Arundo_WS_Unigene060365	54.27	164	57	3e-55	179	OXIDATIVE	SALT	1	1	AT5G39610.1	NAC domain containing protein 6	chr5:15858591-15859650 REVERSE LENGTH=285
OX00112	Arundo_WS_Unigene060369	53.66	164	57	1e-54	179	OXIDATIVE	SALT	null	null	AT5G39610.1	NAC domain containing protein 6	chr5:15858591-15859650 REVERSE LENGTH=285
OX00112	Arundo_WS_Unigene060363	52.76	163	57	1e-53	178	OXIDATIVE	SALT	1	1	AT5G39610.1	NAC domain containing protein 6	chr5:15858591-15859650 REVERSE LENGTH=285
OX00112	Arundo_WS_Unigene060364	53.05	164	57	4e-54	178	OXIDATIVE	SALT	null	null	AT5G39610.1	NAC domain containing protein 6	chr5:15858591-15859650 REVERSE LENGTH=285
OX00112	Arundo_WS_Unigene060355	54.04	161	56	3e-54	177	OXIDATIVE	SALT	1	null	AT5G39610.1	NAC domain containing protein 6	chr5:15858591-15859650 REVERSE LENGTH=285
OX00112	Arundo_WS_Unigene060359	53.42	161	56	2e-53	175	OXIDATIVE	SALT	null	null	AT5G39610.1	NAC domain containing protein 6	chr5:15858591-15859650 REVERSE LENGTH=285
OX00112	Arundo_WS_Unigene037896	50	164	56	8e-51	174	OXIDATIVE	SALT	null	1	AT5G39610.1	NAC domain containing protein 6	chr5:15858591-15859650 REVERSE LENGTH=285
OX00112	Arundo_WS_Unigene037897	50	164	56	7e-51	174	OXIDATIVE	SALT	null	1	AT5G39610.1	NAC domain containing protein 6	chr5:15858591-15859650 REVERSE LENGTH=285
OX00112	Arundo_WS_Unigene052739	51.88	160	55	2e-50	174	OXIDATIVE	SALT	null	null	AT5G39610.1	NAC domain containing protein 6	chr5:15858591-15859650 REVERSE LENGTH=285
OX00112	Arundo_WS_Unigene074588	50	160	55	5e-50	174	OXIDATIVE	SALT	null	null	AT5G39610.1	NAC domain containing protein 6	chr5:15858591-15859650 REVERSE LENGTH=285
OX00112	Arundo_WS_Unigene074590	50	160	55	5e-50	174	OXIDATIVE	SALT	null	null	AT5G39610.1	NAC domain containing protein 6	chr5:15858591-15859650 REVERSE LENGTH=285
OX00112	Arundo_WS_Unigene074592	50	160	55	4e-50	174	OXIDATIVE	SALT	null	null	AT5G39610.1	NAC domain containing protein 6	chr5:15858591-15859650 REVERSE LENGTH=285
OX00112	Arundo_WS_Unigene074595	50	160	55	4e-50	174	OXIDATIVE	SALT	null	null	AT5G39610.1	NAC domain containing protein 6	chr5:15858591-15859650 REVERSE LENGTH=285
OX00112	Arundo_WS_Unigene074593	50	160	55	6e-50	173	OXIDATIVE	SALT	null	null	AT5G39610.1	NAC domain containing protein 6	chr5:15858591-15859650 REVERSE LENGTH=285
OX00112	Arundo_WS_Unigene074594	50	160	55	7e-50	173	OXIDATIVE	SALT	null	null	AT5G39610.1	NAC domain containing protein 6	chr5:15858591-15859650 REVERSE LENGTH=285
OX00112	Arundo_WS_Unigene060353	51.19	168	57	7e-52	172	OXIDATIVE	SALT	1	1	AT5G39610.1	NAC domain containing protein 6	chr5:15858591-15859650 REVERSE LENGTH=285
OX00112	Arundo_WS_Unigene060360	51.57	159	55	1e-52	172	OXIDATIVE	SALT	1	1	AT5G39610.1	NAC domain containing protein 6	chr5:15858591-15859650 REVERSE LENGTH=285
OX00112	Arundo_WS_Unigene073952	50.97	155	54	4e-47	167	OXIDATIVE	SALT	null	null	AT5G39610.1	NAC domain containing protein 6	chr5:15858591-15859650 REVERSE LENGTH=285
OX00112	Arundo_WS_Unigene073950	50.97	155	54	8e-47	166	OXIDATIVE	SALT	1	null	AT5G39610.1	NAC domain containing protein 6	chr5:15858591-15859650 REVERSE LENGTH=285
OX00112	Arundo_WS_Unigene073951	50.97	155	54	8e-47	166	OXIDATIVE	SALT	1	null	AT5G39610.1	NAC domain containing protein 6	chr5:15858591-15859650 REVERSE LENGTH=285
OX00112	Arundo_WS_Unigene073953	50.97	155	54	7e-47	166	OXIDATIVE	SALT	1	null	AT5G39610.1	NAC domain containing protein 6	chr5:15858591-15859650 REVERSE LENGTH=285
OX00112	Arundo_WS_Unigene076724	56.41	156	54	9e-48	166	OXIDATIVE	SALT	null	null	AT5G39610.1	NAC domain containing protein 6	chr5:15858591-15859650 REVERSE LENGTH=285
OX00112	Arundo_WS_Unigene076726	56.41	156	54	9e-48	166	OXIDATIVE	SALT	null	null	AT5G39610.1	NAC domain containing protein 6	chr5:15858591-15859650 REVERSE LENGTH=285
OX00112	Arundo_WS_Unigene062759	53.12	160	53	9e-46	164	OXIDATIVE	SALT	null	null	AT5G39610.1	NAC domain containing protein 6	chr5:15858591-15859650 REVERSE LENGTH=285
OX00112	Arundo_WS_Unigene062771	53.12	160	53	1e-45	164	OXIDATIVE	SALT	null	null	AT5G39610.1	NAC domain containing protein 6	chr5:15858591-15859650 REVERSE LENGTH=285
OX00114	Arundo_WS_Unigene056445	50.19	261	80	7e-81	251	OXIDATIVE	Not available	null	null	AT5G42180.1	Peroxidase superfamily protein	chr5:16852702-16854021 FORWARD LENGTH=317
OX00115	Arundo_WS_Unigene058808	60.12	168	77	6e-69	214	OXIDATIVE	Not available	null	null	AT5G43750.1	NAD(P)H dehydrogenase 18	chr5:17580100-17581145 REVERSE LENGTH=212
OX00118	Arundo_WS_Unigene036379	55.79	285	99	2e-115	338	OXIDATIVE	Not available	null	null	AT5G47650.1	nudix hydrolase homolog 2	chr5:19310391-19312084 REVERSE LENGTH=278
OX00118	Arundo_WS_Unigene036380	57.45	188	65	1e-72	225	OXIDATIVE	Not available	null	1	AT5G47650.1	nudix hydrolase homolog 2	chr5:19310391-19312084 REVERSE LENGTH=278
OX00118	Arundo_WS_Unigene067279	51.76	170	61	3e-53	178	OXIDATIVE	Not available	null	null	AT5G47650.1	nudix hydrolase homolog 2	chr5:19310391-19312084 REVERSE LENGTH=278
OX00118	Arundo_WS_Unigene067281	51.57	159	57	8e-48	164	OXIDATIVE	Not available	null	null	AT5G47650.1	nudix hydrolase homolog 2	chr5:19310391-19312084 REVERSE LENGTH=278
OX0012	Arundo_WS_Unigene039106	60.52	347	99	8e-152	437	OXIDATIVE	Not available	null	null	AT1G26320.1	Zinc-binding dehydrogenase family protein	chr1:9105240-9107029 FORWARD LENGTH=351
OX0012	Arundo_WS_Unigene039103	61.1	347	98	1e-150	434	OXIDATIVE	Not available	null	null	AT1G26320.1	Zinc-binding dehydrogenase family protein	chr1:9105240-9107029 FORWARD LENGTH=351
OX0012	Arundo_WS_Unigene039104	60.63	348	99	9e-151	434	OXIDATIVE	Not available	null	null	AT1G26320.1	Zinc-binding dehydrogenase family protein	chr1:9105240-9107029 FORWARD LENGTH=351
OX0012	Arundo_WS_Unigene039102	60.74	349	99	3e-150	432	OXIDATIVE	Not available	null	1	AT1G26320.1	Zinc-binding dehydrogenase family protein	chr1:9105240-9107029 FORWARD LENGTH=351
OX0012	Arundo_WS_Unigene039100	61.21	348	99	1e-149	431	OXIDATIVE	Not available	null	null	AT1G26320.1	Zinc-binding dehydrogenase family protein	chr1:9105240-9107029 FORWARD LENGTH=351
OX0012	Arundo_WS_Unigene039099	61.65	352	98	3e-148	427	OXIDATIVE	Not available	1	null	AT1G26320.1	Zinc-binding dehydrogenase family protein	chr1:9105240-9107029 FORWARD LENGTH=351
OX0012	Arundo_WS_Unigene039098	60.74	349	99	2e-147	426	OXIDATIVE	Not available	null	null	AT1G26320.1	Zinc-binding dehydrogenase family protein	chr1:9105240-9107029 FORWARD LENGTH=351
OX0012	Arundo_WS_Unigene039105	60.23	347	99	1e-147	426	OXIDATIVE	Not available	null	null	AT1G26320.1	Zinc-binding dehydrogenase family protein	chr1:9105240-9107029 FORWARD LENGTH=351
OX0012	Arundo_WS_Unigene039093	58.5	347	99	6e-147	425	OXIDATIVE	Not available	null	null	AT1G26320.1	Zinc-binding dehydrogenase family protein	chr1:9105240-9107029 FORWARD LENGTH=351
OX0012	Arundo_WS_Unigene039094	58.62	348	99	4e-146	422	OXIDATIVE	Not available	null	null	AT1G26320.1	Zinc-binding dehydrogenase family protein	chr1:9105240-9107029 FORWARD LENGTH=351
OX0012	Arundo_WS_Unigene039097	60.92	348	99	4e-146	422	OXIDATIVE	Not available	1	null	AT1G26320.1	Zinc-binding dehydrogenase family protein	chr1:9105240-9107029 FORWARD LENGTH=351
OX0012	Arundo_WS_Unigene039101	58.5	347	99	1e-143	416	OXIDATIVE	Not available	null	null	AT1G26320.1	Zinc-binding dehydrogenase family protein	chr1:9105240-9107029 FORWARD LENGTH=351
OX0012	Arundo_WS_Unigene035693	57.02	349	99	1e-137	399	OXIDATIVE	Not available	null	1	AT1G26320.1	Zinc-binding dehydrogenase family protein	chr1:9105240-9107029 FORWARD LENGTH=351
OX0012	Arundo_WS_Unigene013791	61.62	297	85	1e-131	382	OXIDATIVE	Not available	null	null	AT1G26320.1	Zinc-binding dehydrogenase family protein	chr1:9105240-9107029 FORWARD LENGTH=351
OX0012	Arundo_WS_Unigene039095	67.31	208	59	2e-98	294	OXIDATIVE	Not available	null	null	AT1G26320.1	Zinc-binding dehydrogenase family protein	chr1:9105240-9107029 FORWARD LENGTH=351
OX0012	Arundo_WS_Unigene039096	63.94	208	59	2e-93	281	OXIDATIVE	Not available	null	null	AT1G26320.1	Zinc-binding dehydrogenase family protein	chr1:9105240-9107029 FORWARD LENGTH=351
OX00120	Arundo_WS_Unigene060074	67.32	456	94	0	582	OXIDATIVE	Not available	null	null	AT5G55070.1	Dihydrolipoamide succinyltransferase	chr5:22347637-22350409 FORWARD LENGTH=464
OX00120	Arundo_WS_Unigene060072	62.68	276	57	9e-106	320	OXIDATIVE	Not available	null	null	AT5G55070.1	Dihydrolipoamide succinyltransferase	chr5:22347637-22350409 FORWARD LENGTH=464
OX00122	Arundo_WS_Unigene001790	51.28	312	95	4e-96	291	OXIDATIVE	Not available	null	null	AT5G58390.1	Peroxidase superfamily protein	chr5:23599755-23601244 REVERSE LENGTH=316
OX00122	Arundo_WS_Unigene069741	64.19	215	68	1e-95	286	OXIDATIVE	Not available	null	null	AT5G58390.1	Peroxidase superfamily protein	chr5:23599755-23601244 REVERSE LENGTH=316
OX00122	Arundo_WS_Unigene069739	63.72	215	68	4e-94	282	OXIDATIVE	Not available	null	null	AT5G58390.1	Peroxidase superfamily protein	chr5:23599755-23601244 REVERSE LENGTH=316
OX00122	Arundo_WS_Unigene055916	54.86	257	81	4e-91	275	OXIDATIVE	Not available	null	null	AT5G58390.1	Peroxidase superfamily protein	chr5:23599755-23601244 REVERSE LENGTH=316
OX00122	Arundo_WS_Unigene055923	59.11	203	64	2e-80	246	OXIDATIVE	Not available	null	null	AT5G58390.1	Peroxidase superfamily protein	chr5:23599755-23601244 REVERSE LENGTH=316
OX00122	Arundo_WS_Unigene055914	58.62	203	64	2e-77	238	OXIDATIVE	Not available	null	null	AT5G58390.1	Peroxidase superfamily protein	chr5:23599755-23601244 REVERSE LENGTH=316
OX00122	Arundo_WS_Unigene055917	58.62	203	64	5e-77	238	OXIDATIVE	Not available	null	null	AT5G58390.1	Peroxidase superfamily protein	chr5:23599755-23601244 REVERSE LENGTH=316
OX00122	Arundo_WS_Unigene055926	57.64	203	64	1e-75	234	OXIDATIVE	Not available	null	null	AT5G58390.1	Peroxidase superfamily protein	chr5:23599755-23601244 REVERSE LENGTH=316
OX00122	Arundo_WS_Unigene055920	58.62	203	64	4e-73	228	OXIDATIVE	Not available	null	null	AT5G58390.1	Peroxidase superfamily protein	chr5:23599755-23601244 REVERSE LENGTH=316
OX00122	Arundo_WS_Unigene055928	56.65	203	64	4e-72	225	OXIDATIVE	Not available	null	null	AT5G58390.1	Peroxidase superfamily protein	chr5:23599755-23601244 REVERSE LENGTH=316
OX00122	Arundo_WS_Unigene055927	56	200	63	7e-72	224	OXIDATIVE	Not available	null	null	AT5G58390.1	Peroxidase superfamily protein	chr5:23599755-23601244 REVERSE LENGTH=316
OX00122	Arundo_WS_Unigene055925	55.67	203	64	2e-70	220	OXIDATIVE	Not available	null	null	AT5G58390.1	Peroxidase superfamily protein	chr5:23599755-23601244 REVERSE LENGTH=316
OX00122	Arundo_WS_Unigene055921	57.64	203	64	3e-69	218	OXIDATIVE	Not available	null	null	AT5G58390.1	Peroxidase superfamily protein	chr5:23599755-23601244 REVERSE LENGTH=316
OX00122	Arundo_WS_Unigene055919	56.16	203	64	1e-66	211	OXIDATIVE	Not available	null	null	AT5G58390.1	Peroxidase superfamily protein	chr5:23599755-23601244 REVERSE LENGTH=316
OX00122	Arundo_WS_Unigene062488	52.23	157	50	2e-51	171	OXIDATIVE	Not available	null	null	AT5G58390.1	Peroxidase superfamily protein	chr5:23599755-23601244 REVERSE LENGTH=316
OX00123	Arundo_WS_Unigene069741	65.74	216	66	9e-99	294	OXIDATIVE	Not available	null	null	AT5G58400.1	Peroxidase superfamily protein	chr5:23605357-23606967 REVERSE LENGTH=325
OX00123	Arundo_WS_Unigene069739	65.28	216	66	3e-97	290	OXIDATIVE	Not available	null	null	AT5G58400.1	Peroxidase superfamily protein	chr5:23605357-23606967 REVERSE LENGTH=325
OX00123	Arundo_WS_Unigene055916	54.86	257	79	1e-89	272	OXIDATIVE	Not available	null	null	AT5G58400.1	Peroxidase superfamily protein	chr5:23605357-23606967 REVERSE LENGTH=325
OX00123	Arundo_WS_Unigene067001	52.65	264	80	6e-82	253	OXIDATIVE	Not available	null	null	AT5G58400.1	Peroxidase superfamily protein	chr5:23605357-23606967 REVERSE LENGTH=325
OX00123	Arundo_WS_Unigene055923	60.1	203	62	3e-80	246	OXIDATIVE	Not available	null	null	AT5G58400.1	Peroxidase superfamily protein	chr5:23605357-23606967 REVERSE LENGTH=325
OX00123	Arundo_WS_Unigene055914	57.64	203	62	6e-75	233	OXIDATIVE	Not available	null	null	AT5G58400.1	Peroxidase superfamily protein	chr5:23605357-23606967 REVERSE LENGTH=325
OX00123	Arundo_WS_Unigene055917	57.14	203	62	3e-74	231	OXIDATIVE	Not available	null	null	AT5G58400.1	Peroxidase superfamily protein	chr5:23605357-23606967 REVERSE LENGTH=325
OX00123	Arundo_WS_Unigene055926	55.67	203	62	1e-72	226	OXIDATIVE	Not available	null	null	AT5G58400.1	Peroxidase superfamily protein	chr5:23605357-23606967 REVERSE LENGTH=325
OX00123	Arundo_WS_Unigene055927	57	200	62	5e-72	225	OXIDATIVE	Not available	null	null	AT5G58400.1	Peroxidase superfamily protein	chr5:23605357-23606967 REVERSE LENGTH=325
OX00123	Arundo_WS_Unigene055928	56.65	203	62	1e-71	224	OXIDATIVE	Not available	null	null	AT5G58400.1	Peroxidase superfamily protein	chr5:23605357-23606967 REVERSE LENGTH=325
OX00123	Arundo_WS_Unigene055920	57.64	203	62	1e-70	221	OXIDATIVE	Not available	null	null	AT5G58400.1	Peroxidase superfamily protein	chr5:23605357-23606967 REVERSE LENGTH=325
OX00123	Arundo_WS_Unigene055925	55.17	203	62	8e-70	219	OXIDATIVE	Not available	null	null	AT5G58400.1	Peroxidase superfamily protein	chr5:23605357-23606967 REVERSE LENGTH=325
OX00123	Arundo_WS_Unigene055921	57.14	203	62	6e-69	217	OXIDATIVE	Not available	null	null	AT5G58400.1	Peroxidase superfamily protein	chr5:23605357-23606967 REVERSE LENGTH=325
OX00123	Arundo_WS_Unigene055919	57.14	203	62	2e-67	213	OXIDATIVE	Not available	null	null	AT5G58400.1	Peroxidase superfamily protein	chr5:23605357-23606967 REVERSE LENGTH=325
OX00125	Arundo_WS_Unigene043054	71.05	190	82	6e-90	268	OXIDATIVE	Not available	null	null	AT5G63310.1	nucleoside diphosphate kinase 2	chr5:25372122-25373838 REVERSE LENGTH=231
OX00125	Arundo_WS_Unigene049718	57.14	175	76	2e-65	204	OXIDATIVE	Not available	null	null	AT5G63310.1	nucleoside diphosphate kinase 2	chr5:25372122-25373838 REVERSE LENGTH=231
OX00125	Arundo_WS_Unigene049717	57.14	175	76	3e-65	203	OXIDATIVE	Not available	null	null	AT5G63310.1	nucleoside diphosphate kinase 2	chr5:25372122-25373838 REVERSE LENGTH=231
OX00125	Arundo_WS_Unigene049719	59.06	149	65	5e-62	194	OXIDATIVE	Not available	null	null	AT5G63310.1	nucleoside diphosphate kinase 2	chr5:25372122-25373838 REVERSE LENGTH=231
OX00125	Arundo_WS_Unigene032098	54.61	152	66	2e-57	187	OXIDATIVE	Not available	null	null	AT5G63310.1	nucleoside diphosphate kinase 2	chr5:25372122-25373838 REVERSE LENGTH=231
OX00125	Arundo_WS_Unigene011294	59.31	145	63	5e-58	184	OXIDATIVE	Not available	null	1	AT5G63310.1	nucleoside diphosphate kinase 2	chr5:25372122-25373838 REVERSE LENGTH=231
OX00125	Arundo_WS_Unigene011295	54.03	124	54	5e-46	152	OXIDATIVE	Not available	null	null	AT5G63310.1	nucleoside diphosphate kinase 2	chr5:25372122-25373838 REVERSE LENGTH=231
OX00126	Arundo_WS_Unigene006981	50.45	220	64	3e-66	213	OXIDATIVE	Not available	null	null	AT5G64100.1	Peroxidase superfamily protein	chr5:25650824-25652062 REVERSE LENGTH=331
OX00128	Arundo_WS_Unigene074559	82.71	665	87	0	1115	OXIDATIVE	CADMIUM	null	null	AT5G64940.1 AT5G64940.2	ABC2 homolog 13	chr5:25949116-25953326 FORWARD LENGTH=761
OX00129	Arundo_WS_Unigene041735	56.11	303	90	1e-123	363	OXIDATIVE	Not available	null	null	AT5G66390.1	Peroxidase superfamily protein	chr5:26516063-26517329 REVERSE LENGTH=336
OX00129	Arundo_WS_Unigene062479	73.21	168	50	5e-88	265	OXIDATIVE	Not available	null	null	AT5G66390.1	Peroxidase superfamily protein	chr5:26516063-26517329 REVERSE LENGTH=336
OX00129	Arundo_WS_Unigene062480	71.18	170	51	3e-86	261	OXIDATIVE	Not available	null	null	AT5G66390.1	Peroxidase superfamily protein	chr5:26516063-26517329 REVERSE LENGTH=336
OX00129	Arundo_WS_Unigene062483	72.46	167	50	4e-86	261	OXIDATIVE	Not available	null	null	AT5G66390.1	Peroxidase superfamily protein	chr5:26516063-26517329 REVERSE LENGTH=336
OX00129	Arundo_WS_Unigene062478	68.24	170	51	2e-79	244	OXIDATIVE	Not available	null	null	AT5G66390.1	Peroxidase superfamily protein	chr5:26516063-26517329 REVERSE LENGTH=336
OX00129	Arundo_WS_Unigene062481	68.86	167	50	5e-79	242	OXIDATIVE	Not available	null	null	AT5G66390.1	Peroxidase superfamily protein	chr5:26516063-26517329 REVERSE LENGTH=336
OX00129	Arundo_WS_Unigene062482	67.06	170	51	6e-78	239	OXIDATIVE	Not available	null	null	AT5G66390.1	Peroxidase superfamily protein	chr5:26516063-26517329 REVERSE LENGTH=336
OX00130	Arundo_WS_Unigene056205	53.11	305	93	8e-115	340	OXIDATIVE	COLD	null	null	AT5G67400.1	root hair specific 19	chr5:26894896-26896300 FORWARD LENGTH=329
OX00130	Arundo_WS_Unigene056201	63.52	233	71	8e-101	300	OXIDATIVE	COLD	null	null	AT5G67400.1	root hair specific 19	chr5:26894896-26896300 FORWARD LENGTH=329
OX00130	Arundo_WS_Unigene067006	62.44	197	60	6e-86	261	OXIDATIVE	COLD	null	null	AT5G67400.1	root hair specific 19	chr5:26894896-26896300 FORWARD LENGTH=329
OX00130	Arundo_WS_Unigene056200	52.43	206	62	2e-66	211	OXIDATIVE	COLD	null	null	AT5G67400.1	root hair specific 19	chr5:26894896-26896300 FORWARD LENGTH=329
OX0016	Arundo_WS_Unigene047591	75.29	259	88	3e-145	415	OXIDATIVE	Not available	null	null	AT1G32220.1	NAD(P)-binding Rossmann-fold superfamily protein	chr1:11608038-11609591 FORWARD LENGTH=296
OX0016	Arundo_WS_Unigene047592	74.9	259	88	2e-144	413	OXIDATIVE	Not available	null	null	AT1G32220.1	NAD(P)-binding Rossmann-fold superfamily protein	chr1:11608038-11609591 FORWARD LENGTH=296
OX0018	Arundo_WS_Unigene041735	61.56	346	100	2e-157	449	OXIDATIVE	Not available	null	null	AT1G44970.1	Peroxidase superfamily protein	chr1:17002237-17003563 FORWARD LENGTH=346
OX0019	Arundo_WS_Unigene059306	64.54	657	100	0	898	OXIDATIVE	Not available	null	null	AT1G49670.2	ARP protein (REF)	chr1:18381591-18386021 REVERSE LENGTH=652
OX0022	Arundo_WS_Unigene077128	82.71	133	66	3e-82	247	OXIDATIVE	Not available	null	null	AT1G53670.1	methionine sulfoxide reductase B 1	chr1:20036687-20038074 FORWARD LENGTH=202
OX0023	Arundo_WS_Unigene044517	63.86	166	99	2e-79	238	OXIDATIVE	Not available	null	null	AT1G63460.1	glutathione peroxidase 8	chr1:23535118-23536326 FORWARD LENGTH=167
OX0023	Arundo_WS_Unigene016442	61.35	163	98	2e-75	227	OXIDATIVE	Not available	null	null	AT1G63460.1	glutathione peroxidase 8	chr1:23535118-23536326 FORWARD LENGTH=167
OX0023	Arundo_WS_Unigene050238	57.5	160	95	3e-69	212	OXIDATIVE	Not available	null	null	AT1G63460.1	glutathione peroxidase 8	chr1:23535118-23536326 FORWARD LENGTH=167
OX0023	Arundo_WS_Unigene065390	63.09	149	89	2e-68	208	OXIDATIVE	Not available	null	null	AT1G63460.1	glutathione peroxidase 8	chr1:23535118-23536326 FORWARD LENGTH=167
OX0023	Arundo_WS_Unigene025593	65.12	129	77	7e-63	196	OXIDATIVE	Not available	null	null	AT1G63460.1	glutathione peroxidase 8	chr1:23535118-23536326 FORWARD LENGTH=167
OX0023	Arundo_WS_Unigene040947	60	130	78	9e-56	176	OXIDATIVE	Not available	null	null	AT1G63460.1	glutathione peroxidase 8	chr1:23535118-23536326 FORWARD LENGTH=167
OX0023	Arundo_WS_Unigene050241	56.82	132	78	2e-53	170	OXIDATIVE	Not available	null	null	AT1G63460.1	glutathione peroxidase 8	chr1:23535118-23536326 FORWARD LENGTH=167
OX0024	Arundo_WS_Unigene066344	87.29	409	99	0	756	OXIDATIVE	SALT	null	null	AT1G65930.1	cytosolic NADP+-dependent isocitrate dehydrogenase	chr1:24539088-24541861 FORWARD LENGTH=410
OX0024	Arundo_WS_Unigene042580	78.09	397	96	0	655	OXIDATIVE	SALT	null	null	AT1G65930.1	cytosolic NADP+-dependent isocitrate dehydrogenase	chr1:24539088-24541861 FORWARD LENGTH=410
OX0024	Arundo_WS_Unigene066343	88.62	325	79	0	618	OXIDATIVE	SALT	null	null	AT1G65930.1	cytosolic NADP+-dependent isocitrate dehydrogenase	chr1:24539088-24541861 FORWARD LENGTH=410
OX0025	Arundo_WS_Unigene062484	58.51	323	96	9e-143	411	OXIDATIVE	Not available	null	null	AT1G68850.1	Peroxidase superfamily protein	chr1:25883806-25885177 REVERSE LENGTH=336
OX0026	Arundo_WS_Unigene050415	61.98	384	79	3e-173	497	OXIDATIVE	Not available	null	null	AT1G69190.1	Dihydropterin pyrophosphokinase / Dihydropteroate synthase	chr1:26013131-26014709 REVERSE LENGTH=484
OX0027	Arundo_WS_Unigene039433	55.38	316	87	9e-126	369	OXIDATIVE	Not available	null	null	AT1G71695.1	Peroxidase superfamily protein	chr1:26964359-26966557 FORWARD LENGTH=358
OX0027	Arundo_WS_Unigene039438	54.05	309	86	4e-121	357	OXIDATIVE	Not available	null	null	AT1G71695.1	Peroxidase superfamily protein	chr1:26964359-26966557 FORWARD LENGTH=358
OX0027	Arundo_WS_Unigene039440	54.02	311	86	3e-118	350	OXIDATIVE	Not available	null	null	AT1G71695.1	Peroxidase superfamily protein	chr1:26964359-26966557 FORWARD LENGTH=358
OX0028	Arundo_WS_Unigene022531	51.06	47	57	5e-10	52	OXIDATIVE	Not available	null	null	AT1G72060.1	serine-type endopeptidase inhibitors	chr1:27118494-27118843 FORWARD LENGTH=81
OX0030	Arundo_WS_Unigene048118	62.87	307	99	6e-141	405	OXIDATIVE	CADMIUM RESPONSE	null	null	AT1G75280.1	NmrA-like negative transcriptional regulator family protein	chr1:28252030-28253355 FORWARD LENGTH=310
OX0030	Arundo_WS_Unigene048117	61.04	308	99	2e-135	390	OXIDATIVE	CADMIUM RESPONSE	null	null	AT1G75280.1	NmrA-like negative transcriptional regulator family protein	chr1:28252030-28253355 FORWARD LENGTH=310
OX0030	Arundo_WS_Unigene032254	58.52	311	99	7e-134	386	OXIDATIVE	CADMIUM RESPONSE	null	null	AT1G75280.1	NmrA-like negative transcriptional regulator family protein	chr1:28252030-28253355 FORWARD LENGTH=310
OX0030	Arundo_WS_Unigene022067	50.38	260	82	5e-81	250	OXIDATIVE	CADMIUM RESPONSE	null	null	AT1G75280.1	NmrA-like negative transcriptional regulator family protein	chr1:28252030-28253355 FORWARD LENGTH=310
OX0030	Arundo_WS_Unigene022068	50.79	189	59	4e-51	171	OXIDATIVE	CADMIUM RESPONSE	null	null	AT1G75280.1	NmrA-like negative transcriptional regulator family protein	chr1:28252030-28253355 FORWARD LENGTH=310
OX0033	Arundo_WS_Unigene061296	83.51	382	97	0	656	OXIDATIVE	SALT	null	null	AT2G01140.1	Aldolase superfamily protein	chr2:95006-96491 REVERSE LENGTH=391
OX0033	Arundo_WS_Unigene061295	83.25	382	97	0	653	OXIDATIVE	SALT	null	null	AT2G01140.1	Aldolase superfamily protein	chr2:95006-96491 REVERSE LENGTH=391
OX0033	Arundo_WS_Unigene063916	74.81	393	100	0	607	OXIDATIVE	SALT	null	null	AT2G01140.1	Aldolase superfamily protein	chr2:95006-96491 REVERSE LENGTH=391
OX0033	Arundo_WS_Unigene063914	74.55	393	100	0	605	OXIDATIVE	SALT	null	null	AT2G01140.1	Aldolase superfamily protein	chr2:95006-96491 REVERSE LENGTH=391
OX0033	Arundo_WS_Unigene063915	78.46	246	63	1e-145	417	OXIDATIVE	SALT	null	null	AT2G01140.1	Aldolase superfamily protein	chr2:95006-96491 REVERSE LENGTH=391
OX0033	Arundo_WS_Unigene001263	55.26	304	76	1e-113	338	OXIDATIVE	SALT	null	1	AT2G01140.1	Aldolase superfamily protein	chr2:95006-96491 REVERSE LENGTH=391
OX0033	Arundo_WS_Unigene062620	56.81	213	54	3e-77	242	OXIDATIVE	SALT	null	null	AT2G01140.1	Aldolase superfamily protein	chr2:95006-96491 REVERSE LENGTH=391
OX0034	Arundo_WS_Unigene075248	84	906	91	0	1614	OXIDATIVE	SALT,OSMOTIC	null	null	AT2G05710.1	aconitase 3	chr2:2141591-2146350 FORWARD LENGTH=990
OX0035	Arundo_WS_Unigene041735	55.34	309	91	1e-123	363	OXIDATIVE	Not available	null	null	AT2G18140.1	Peroxidase superfamily protein	chr2:7887584-7888878 REVERSE LENGTH=337
OX0035	Arundo_WS_Unigene062480	60.71	168	50	3e-69	217	OXIDATIVE	Not available	null	null	AT2G18140.1	Peroxidase superfamily protein	chr2:7887584-7888878 REVERSE LENGTH=337
OX0035	Arundo_WS_Unigene062479	60.12	168	50	6e-69	216	OXIDATIVE	Not available	null	null	AT2G18140.1	Peroxidase superfamily protein	chr2:7887584-7888878 REVERSE LENGTH=337
OX0035	Arundo_WS_Unigene062478	58.93	168	50	2e-68	215	OXIDATIVE	Not available	null	null	AT2G18140.1	Peroxidase superfamily protein	chr2:7887584-7888878 REVERSE LENGTH=337
OX0035	Arundo_WS_Unigene062482	57.74	168	50	5e-67	211	OXIDATIVE	Not available	null	null	AT2G18140.1	Peroxidase superfamily protein	chr2:7887584-7888878 REVERSE LENGTH=337
OX0036	Arundo_WS_Unigene041735	55.96	302	89	1e-127	373	OXIDATIVE	Not available	null	null	AT2G18150.1	Peroxidase superfamily protein	chr2:7892298-7893586 REVERSE LENGTH=338
OX0036	Arundo_WS_Unigene062484	50	308	91	7e-110	327	OXIDATIVE	Not available	null	null	AT2G18150.1	Peroxidase superfamily protein	chr2:7892298-7893586 REVERSE LENGTH=338
OX0036	Arundo_WS_Unigene001790	50	310	91	3e-95	290	OXIDATIVE	Not available	null	null	AT2G18150.1	Peroxidase superfamily protein	chr2:7892298-7893586 REVERSE LENGTH=338
OX0036	Arundo_WS_Unigene055916	50	262	77	1e-87	267	OXIDATIVE	Not available	null	null	AT2G18150.1	Peroxidase superfamily protein	chr2:7892298-7893586 REVERSE LENGTH=338
OX0036	Arundo_WS_Unigene062480	66.86	169	50	3e-78	240	OXIDATIVE	Not available	null	null	AT2G18150.1	Peroxidase superfamily protein	chr2:7892298-7893586 REVERSE LENGTH=338
OX0036	Arundo_WS_Unigene062479	66.27	169	50	6e-78	239	OXIDATIVE	Not available	null	null	AT2G18150.1	Peroxidase superfamily protein	chr2:7892298-7893586 REVERSE LENGTH=338
OX0036	Arundo_WS_Unigene062478	65.48	168	50	1e-76	236	OXIDATIVE	Not available	null	null	AT2G18150.1	Peroxidase superfamily protein	chr2:7892298-7893586 REVERSE LENGTH=338
OX0036	Arundo_WS_Unigene062482	64.88	168	50	1e-75	234	OXIDATIVE	Not available	null	null	AT2G18150.1	Peroxidase superfamily protein	chr2:7892298-7893586 REVERSE LENGTH=338
OX0037	Arundo_WS_Unigene060012	72.53	324	81	3e-163	469	OXIDATIVE	LIGHT,TEMP	null	null	AT2G18950.1	homogentisate phytyltransferase 1	chr2:8207491-8210047 FORWARD LENGTH=393
OX0038	Arundo_WS_Unigene056205	50.82	305	93	2e-105	315	OXIDATIVE	Not available	null	null	AT2G18980.1	Peroxidase superfamily protein	chr2:8233419-8235294 REVERSE LENGTH=323
OX0038	Arundo_WS_Unigene056201	60.52	233	72	3e-93	280	OXIDATIVE	Not available	null	null	AT2G18980.1	Peroxidase superfamily protein	chr2:8233419-8235294 REVERSE LENGTH=323
OX0038	Arundo_WS_Unigene067006	61.42	197	60	4e-81	248	OXIDATIVE	Not available	null	null	AT2G18980.1	Peroxidase superfamily protein	chr2:8233419-8235294 REVERSE LENGTH=323
OX0038	Arundo_WS_Unigene056200	55.34	206	63	1e-75	234	OXIDATIVE	Not available	null	null	AT2G18980.1	Peroxidase superfamily protein	chr2:8233419-8235294 REVERSE LENGTH=323
OX0039	Arundo_WS_Unigene061627	50	402	99	9e-98	298	OXIDATIVE	Not available	null	null	AT2G19810.1	CCCH-type zinc finger family protein	chr2:8550419-8551498 FORWARD LENGTH=359
OX0039	Arundo_WS_Unigene061630	62.7	185	50	3e-72	226	OXIDATIVE	Not available	null	null	AT2G19810.1	CCCH-type zinc finger family protein	chr2:8550419-8551498 FORWARD LENGTH=359
OX0039	Arundo_WS_Unigene061629	58.92	185	51	5e-63	210	OXIDATIVE	Not available	null	null	AT2G19810.1	CCCH-type zinc finger family protein	chr2:8550419-8551498 FORWARD LENGTH=359
OX0041	Arundo_WS_Unigene023568	52.53	99	91	5e-24	90	OXIDATIVE	STRESS	null	null	AT2G21640.1	Encodes a protein of unknown function that is a marker for oxidative stress response.	chr2:9254985-9255453 FORWARD LENGTH=104
OX0041	Arundo_WS_Unigene023569	52.75	91	86	1e-20	82	OXIDATIVE	STRESS	null	null	AT2G21640.1	Encodes a protein of unknown function that is a marker for oxidative stress response.	chr2:9254985-9255453 FORWARD LENGTH=104
OX0042	Arundo_WS_Unigene039435	63.76	298	90	9e-136	393	OXIDATIVE	Not available	null	null	AT2G22420.1	Peroxidase superfamily protein	chr2:9513341-9514484 FORWARD LENGTH=329
OX0042	Arundo_WS_Unigene039427	63.28	305	91	8e-135	391	OXIDATIVE	Not available	null	null	AT2G22420.1	Peroxidase superfamily protein	chr2:9513341-9514484 FORWARD LENGTH=329
OX0042	Arundo_WS_Unigene039428	63.23	310	93	8e-134	388	OXIDATIVE	Not available	null	null	AT2G22420.1	Peroxidase superfamily protein	chr2:9513341-9514484 FORWARD LENGTH=329
OX0045	Arundo_WS_Unigene041735	52.55	314	93	1e-102	309	OXIDATIVE	Not available	null	null	AT2G35380.1	Peroxidase superfamily protein	chr2:14892636-14893958 FORWARD LENGTH=336
OX0045	Arundo_WS_Unigene062478	50	170	51	8e-46	156	OXIDATIVE	Not available	null	null	AT2G35380.1	Peroxidase superfamily protein	chr2:14892636-14893958 FORWARD LENGTH=336
OX0046	Arundo_WS_Unigene045849	50.46	218	61	2e-54	181	OXIDATIVE	Not available	null	null	AT2G39040.1	Peroxidase superfamily protein	chr2:16299463-16301173 REVERSE LENGTH=350
OX0047	Arundo_WS_Unigene006981	51.57	223	64	1e-66	214	OXIDATIVE	Not available	null	null	AT2G41480.1	Peroxidase superfamily protein	chr2:17296986-17298729 REVERSE LENGTH=341
OX0049	Arundo_WS_Unigene063575	73.74	377	95	0	593	OXIDATIVE	OSMOTIC,SALT	1	null	AT2G43790.1	MAP kinase 6	chr2:18138477-18140693 FORWARD LENGTH=395
OX0049	Arundo_WS_Unigene066881	64.46	408	98	0	549	OXIDATIVE	OSMOTIC,SALT	null	null	AT2G43790.1	MAP kinase 6	chr2:18138477-18140693 FORWARD LENGTH=395
OX0049	Arundo_WS_Unigene056700	88.93	289	73	0	538	OXIDATIVE	OSMOTIC,SALT	null	null	AT2G43790.1	MAP kinase 6	chr2:18138477-18140693 FORWARD LENGTH=395
OX0049	Arundo_WS_Unigene054729	65.19	362	91	2e-180	511	OXIDATIVE	OSMOTIC,SALT	null	null	AT2G43790.1	MAP kinase 6	chr2:18138477-18140693 FORWARD LENGTH=395
OX0049	Arundo_WS_Unigene067973	59.25	346	87	6e-152	438	OXIDATIVE	OSMOTIC,SALT	null	null	AT2G43790.1	MAP kinase 6	chr2:18138477-18140693 FORWARD LENGTH=395
OX0049	Arundo_WS_Unigene067974	59.25	346	87	5e-152	438	OXIDATIVE	OSMOTIC,SALT	1	null	AT2G43790.1	MAP kinase 6	chr2:18138477-18140693 FORWARD LENGTH=395
OX0049	Arundo_WS_Unigene067977	59.25	346	87	7e-152	438	OXIDATIVE	OSMOTIC,SALT	null	null	AT2G43790.1	MAP kinase 6	chr2:18138477-18140693 FORWARD LENGTH=395
OX0049	Arundo_WS_Unigene067978	59.25	346	87	6e-152	438	OXIDATIVE	OSMOTIC,SALT	null	null	AT2G43790.1	MAP kinase 6	chr2:18138477-18140693 FORWARD LENGTH=395
OX0049	Arundo_WS_Unigene067975	58.96	346	87	1e-150	435	OXIDATIVE	OSMOTIC,SALT	null	null	AT2G43790.1	MAP kinase 6	chr2:18138477-18140693 FORWARD LENGTH=395
OX0049	Arundo_WS_Unigene067976	58.96	346	87	2e-150	434	OXIDATIVE	OSMOTIC,SALT	1	null	AT2G43790.1	MAP kinase 6	chr2:18138477-18140693 FORWARD LENGTH=395
OX0049	Arundo_WS_Unigene067979	58.96	346	87	2e-150	434	OXIDATIVE	OSMOTIC,SALT	1	1	AT2G43790.1	MAP kinase 6	chr2:18138477-18140693 FORWARD LENGTH=395
OX0049	Arundo_WS_Unigene054733	68.55	248	63	2e-128	374	OXIDATIVE	OSMOTIC,SALT	null	null	AT2G43790.1	MAP kinase 6	chr2:18138477-18140693 FORWARD LENGTH=395
OX0049	Arundo_WS_Unigene071224	52.69	334	82	2e-117	356	OXIDATIVE	OSMOTIC,SALT	null	null	AT2G43790.1	MAP kinase 6	chr2:18138477-18140693 FORWARD LENGTH=395
OX0049	Arundo_WS_Unigene071225	52.69	334	82	2e-117	356	OXIDATIVE	OSMOTIC,SALT	null	null	AT2G43790.1	MAP kinase 6	chr2:18138477-18140693 FORWARD LENGTH=395
OX0049	Arundo_WS_Unigene071227	52.69	334	82	2e-117	355	OXIDATIVE	OSMOTIC,SALT	null	null	AT2G43790.1	MAP kinase 6	chr2:18138477-18140693 FORWARD LENGTH=395
OX0049	Arundo_WS_Unigene071222	52.69	334	82	9e-118	354	OXIDATIVE	OSMOTIC,SALT	null	null	AT2G43790.1	MAP kinase 6	chr2:18138477-18140693 FORWARD LENGTH=395
OX0049	Arundo_WS_Unigene071223	52.69	334	82	8e-118	354	OXIDATIVE	OSMOTIC,SALT	null	null	AT2G43790.1	MAP kinase 6	chr2:18138477-18140693 FORWARD LENGTH=395
OX0049	Arundo_WS_Unigene069763	52.54	335	82	3e-110	340	OXIDATIVE	OSMOTIC,SALT	null	null	AT2G43790.1	MAP kinase 6	chr2:18138477-18140693 FORWARD LENGTH=395
OX0049	Arundo_WS_Unigene054976	51.51	332	82	1e-111	338	OXIDATIVE	OSMOTIC,SALT	null	null	AT2G43790.1	MAP kinase 6	chr2:18138477-18140693 FORWARD LENGTH=395
OX0049	Arundo_WS_Unigene054977	51.51	332	82	3e-111	338	OXIDATIVE	OSMOTIC,SALT	null	null	AT2G43790.1	MAP kinase 6	chr2:18138477-18140693 FORWARD LENGTH=395
OX0049	Arundo_WS_Unigene054978	51.51	332	82	1e-111	338	OXIDATIVE	OSMOTIC,SALT	null	null	AT2G43790.1	MAP kinase 6	chr2:18138477-18140693 FORWARD LENGTH=395
OX0049	Arundo_WS_Unigene054979	51.51	332	82	3e-111	338	OXIDATIVE	OSMOTIC,SALT	null	null	AT2G43790.1	MAP kinase 6	chr2:18138477-18140693 FORWARD LENGTH=395
OX0049	Arundo_WS_Unigene073863	50.6	332	82	4e-109	332	OXIDATIVE	OSMOTIC,SALT	null	null	AT2G43790.1	MAP kinase 6	chr2:18138477-18140693 FORWARD LENGTH=395
OX0049	Arundo_WS_Unigene073865	50.9	332	82	6e-110	332	OXIDATIVE	OSMOTIC,SALT	null	null	AT2G43790.1	MAP kinase 6	chr2:18138477-18140693 FORWARD LENGTH=395
OX0049	Arundo_WS_Unigene001832	50.23	213	52	6e-71	226	OXIDATIVE	OSMOTIC,SALT	null	1	AT2G43790.1	MAP kinase 6	chr2:18138477-18140693 FORWARD LENGTH=395
OX0050	Arundo_WS_Unigene065967	52.41	374	91	1e-138	409	OXIDATIVE	Not available	null	null	AT2G44240.1	Protein of Unknown Function (DUF239)	chr2:18289964-18292204 FORWARD LENGTH=402
OX0050	Arundo_WS_Unigene065972	52.14	374	91	1e-138	409	OXIDATIVE	Not available	null	null	AT2G44240.1	Protein of Unknown Function (DUF239)	chr2:18289964-18292204 FORWARD LENGTH=402
OX0050	Arundo_WS_Unigene065969	51.87	374	91	5e-138	407	OXIDATIVE	Not available	null	null	AT2G44240.1	Protein of Unknown Function (DUF239)	chr2:18289964-18292204 FORWARD LENGTH=402
OX0050	Arundo_WS_Unigene004113	50	412	100	1e-136	401	OXIDATIVE	Not available	null	null	AT2G44240.1	Protein of Unknown Function (DUF239)	chr2:18289964-18292204 FORWARD LENGTH=402
OX0050	Arundo_WS_Unigene065968	51	349	84	3e-124	367	OXIDATIVE	Not available	null	null	AT2G44240.1	Protein of Unknown Function (DUF239)	chr2:18289964-18292204 FORWARD LENGTH=402
OX0051	Arundo_WS_Unigene056442	57.62	302	92	1e-114	338	OXIDATIVE	COLD,SALT	null	null	AT3G01190.1	Peroxidase superfamily protein	chr3:67236-68477 REVERSE LENGTH=321
OX0051	Arundo_WS_Unigene056448	55.78	303	92	7e-109	324	OXIDATIVE	COLD,SALT	null	null	AT3G01190.1	Peroxidase superfamily protein	chr3:67236-68477 REVERSE LENGTH=321
OX0051	Arundo_WS_Unigene024178	59	261	79	2e-95	287	OXIDATIVE	COLD,SALT	null	null	AT3G01190.1	Peroxidase superfamily protein	chr3:67236-68477 REVERSE LENGTH=321
OX0051	Arundo_WS_Unigene006981	57.59	224	69	7e-85	261	OXIDATIVE	COLD,SALT	null	null	AT3G01190.1	Peroxidase superfamily protein	chr3:67236-68477 REVERSE LENGTH=321
OX0051	Arundo_WS_Unigene045849	54.72	212	64	2e-68	216	OXIDATIVE	COLD,SALT	null	null	AT3G01190.1	Peroxidase superfamily protein	chr3:67236-68477 REVERSE LENGTH=321
OX0051	Arundo_WS_Unigene045850	54.72	212	64	2e-68	216	OXIDATIVE	COLD,SALT	null	null	AT3G01190.1	Peroxidase superfamily protein	chr3:67236-68477 REVERSE LENGTH=321
OX0051	Arundo_WS_Unigene045851	54.72	212	64	2e-68	216	OXIDATIVE	COLD,SALT	null	null	AT3G01190.1	Peroxidase superfamily protein	chr3:67236-68477 REVERSE LENGTH=321
OX0051	Arundo_WS_Unigene045852	54.72	212	64	2e-68	216	OXIDATIVE	COLD,SALT	null	null	AT3G01190.1	Peroxidase superfamily protein	chr3:67236-68477 REVERSE LENGTH=321
OX0051	Arundo_WS_Unigene017198	51.45	173	51	8e-46	158	OXIDATIVE	COLD,SALT	null	null	AT3G01190.1	Peroxidase superfamily protein	chr3:67236-68477 REVERSE LENGTH=321
OX0054	Arundo_WS_Unigene017340	80.12	166	83	5e-96	282	OXIDATIVE	Not available	null	null	AT3G06050.1	peroxiredoxin IIF	chr3:1826311-1827809 REVERSE LENGTH=201
OX0056	Arundo_WS_Unigene050760	66.09	230	91	8e-106	311	OXIDATIVE	Not available	null	null	AT3G11050.1	ferritin 2	chr3:3463651-3465294 FORWARD LENGTH=253
OX0057	Arundo_WS_Unigene011312	65	60	79	2e-20	80	OXIDATIVE	Not available	null	null	AT3G14430.1	unknown protein; FUNCTIONS IN: molecular_function unknown; INVOLVED IN: response to oxidative stress; LOCATED IN: mitochondrion; EXPRESSED IN: 23 plant structures; EXPRESSED DURING: 13 growth stages; Has 16 Blast hits to 16 proteins in 7 species: Archae - 0; Bacteria - 0; Metazoa - 0; Fungi - 0; Plants - 16; Viruses - 0; Other Eukaryotes - 0 (source: NCBI BLink).	chr3:4824399-4824732 REVERSE LENGTH=76
OX0063	Arundo_WS_Unigene056442	53.97	302	91	1e-120	354	OXIDATIVE	Not available	null	null	AT3G21770.1	Peroxidase superfamily protein	chr3:7673345-7674661 FORWARD LENGTH=329
OX0063	Arundo_WS_Unigene056448	54.46	303	91	9e-119	349	OXIDATIVE	Not available	null	null	AT3G21770.1	Peroxidase superfamily protein	chr3:7673345-7674661 FORWARD LENGTH=329
OX0063	Arundo_WS_Unigene024178	57.09	261	78	1e-98	296	OXIDATIVE	Not available	null	null	AT3G21770.1	Peroxidase superfamily protein	chr3:7673345-7674661 FORWARD LENGTH=329
OX0063	Arundo_WS_Unigene006981	57.14	224	67	4e-86	264	OXIDATIVE	Not available	null	null	AT3G21770.1	Peroxidase superfamily protein	chr3:7673345-7674661 FORWARD LENGTH=329
OX0063	Arundo_WS_Unigene045850	60	210	63	7e-83	253	OXIDATIVE	Not available	null	null	AT3G21770.1	Peroxidase superfamily protein	chr3:7673345-7674661 FORWARD LENGTH=329
OX0063	Arundo_WS_Unigene045851	60	210	63	7e-83	253	OXIDATIVE	Not available	null	null	AT3G21770.1	Peroxidase superfamily protein	chr3:7673345-7674661 FORWARD LENGTH=329
OX0063	Arundo_WS_Unigene045852	60	210	63	7e-83	253	OXIDATIVE	Not available	null	null	AT3G21770.1	Peroxidase superfamily protein	chr3:7673345-7674661 FORWARD LENGTH=329
OX0063	Arundo_WS_Unigene045849	59.05	210	63	2e-81	250	OXIDATIVE	Not available	null	null	AT3G21770.1	Peroxidase superfamily protein	chr3:7673345-7674661 FORWARD LENGTH=329
OX0063	Arundo_WS_Unigene076006	50.66	227	67	5e-70	221	OXIDATIVE	Not available	null	1	AT3G21770.1	Peroxidase superfamily protein	chr3:7673345-7674661 FORWARD LENGTH=329
OX0064	Arundo_WS_Unigene045187	78.95	285	99	1e-161	456	OXIDATIVE	Not available	null	null	AT3G25530.1	glyoxylate reductase 1	chr3:9271949-9273514 REVERSE LENGTH=289
OX0064	Arundo_WS_Unigene009251	57.81	237	82	1e-90	275	OXIDATIVE	Not available	null	null	AT3G25530.1	glyoxylate reductase 1	chr3:9271949-9273514 REVERSE LENGTH=289
OX0066	Arundo_WS_Unigene061876	53.35	373	74	5e-140	412	OXIDATIVE	ALUMINIUM	null	1	AT3G30775.1	Methylenetetrahydrofolate reductase family protein	chr3:12448880-12451126 REVERSE LENGTH=499
OX0066	Arundo_WS_Unigene061875	53.01	366	72	3e-136	403	OXIDATIVE	ALUMINIUM	1	1	AT3G30775.1	Methylenetetrahydrofolate reductase family protein	chr3:12448880-12451126 REVERSE LENGTH=499
OX0067	Arundo_WS_Unigene033896	54.29	210	59	3e-67	214	OXIDATIVE	Not available	null	null	AT3G32980.1	Peroxidase superfamily protein	chr3:13526404-13529949 REVERSE LENGTH=352
OX0067	Arundo_WS_Unigene033897	53.33	210	59	2e-65	209	OXIDATIVE	Not available	null	null	AT3G32980.1	Peroxidase superfamily protein	chr3:13526404-13529949 REVERSE LENGTH=352
OX0067	Arundo_WS_Unigene033894	52.38	210	59	2e-63	204	OXIDATIVE	Not available	null	null	AT3G32980.1	Peroxidase superfamily protein	chr3:13526404-13529949 REVERSE LENGTH=352
OX0067	Arundo_WS_Unigene033895	51.43	210	59	1e-61	199	OXIDATIVE	Not available	null	null	AT3G32980.1	Peroxidase superfamily protein	chr3:13526404-13529949 REVERSE LENGTH=352
OX0067	Arundo_WS_Unigene033893	50.95	210	59	5e-61	198	OXIDATIVE	Not available	null	null	AT3G32980.1	Peroxidase superfamily protein	chr3:13526404-13529949 REVERSE LENGTH=352
OX0069	Arundo_WS_Unigene075206	64.21	936	84	0	1184	OXIDATIVE	Not available	null	null	AT3G44340.1	clone eighty-four	chr3:16011923-16019873 REVERSE LENGTH=1096
OX0070	Arundo_WS_Unigene051152	67.79	475	79	0	667	OXIDATIVE	Not available	null	null	AT3G47390.1	cytidine/deoxycytidylate deaminase family protein	chr3:17462094-17464655 FORWARD LENGTH=599
OX0070	Arundo_WS_Unigene051153	67.43	482	80	0	667	OXIDATIVE	Not available	null	null	AT3G47390.1	cytidine/deoxycytidylate deaminase family protein	chr3:17462094-17464655 FORWARD LENGTH=599
OX0071	Arundo_WS_Unigene047271	68.74	435	77	0	591	OXIDATIVE	Not available	null	null	AT3G47450.1	P-loop containing nucleoside triphosphate hydrolases superfamily protein	chr3:17483195-17486249 REVERSE LENGTH=561
OX0072	Arundo_WS_Unigene039099	58.92	353	100	3e-149	430	OXIDATIVE	Not available	1	null	AT3G59845.1	Zinc-binding dehydrogenase family protein	chr3:22106421-22107785 REVERSE LENGTH=346
OX0072	Arundo_WS_Unigene039103	57.51	346	99	7e-140	407	OXIDATIVE	Not available	null	null	AT3G59845.1	Zinc-binding dehydrogenase family protein	chr3:22106421-22107785 REVERSE LENGTH=346
OX0072	Arundo_WS_Unigene039102	57.51	346	99	1e-139	405	OXIDATIVE	Not available	null	1	AT3G59845.1	Zinc-binding dehydrogenase family protein	chr3:22106421-22107785 REVERSE LENGTH=346
OX0072	Arundo_WS_Unigene039100	55.78	346	99	5e-136	397	OXIDATIVE	Not available	null	null	AT3G59845.1	Zinc-binding dehydrogenase family protein	chr3:22106421-22107785 REVERSE LENGTH=346
OX0072	Arundo_WS_Unigene039106	56.98	344	99	5e-135	394	OXIDATIVE	Not available	null	null	AT3G59845.1	Zinc-binding dehydrogenase family protein	chr3:22106421-22107785 REVERSE LENGTH=346
OX0072	Arundo_WS_Unigene039093	56.69	344	99	4e-134	392	OXIDATIVE	Not available	null	null	AT3G59845.1	Zinc-binding dehydrogenase family protein	chr3:22106421-22107785 REVERSE LENGTH=346
OX0072	Arundo_WS_Unigene039098	55.07	345	99	1e-131	385	OXIDATIVE	Not available	null	null	AT3G59845.1	Zinc-binding dehydrogenase family protein	chr3:22106421-22107785 REVERSE LENGTH=346
OX0072	Arundo_WS_Unigene039104	55.23	344	99	4e-131	384	OXIDATIVE	Not available	null	null	AT3G59845.1	Zinc-binding dehydrogenase family protein	chr3:22106421-22107785 REVERSE LENGTH=346
OX0072	Arundo_WS_Unigene039094	54.94	344	99	2e-130	382	OXIDATIVE	Not available	null	null	AT3G59845.1	Zinc-binding dehydrogenase family protein	chr3:22106421-22107785 REVERSE LENGTH=346
OX0072	Arundo_WS_Unigene039097	55.07	345	99	2e-130	382	OXIDATIVE	Not available	1	null	AT3G59845.1	Zinc-binding dehydrogenase family protein	chr3:22106421-22107785 REVERSE LENGTH=346
OX0072	Arundo_WS_Unigene039101	54.23	343	99	9e-126	370	OXIDATIVE	Not available	null	null	AT3G59845.1	Zinc-binding dehydrogenase family protein	chr3:22106421-22107785 REVERSE LENGTH=346
OX0072	Arundo_WS_Unigene039105	54.23	343	99	1e-125	370	OXIDATIVE	Not available	null	null	AT3G59845.1	Zinc-binding dehydrogenase family protein	chr3:22106421-22107785 REVERSE LENGTH=346
OX0072	Arundo_WS_Unigene035693	53.78	344	99	1e-120	355	OXIDATIVE	Not available	null	1	AT3G59845.1	Zinc-binding dehydrogenase family protein	chr3:22106421-22107785 REVERSE LENGTH=346
OX0072	Arundo_WS_Unigene013791	56.27	295	85	4e-111	329	OXIDATIVE	Not available	null	null	AT3G59845.1	Zinc-binding dehydrogenase family protein	chr3:22106421-22107785 REVERSE LENGTH=346
OX0072	Arundo_WS_Unigene039095	63.59	206	60	5e-89	270	OXIDATIVE	Not available	null	null	AT3G59845.1	Zinc-binding dehydrogenase family protein	chr3:22106421-22107785 REVERSE LENGTH=346
OX0072	Arundo_WS_Unigene039096	63.11	206	60	3e-88	268	OXIDATIVE	Not available	null	null	AT3G59845.1	Zinc-binding dehydrogenase family protein	chr3:22106421-22107785 REVERSE LENGTH=346
OX0073	Arundo_WS_Unigene043311	79.4	233	91	2e-141	403	OXIDATIVE	Not available	null	null	AT4G02580.1	NADH-ubiquinone oxidoreductase 24 kDa subunit, putative	chr4:1134586-1136906 FORWARD LENGTH=255
OX0074	Arundo_WS_Unigene055916	50.37	268	76	4e-77	241	OXIDATIVE	Not available	null	null	AT4G08780.1	Peroxidase superfamily protein	chr4:5604153-5608202 FORWARD LENGTH=346
OX0074	Arundo_WS_Unigene033896	52.38	210	60	1e-63	204	OXIDATIVE	Not available	null	null	AT4G08780.1	Peroxidase superfamily protein	chr4:5604153-5608202 FORWARD LENGTH=346
OX0074	Arundo_WS_Unigene033897	51.9	210	60	2e-63	204	OXIDATIVE	Not available	null	null	AT4G08780.1	Peroxidase superfamily protein	chr4:5604153-5608202 FORWARD LENGTH=346
OX0074	Arundo_WS_Unigene033893	50	214	60	5e-62	200	OXIDATIVE	Not available	null	null	AT4G08780.1	Peroxidase superfamily protein	chr4:5604153-5608202 FORWARD LENGTH=346
OX0074	Arundo_WS_Unigene033895	50.47	214	60	1e-61	199	OXIDATIVE	Not available	null	null	AT4G08780.1	Peroxidase superfamily protein	chr4:5604153-5608202 FORWARD LENGTH=346
OX0074	Arundo_WS_Unigene033894	50	210	60	9e-61	197	OXIDATIVE	Not available	null	null	AT4G08780.1	Peroxidase superfamily protein	chr4:5604153-5608202 FORWARD LENGTH=346
OX0075	Arundo_WS_Unigene056442	54.07	307	94	6e-118	347	OXIDATIVE	Not available	null	null	AT4G11290.1	Peroxidase superfamily protein	chr4:6869993-6871476 FORWARD LENGTH=326
OX0075	Arundo_WS_Unigene056448	54.58	306	93	2e-116	343	OXIDATIVE	Not available	null	null	AT4G11290.1	Peroxidase superfamily protein	chr4:6869993-6871476 FORWARD LENGTH=326
OX0075	Arundo_WS_Unigene024178	55.68	264	80	2e-95	287	OXIDATIVE	Not available	null	null	AT4G11290.1	Peroxidase superfamily protein	chr4:6869993-6871476 FORWARD LENGTH=326
OX0075	Arundo_WS_Unigene045850	61.32	212	64	2e-83	255	OXIDATIVE	Not available	null	null	AT4G11290.1	Peroxidase superfamily protein	chr4:6869993-6871476 FORWARD LENGTH=326
OX0075	Arundo_WS_Unigene045851	61.32	212	64	2e-83	255	OXIDATIVE	Not available	null	null	AT4G11290.1	Peroxidase superfamily protein	chr4:6869993-6871476 FORWARD LENGTH=326
OX0075	Arundo_WS_Unigene045852	61.32	212	64	2e-83	255	OXIDATIVE	Not available	null	null	AT4G11290.1	Peroxidase superfamily protein	chr4:6869993-6871476 FORWARD LENGTH=326
OX0075	Arundo_WS_Unigene045849	60.85	212	64	8e-83	253	OXIDATIVE	Not available	null	null	AT4G11290.1	Peroxidase superfamily protein	chr4:6869993-6871476 FORWARD LENGTH=326
OX0075	Arundo_WS_Unigene006981	56.44	225	69	2e-81	252	OXIDATIVE	Not available	null	null	AT4G11290.1	Peroxidase superfamily protein	chr4:6869993-6871476 FORWARD LENGTH=326
OX0076	Arundo_WS_Unigene041735	50.17	297	81	5e-99	301	OXIDATIVE	Not available	null	null	AT4G16270.1	Peroxidase superfamily protein	chr4:9205038-9206483 FORWARD LENGTH=362
OX0077	Arundo_WS_Unigene034416	59.7	268	78	4e-110	328	OXIDATIVE	Not available	null	null	AT4G17070.1	peptidyl-prolyl cis-trans isomerases	chr4:9595523-9598066 REVERSE LENGTH=343
OX0080	Arundo_WS_Unigene038914	77.25	189	73	5e-110	320	OXIDATIVE	Not available	null	null	AT4G25130.1	peptide met sulfoxide reductase 4	chr4:12898802-12899998 REVERSE LENGTH=258
OX0080	Arundo_WS_Unigene062074	66.27	169	66	4e-78	238	OXIDATIVE	Not available	null	null	AT4G25130.1	peptide met sulfoxide reductase 4	chr4:12898802-12899998 REVERSE LENGTH=258
OX0080	Arundo_WS_Unigene062075	66.27	169	66	4e-78	238	OXIDATIVE	Not available	null	null	AT4G25130.1	peptide met sulfoxide reductase 4	chr4:12898802-12899998 REVERSE LENGTH=258
OX0084	Arundo_WS_Unigene075248	79.25	906	91	0	1533	OXIDATIVE	Not available	null	null	AT4G26970.1	aconitase 2	chr4:13543077-13548427 FORWARD LENGTH=995
OX0085	Arundo_WS_Unigene056201	57.51	233	71	1e-91	276	OXIDATIVE	Not available	null	null	AT4G30170.1	Peroxidase family protein	chr4:14762922-14764482 FORWARD LENGTH=325
OX0085	Arundo_WS_Unigene067006	59.39	197	59	4e-82	251	OXIDATIVE	Not available	null	null	AT4G30170.1	Peroxidase family protein	chr4:14762922-14764482 FORWARD LENGTH=325
OX0085	Arundo_WS_Unigene056200	52.91	206	63	6e-72	225	OXIDATIVE	Not available	null	null	AT4G30170.1	Peroxidase family protein	chr4:14762922-14764482 FORWARD LENGTH=325
OX0087	Arundo_WS_Unigene044461	64.47	425	87	0	598	OXIDATIVE	TEMP, LIGHT	null	null	AT4G32770.1	tocopherol cyclase, chloroplast / vitamin E deficient 1 (VTE1) / sucrose export defective 1 (SXD1)	chr4:15804981-15807790 FORWARD LENGTH=488
OX0087	Arundo_WS_Unigene044460	64.24	425	87	0	597	OXIDATIVE	TEMP, LIGHT	null	null	AT4G32770.1	tocopherol cyclase, chloroplast / vitamin E deficient 1 (VTE1) / sucrose export defective 1 (SXD1)	chr4:15804981-15807790 FORWARD LENGTH=488
OX0088	Arundo_WS_Unigene020297	59.39	197	60	6e-80	245	OXIDATIVE	Not available	null	null	AT4G33420.1	Peroxidase superfamily protein	chr4:16084856-16086105 FORWARD LENGTH=325
OX0088	Arundo_WS_Unigene020298	59.39	197	60	3e-78	241	OXIDATIVE	Not available	null	null	AT4G33420.1	Peroxidase superfamily protein	chr4:16084856-16086105 FORWARD LENGTH=325
OX0090	Arundo_WS_Unigene075248	83.74	898	99	0	1588	OXIDATIVE	SALT	null	null	AT4G35830.1	aconitase 1	chr4:16973007-16977949 REVERSE LENGTH=898
OX0091	Arundo_WS_Unigene061109	54.35	471	97	0	555	OXIDATIVE	Not available	null	null	AT4G36250.1	aldehyde dehydrogenase 3F1	chr4:17151029-17153381 FORWARD LENGTH=484
OX0091	Arundo_WS_Unigene061100	53.88	399	82	2e-160	466	OXIDATIVE	Not available	null	null	AT4G36250.1	aldehyde dehydrogenase 3F1	chr4:17151029-17153381 FORWARD LENGTH=484
OX0091	Arundo_WS_Unigene061105	53.62	345	71	9e-136	400	OXIDATIVE	Not available	null	null	AT4G36250.1	aldehyde dehydrogenase 3F1	chr4:17151029-17153381 FORWARD LENGTH=484
OX0091	Arundo_WS_Unigene061110	53.62	345	71	9e-136	400	OXIDATIVE	Not available	null	null	AT4G36250.1	aldehyde dehydrogenase 3F1	chr4:17151029-17153381 FORWARD LENGTH=484
OX0091	Arundo_WS_Unigene061108	58.22	304	63	5e-129	380	OXIDATIVE	Not available	null	null	AT4G36250.1	aldehyde dehydrogenase 3F1	chr4:17151029-17153381 FORWARD LENGTH=484
OX0092	Arundo_WS_Unigene025552	52.42	330	57	3e-113	344	OXIDATIVE	Not available	null	null	AT4G39640.1 AT4G39640.2	gamma-glutamyl transpeptidase 1	chr4:18400608-18402861 FORWARD LENGTH=572
OX0093	Arundo_WS_Unigene055916	61.33	256	79	1e-108	320	OXIDATIVE	Not available	null	null	AT5G05340.1	Peroxidase superfamily protein	chr5:1579142-1580819 REVERSE LENGTH=324
OX0093	Arundo_WS_Unigene069741	70.09	214	66	2e-106	313	OXIDATIVE	Not available	null	null	AT5G05340.1	Peroxidase superfamily protein	chr5:1579142-1580819 REVERSE LENGTH=324
OX0093	Arundo_WS_Unigene069739	69.63	214	66	4e-105	310	OXIDATIVE	Not available	null	null	AT5G05340.1	Peroxidase superfamily protein	chr5:1579142-1580819 REVERSE LENGTH=324
OX0093	Arundo_WS_Unigene067003	52.51	299	91	1e-102	309	OXIDATIVE	Not available	null	null	AT5G05340.1	Peroxidase superfamily protein	chr5:1579142-1580819 REVERSE LENGTH=324
OX0093	Arundo_WS_Unigene001790	50.32	310	92	2e-97	295	OXIDATIVE	Not available	null	null	AT5G05340.1	Peroxidase superfamily protein	chr5:1579142-1580819 REVERSE LENGTH=324
OX0093	Arundo_WS_Unigene067000	50.17	299	91	3e-95	290	OXIDATIVE	Not available	null	null	AT5G05340.1	Peroxidase superfamily protein	chr5:1579142-1580819 REVERSE LENGTH=324
OX0093	Arundo_WS_Unigene055928	65.35	202	62	3e-94	282	OXIDATIVE	Not available	null	null	AT5G05340.1	Peroxidase superfamily protein	chr5:1579142-1580819 REVERSE LENGTH=324
OX0093	Arundo_WS_Unigene055914	64.36	202	62	2e-92	277	OXIDATIVE	Not available	null	null	AT5G05340.1	Peroxidase superfamily protein	chr5:1579142-1580819 REVERSE LENGTH=324
OX0093	Arundo_WS_Unigene055917	63.86	202	62	1e-91	275	OXIDATIVE	Not available	null	null	AT5G05340.1	Peroxidase superfamily protein	chr5:1579142-1580819 REVERSE LENGTH=324
OX0093	Arundo_WS_Unigene055925	63.37	202	62	7e-91	273	OXIDATIVE	Not available	null	null	AT5G05340.1	Peroxidase superfamily protein	chr5:1579142-1580819 REVERSE LENGTH=324
OX0093	Arundo_WS_Unigene055921	65.35	202	62	2e-90	272	OXIDATIVE	Not available	null	null	AT5G05340.1	Peroxidase superfamily protein	chr5:1579142-1580819 REVERSE LENGTH=324
OX0093	Arundo_WS_Unigene067001	54.83	259	79	2e-89	271	OXIDATIVE	Not available	null	null	AT5G05340.1	Peroxidase superfamily protein	chr5:1579142-1580819 REVERSE LENGTH=324
OX0093	Arundo_WS_Unigene055923	63.86	202	62	1e-89	270	OXIDATIVE	Not available	null	null	AT5G05340.1	Peroxidase superfamily protein	chr5:1579142-1580819 REVERSE LENGTH=324
OX0093	Arundo_WS_Unigene055926	61.88	202	62	2e-88	267	OXIDATIVE	Not available	null	null	AT5G05340.1	Peroxidase superfamily protein	chr5:1579142-1580819 REVERSE LENGTH=324
OX0093	Arundo_WS_Unigene055919	65.35	202	62	2e-87	265	OXIDATIVE	Not available	null	null	AT5G05340.1	Peroxidase superfamily protein	chr5:1579142-1580819 REVERSE LENGTH=324
OX0093	Arundo_WS_Unigene055920	63.86	202	62	5e-86	261	OXIDATIVE	Not available	null	null	AT5G05340.1	Peroxidase superfamily protein	chr5:1579142-1580819 REVERSE LENGTH=324
OX0093	Arundo_WS_Unigene055927	61.62	198	61	7e-83	253	OXIDATIVE	Not available	null	null	AT5G05340.1	Peroxidase superfamily protein	chr5:1579142-1580819 REVERSE LENGTH=324
OX0094	Arundo_WS_Unigene001790	54.22	308	85	4e-109	326	OXIDATIVE	Not available	null	null	AT5G06730.1	Peroxidase superfamily protein	chr5:2080207-2081621 REVERSE LENGTH=358
OX0094	Arundo_WS_Unigene033889	58.28	290	80	4e-109	326	OXIDATIVE	Not available	null	null	AT5G06730.1	Peroxidase superfamily protein	chr5:2080207-2081621 REVERSE LENGTH=358
OX0094	Arundo_WS_Unigene033896	57.42	209	58	2e-72	228	OXIDATIVE	Not available	null	null	AT5G06730.1	Peroxidase superfamily protein	chr5:2080207-2081621 REVERSE LENGTH=358
OX0094	Arundo_WS_Unigene033894	56.19	210	58	3e-72	227	OXIDATIVE	Not available	null	null	AT5G06730.1	Peroxidase superfamily protein	chr5:2080207-2081621 REVERSE LENGTH=358
OX0094	Arundo_WS_Unigene033897	56.46	209	58	1e-71	225	OXIDATIVE	Not available	null	null	AT5G06730.1	Peroxidase superfamily protein	chr5:2080207-2081621 REVERSE LENGTH=358
OX0094	Arundo_WS_Unigene033895	52.15	209	58	3e-65	209	OXIDATIVE	Not available	null	null	AT5G06730.1	Peroxidase superfamily protein	chr5:2080207-2081621 REVERSE LENGTH=358
OX0094	Arundo_WS_Unigene033893	51.43	210	58	1e-64	207	OXIDATIVE	Not available	null	null	AT5G06730.1	Peroxidase superfamily protein	chr5:2080207-2081621 REVERSE LENGTH=358
OX0094	Arundo_WS_Unigene055923	50.71	211	58	4e-60	196	OXIDATIVE	Not available	null	null	AT5G06730.1	Peroxidase superfamily protein	chr5:2080207-2081621 REVERSE LENGTH=358
OX0094	Arundo_WS_Unigene055920	51.18	211	58	3e-57	188	OXIDATIVE	Not available	null	null	AT5G06730.1	Peroxidase superfamily protein	chr5:2080207-2081621 REVERSE LENGTH=358
OX0095	Arundo_WS_Unigene056205	51.32	302	91	1e-104	314	OXIDATIVE	Not available	null	null	AT5G14130.1	Peroxidase superfamily protein	chr5:4558862-4560028 REVERSE LENGTH=330
OX0095	Arundo_WS_Unigene056201	54.51	233	69	6e-78	241	OXIDATIVE	Not available	null	null	AT5G14130.1	Peroxidase superfamily protein	chr5:4558862-4560028 REVERSE LENGTH=330
OX0095	Arundo_WS_Unigene067006	52.79	197	58	6e-61	196	OXIDATIVE	Not available	null	null	AT5G14130.1	Peroxidase superfamily protein	chr5:4558862-4560028 REVERSE LENGTH=330
OX0096	Arundo_WS_Unigene056442	53.57	308	93	1e-112	334	OXIDATIVE	Not available	null	null	AT5G15180.1	Peroxidase superfamily protein	chr5:4930561-4932211 FORWARD LENGTH=329
OX0096	Arundo_WS_Unigene056448	52.94	306	91	4e-108	322	OXIDATIVE	Not available	null	null	AT5G15180.1	Peroxidase superfamily protein	chr5:4930561-4932211 FORWARD LENGTH=329
OX0096	Arundo_WS_Unigene024178	55.73	262	78	1e-91	278	OXIDATIVE	Not available	null	null	AT5G15180.1	Peroxidase superfamily protein	chr5:4930561-4932211 FORWARD LENGTH=329
OX0096	Arundo_WS_Unigene006981	55.79	233	70	4e-86	264	OXIDATIVE	Not available	null	null	AT5G15180.1	Peroxidase superfamily protein	chr5:4930561-4932211 FORWARD LENGTH=329
OX0096	Arundo_WS_Unigene045849	53.3	212	63	1e-69	219	OXIDATIVE	Not available	null	null	AT5G15180.1	Peroxidase superfamily protein	chr5:4930561-4932211 FORWARD LENGTH=329
OX0096	Arundo_WS_Unigene045850	53.3	212	63	3e-69	218	OXIDATIVE	Not available	null	null	AT5G15180.1	Peroxidase superfamily protein	chr5:4930561-4932211 FORWARD LENGTH=329
OX0096	Arundo_WS_Unigene045851	53.3	212	63	3e-69	218	OXIDATIVE	Not available	null	null	AT5G15180.1	Peroxidase superfamily protein	chr5:4930561-4932211 FORWARD LENGTH=329
OX0096	Arundo_WS_Unigene045852	53.3	212	63	3e-69	218	OXIDATIVE	Not available	null	null	AT5G15180.1	Peroxidase superfamily protein	chr5:4930561-4932211 FORWARD LENGTH=329
OX0097	Arundo_WS_Unigene039106	63.72	339	98	3e-154	443	OXIDATIVE	Not available	null	null	AT5G16960.1	Zinc-binding dehydrogenase family protein	chr5:5574537-5575884 REVERSE LENGTH=346
OX0097	Arundo_WS_Unigene039104	63.42	339	98	1e-153	441	OXIDATIVE	Not available	null	null	AT5G16960.1	Zinc-binding dehydrogenase family protein	chr5:5574537-5575884 REVERSE LENGTH=346
OX0097	Arundo_WS_Unigene039103	61.88	341	98	6e-151	435	OXIDATIVE	Not available	null	null	AT5G16960.1	Zinc-binding dehydrogenase family protein	chr5:5574537-5575884 REVERSE LENGTH=346
OX0097	Arundo_WS_Unigene039100	61.58	341	98	1e-150	434	OXIDATIVE	Not available	null	null	AT5G16960.1	Zinc-binding dehydrogenase family protein	chr5:5574537-5575884 REVERSE LENGTH=346
OX0097	Arundo_WS_Unigene039102	61.88	341	98	5e-151	434	OXIDATIVE	Not available	null	1	AT5G16960.1	Zinc-binding dehydrogenase family protein	chr5:5574537-5575884 REVERSE LENGTH=346
OX0097	Arundo_WS_Unigene039093	61.36	339	98	3e-150	433	OXIDATIVE	Not available	null	null	AT5G16960.1	Zinc-binding dehydrogenase family protein	chr5:5574537-5575884 REVERSE LENGTH=346
OX0097	Arundo_WS_Unigene039094	61.06	339	98	2e-149	431	OXIDATIVE	Not available	null	null	AT5G16960.1	Zinc-binding dehydrogenase family protein	chr5:5574537-5575884 REVERSE LENGTH=346
OX0097	Arundo_WS_Unigene039099	61.76	353	99	3e-149	430	OXIDATIVE	Not available	1	null	AT5G16960.1	Zinc-binding dehydrogenase family protein	chr5:5574537-5575884 REVERSE LENGTH=346
OX0097	Arundo_WS_Unigene039105	61.06	339	98	3e-145	420	OXIDATIVE	Not available	null	null	AT5G16960.1	Zinc-binding dehydrogenase family protein	chr5:5574537-5575884 REVERSE LENGTH=346
OX0097	Arundo_WS_Unigene039098	59.53	341	98	1e-142	414	OXIDATIVE	Not available	null	null	AT5G16960.1	Zinc-binding dehydrogenase family protein	chr5:5574537-5575884 REVERSE LENGTH=346
OX0097	Arundo_WS_Unigene039097	59.53	341	98	2e-142	413	OXIDATIVE	Not available	1	null	AT5G16960.1	Zinc-binding dehydrogenase family protein	chr5:5574537-5575884 REVERSE LENGTH=346
OX0097	Arundo_WS_Unigene039101	59	339	98	6e-142	412	OXIDATIVE	Not available	null	null	AT5G16960.1	Zinc-binding dehydrogenase family protein	chr5:5574537-5575884 REVERSE LENGTH=346
OX0097	Arundo_WS_Unigene035693	59.48	343	99	2e-140	406	OXIDATIVE	Not available	null	1	AT5G16960.1	Zinc-binding dehydrogenase family protein	chr5:5574537-5575884 REVERSE LENGTH=346
OX0097	Arundo_WS_Unigene013791	60.34	295	85	4e-123	360	OXIDATIVE	Not available	null	null	AT5G16960.1	Zinc-binding dehydrogenase family protein	chr5:5574537-5575884 REVERSE LENGTH=346
OX0097	Arundo_WS_Unigene039095	70.87	206	60	4e-101	301	OXIDATIVE	Not available	null	null	AT5G16960.1	Zinc-binding dehydrogenase family protein	chr5:5574537-5575884 REVERSE LENGTH=346
OX0097	Arundo_WS_Unigene039096	66.99	206	60	5e-97	290	OXIDATIVE	Not available	null	null	AT5G16960.1	Zinc-binding dehydrogenase family protein	chr5:5574537-5575884 REVERSE LENGTH=346
OX0098	Arundo_WS_Unigene039106	54.73	338	98	5e-117	346	OXIDATIVE	Not available	null	null	AT5G16980.2	Zinc-binding dehydrogenase family protein	chr5:5579202-5580889 REVERSE LENGTH=305
OX0098	Arundo_WS_Unigene039099	52.42	351	99	3e-116	344	OXIDATIVE	Not available	1	null	AT5G16980.2	Zinc-binding dehydrogenase family protein	chr5:5579202-5580889 REVERSE LENGTH=305
OX0098	Arundo_WS_Unigene039104	54.44	338	98	7e-115	341	OXIDATIVE	Not available	null	null	AT5G16980.2	Zinc-binding dehydrogenase family protein	chr5:5579202-5580889 REVERSE LENGTH=305
OX0098	Arundo_WS_Unigene039105	52.23	337	98	9e-113	335	OXIDATIVE	Not available	null	null	AT5G16980.2	Zinc-binding dehydrogenase family protein	chr5:5579202-5580889 REVERSE LENGTH=305
OX0098	Arundo_WS_Unigene039093	52.07	338	98	3e-112	334	OXIDATIVE	Not available	null	null	AT5G16980.2	Zinc-binding dehydrogenase family protein	chr5:5579202-5580889 REVERSE LENGTH=305
OX0098	Arundo_WS_Unigene039094	51.78	338	98	2e-110	329	OXIDATIVE	Not available	null	null	AT5G16980.2	Zinc-binding dehydrogenase family protein	chr5:5579202-5580889 REVERSE LENGTH=305
OX0098	Arundo_WS_Unigene039103	51.76	340	98	4e-110	329	OXIDATIVE	Not available	null	null	AT5G16980.2	Zinc-binding dehydrogenase family protein	chr5:5579202-5580889 REVERSE LENGTH=305
OX0098	Arundo_WS_Unigene039102	51.76	340	98	6e-110	327	OXIDATIVE	Not available	null	1	AT5G16980.2	Zinc-binding dehydrogenase family protein	chr5:5579202-5580889 REVERSE LENGTH=305
OX0098	Arundo_WS_Unigene039100	51.47	340	98	5e-108	323	OXIDATIVE	Not available	null	null	AT5G16980.2	Zinc-binding dehydrogenase family protein	chr5:5579202-5580889 REVERSE LENGTH=305
OX0098	Arundo_WS_Unigene013791	67.11	225	74	1e-107	319	OXIDATIVE	Not available	null	null	AT5G16980.2	Zinc-binding dehydrogenase family protein	chr5:5579202-5580889 REVERSE LENGTH=305
OX0098	Arundo_WS_Unigene039095	69.71	208	68	2e-103	305	OXIDATIVE	Not available	null	null	AT5G16980.2	Zinc-binding dehydrogenase family protein	chr5:5579202-5580889 REVERSE LENGTH=305
OX0098	Arundo_WS_Unigene039096	65.38	208	68	8e-99	293	OXIDATIVE	Not available	null	null	AT5G16980.2	Zinc-binding dehydrogenase family protein	chr5:5579202-5580889 REVERSE LENGTH=305
OX0099	Arundo_WS_Unigene039106	63.82	340	99	8e-159	454	OXIDATIVE	Not available	null	null	AT5G16990.1	Zinc-binding dehydrogenase family protein	chr5:5581831-5583849 REVERSE LENGTH=343
OX0099	Arundo_WS_Unigene039099	63.51	348	99	1e-155	446	OXIDATIVE	Not available	1	null	AT5G16990.1	Zinc-binding dehydrogenase family protein	chr5:5581831-5583849 REVERSE LENGTH=343
OX0099	Arundo_WS_Unigene039104	62.94	340	99	1e-155	446	OXIDATIVE	Not available	null	null	AT5G16990.1	Zinc-binding dehydrogenase family protein	chr5:5581831-5583849 REVERSE LENGTH=343
OX0099	Arundo_WS_Unigene039103	61.7	342	99	1e-154	444	OXIDATIVE	Not available	null	null	AT5G16990.1	Zinc-binding dehydrogenase family protein	chr5:5581831-5583849 REVERSE LENGTH=343
OX0099	Arundo_WS_Unigene039093	61.47	340	99	2e-154	443	OXIDATIVE	Not available	null	null	AT5G16990.1	Zinc-binding dehydrogenase family protein	chr5:5581831-5583849 REVERSE LENGTH=343
OX0099	Arundo_WS_Unigene039102	61.7	342	99	1e-154	443	OXIDATIVE	Not available	null	1	AT5G16990.1	Zinc-binding dehydrogenase family protein	chr5:5581831-5583849 REVERSE LENGTH=343
OX0099	Arundo_WS_Unigene039100	60.82	342	99	2e-151	436	OXIDATIVE	Not available	null	null	AT5G16990.1	Zinc-binding dehydrogenase family protein	chr5:5581831-5583849 REVERSE LENGTH=343
OX0099	Arundo_WS_Unigene039094	60.59	340	99	2e-151	435	OXIDATIVE	Not available	null	null	AT5G16990.1	Zinc-binding dehydrogenase family protein	chr5:5581831-5583849 REVERSE LENGTH=343
OX0099	Arundo_WS_Unigene039105	62.35	340	99	6e-151	434	OXIDATIVE	Not available	null	null	AT5G16990.1	Zinc-binding dehydrogenase family protein	chr5:5581831-5583849 REVERSE LENGTH=343
OX0099	Arundo_WS_Unigene039098	60.53	342	99	8e-148	427	OXIDATIVE	Not available	null	null	AT5G16990.1	Zinc-binding dehydrogenase family protein	chr5:5581831-5583849 REVERSE LENGTH=343
OX0099	Arundo_WS_Unigene039101	60.29	340	99	2e-147	426	OXIDATIVE	Not available	null	null	AT5G16990.1	Zinc-binding dehydrogenase family protein	chr5:5581831-5583849 REVERSE LENGTH=343
OX0099	Arundo_WS_Unigene039097	59.94	342	99	2e-145	420	OXIDATIVE	Not available	1	null	AT5G16990.1	Zinc-binding dehydrogenase family protein	chr5:5581831-5583849 REVERSE LENGTH=343
OX0099	Arundo_WS_Unigene035693	58.94	341	99	4e-138	400	OXIDATIVE	Not available	null	1	AT5G16990.1	Zinc-binding dehydrogenase family protein	chr5:5581831-5583849 REVERSE LENGTH=343
OX0099	Arundo_WS_Unigene013791	59.46	296	86	2e-126	369	OXIDATIVE	Not available	null	null	AT5G16990.1	Zinc-binding dehydrogenase family protein	chr5:5581831-5583849 REVERSE LENGTH=343
OX0099	Arundo_WS_Unigene039095	70.19	208	61	2e-103	306	OXIDATIVE	Not available	null	null	AT5G16990.1	Zinc-binding dehydrogenase family protein	chr5:5581831-5583849 REVERSE LENGTH=343
OX0099	Arundo_WS_Unigene039096	66.35	208	61	4e-99	295	OXIDATIVE	Not available	null	null	AT5G16990.1	Zinc-binding dehydrogenase family protein	chr5:5581831-5583849 REVERSE LENGTH=343
PH0001	Arundo_WS_Unigene055588	51.8	417	72	2e-104	323	PHOSPHATE	Not available	null	null	AT1G62300.1	WRKY family transcription factor	chr1:23016887-23019155 REVERSE LENGTH=553
PH0001	Arundo_WS_Unigene055575	52.04	417	72	4e-103	320	PHOSPHATE	Not available	1	null	AT1G62300.1	WRKY family transcription factor	chr1:23016887-23019155 REVERSE LENGTH=553
PH0001	Arundo_WS_Unigene055574	52.32	367	61	3e-94	297	PHOSPHATE	Not available	null	null	AT1G62300.1	WRKY family transcription factor	chr1:23016887-23019155 REVERSE LENGTH=553
PH0001	Arundo_WS_Unigene055570	52.49	362	61	1e-93	296	PHOSPHATE	Not available	1	null	AT1G62300.1	WRKY family transcription factor	chr1:23016887-23019155 REVERSE LENGTH=553
PH0001	Arundo_WS_Unigene055584	51.89	370	61	1e-93	296	PHOSPHATE	Not available	null	null	AT1G62300.1	WRKY family transcription factor	chr1:23016887-23019155 REVERSE LENGTH=553
PM0001	Arundo_WS_Unigene041428	64.04	1335	97	0	1705	POTASSIUM	Not available	null	null	AT3G46960.1	RNA helicase, ATP-dependent, SK12/DOB1 protein	chr3:17291004-17298067 REVERSE LENGTH=1347
PM0001	Arundo_WS_Unigene041429	72.16	1020	75	0	1519	POTASSIUM	Not available	null	null	AT3G46960.1	RNA helicase, ATP-dependent, SK12/DOB1 protein	chr3:17291004-17298067 REVERSE LENGTH=1347
PO0002	Arundo_WS_Unigene050760	64.47	228	89	7e-105	309	PHOTOOXIDATIVE	DEHYDRATION	null	null	AT5G01600.1	ferretin 1	chr5:228149-229594 REVERSE LENGTH=255
RO0001	Arundo_WS_Unigene039010	76.39	233	76	8e-117	340	REACTIVE OXYGEN SPECIES	Not available	null	null	AT4G17040.1	CLP protease R subunit 4	chr4:9586740-9589297 REVERSE LENGTH=305
SA0003	Arundo_WS_Unigene073459	61.94	783	99	0	1013	SALT	Not available	null	null	AT1G05520.1	Sec23/Sec24 protein transport family protein	chr1:1631126-1635703 REVERSE LENGTH=783
SA0003	Arundo_WS_Unigene058720	73.77	652	82	0	1003	SALT	Not available	null	null	AT1G05520.1	Sec23/Sec24 protein transport family protein	chr1:1631126-1635703 REVERSE LENGTH=783
SA0003	Arundo_WS_Unigene055255	67.37	426	54	0	621	SALT	Not available	null	null	AT1G05520.1	Sec23/Sec24 protein transport family protein	chr1:1631126-1635703 REVERSE LENGTH=783
SA0004	Arundo_WS_Unigene044729	67.63	312	97	5e-152	435	SALT	DROUGHT	null	null	AT1G05850.1	Chitinase family protein	chr1:1766833-1768117 REVERSE LENGTH=321
SA0004	Arundo_WS_Unigene030477	71.43	287	89	2e-151	432	SALT	DROUGHT	null	null	AT1G05850.1	Chitinase family protein	chr1:1766833-1768117 REVERSE LENGTH=321
SA0005	Arundo_WS_Unigene048553	73.58	318	59	2e-174	506	SALT	Not available	1	null	AT1G07870.2	Protein kinase superfamily protein	chr1:2428942-2431843 REVERSE LENGTH=538
SA0005	Arundo_WS_Unigene057486	62.65	407	75	3e-174	505	SALT	Not available	null	null	AT1G07870.2	Protein kinase superfamily protein	chr1:2428942-2431843 REVERSE LENGTH=538
SA0005	Arundo_WS_Unigene039814	61.04	403	75	8e-171	496	SALT	Not available	null	null	AT1G07870.2	Protein kinase superfamily protein	chr1:2428942-2431843 REVERSE LENGTH=538
SA0005	Arundo_WS_Unigene068796	72.88	306	57	5e-167	488	SALT	Not available	null	null	AT1G07870.2	Protein kinase superfamily protein	chr1:2428942-2431843 REVERSE LENGTH=538
SA0005	Arundo_WS_Unigene062159	69.03	339	62	1e-168	486	SALT	Not available	null	null	AT1G07870.2	Protein kinase superfamily protein	chr1:2428942-2431843 REVERSE LENGTH=538
SA0005	Arundo_WS_Unigene062163	69.03	339	62	1e-168	486	SALT	Not available	null	null	AT1G07870.2	Protein kinase superfamily protein	chr1:2428942-2431843 REVERSE LENGTH=538
SA0005	Arundo_WS_Unigene068795	72.88	306	57	4e-165	486	SALT	Not available	null	null	AT1G07870.2	Protein kinase superfamily protein	chr1:2428942-2431843 REVERSE LENGTH=538
SA0005	Arundo_WS_Unigene068798	73.2	306	57	2e-167	486	SALT	Not available	null	null	AT1G07870.2	Protein kinase superfamily protein	chr1:2428942-2431843 REVERSE LENGTH=538
SA0005	Arundo_WS_Unigene062158	69.03	339	62	1e-167	485	SALT	Not available	null	null	AT1G07870.2	Protein kinase superfamily protein	chr1:2428942-2431843 REVERSE LENGTH=538
SA0005	Arundo_WS_Unigene062149	68.84	337	62	4e-168	484	SALT	Not available	null	null	AT1G07870.2	Protein kinase superfamily protein	chr1:2428942-2431843 REVERSE LENGTH=538
SA0005	Arundo_WS_Unigene062161	68.84	337	62	3e-167	484	SALT	Not available	null	null	AT1G07870.2	Protein kinase superfamily protein	chr1:2428942-2431843 REVERSE LENGTH=538
SA0005	Arundo_WS_Unigene062171	68.84	337	62	4e-168	484	SALT	Not available	null	null	AT1G07870.2	Protein kinase superfamily protein	chr1:2428942-2431843 REVERSE LENGTH=538
SA0005	Arundo_WS_Unigene062156	64.13	329	61	1e-149	440	SALT	Not available	null	null	AT1G07870.2	Protein kinase superfamily protein	chr1:2428942-2431843 REVERSE LENGTH=538
SA0005	Arundo_WS_Unigene062162	64.13	329	61	1e-149	440	SALT	Not available	null	null	AT1G07870.2	Protein kinase superfamily protein	chr1:2428942-2431843 REVERSE LENGTH=538
SA0005	Arundo_WS_Unigene062157	64.13	329	61	1e-148	439	SALT	Not available	null	null	AT1G07870.2	Protein kinase superfamily protein	chr1:2428942-2431843 REVERSE LENGTH=538
SA0005	Arundo_WS_Unigene050604	60.58	312	58	6e-138	408	SALT	Not available	null	null	AT1G07870.2	Protein kinase superfamily protein	chr1:2428942-2431843 REVERSE LENGTH=538
SA0005	Arundo_WS_Unigene048558	57.81	320	59	3e-126	379	SALT	Not available	null	null	AT1G07870.2	Protein kinase superfamily protein	chr1:2428942-2431843 REVERSE LENGTH=538
SA0005	Arundo_WS_Unigene048564	57.81	320	59	4e-124	376	SALT	Not available	null	null	AT1G07870.2	Protein kinase superfamily protein	chr1:2428942-2431843 REVERSE LENGTH=538
SA0005	Arundo_WS_Unigene058098	51.38	325	58	7e-107	330	SALT	Not available	null	null	AT1G07870.2	Protein kinase superfamily protein	chr1:2428942-2431843 REVERSE LENGTH=538
SA0005	Arundo_WS_Unigene037843	53.53	312	55	1e-105	329	SALT	Not available	null	null	AT1G07870.2	Protein kinase superfamily protein	chr1:2428942-2431843 REVERSE LENGTH=538
SA0005	Arundo_WS_Unigene060277	50.14	345	63	5e-106	327	SALT	Not available	null	null	AT1G07870.2	Protein kinase superfamily protein	chr1:2428942-2431843 REVERSE LENGTH=538
SA0005	Arundo_WS_Unigene058095	51.77	311	56	3e-103	320	SALT	Not available	null	null	AT1G07870.2	Protein kinase superfamily protein	chr1:2428942-2431843 REVERSE LENGTH=538
SA0005	Arundo_WS_Unigene052424	52.25	333	59	7e-103	319	SALT	Not available	null	null	AT1G07870.2	Protein kinase superfamily protein	chr1:2428942-2431843 REVERSE LENGTH=538
SA0005	Arundo_WS_Unigene061277	54.14	290	53	1e-101	318	SALT	Not available	1	null	AT1G07870.2	Protein kinase superfamily protein	chr1:2428942-2431843 REVERSE LENGTH=538
SA0005	Arundo_WS_Unigene058100	51.45	311	56	1e-101	315	SALT	Not available	null	null	AT1G07870.2	Protein kinase superfamily protein	chr1:2428942-2431843 REVERSE LENGTH=538
SA0005	Arundo_WS_Unigene066624	50.49	309	56	4e-99	308	SALT	Not available	null	null	AT1G07870.2	Protein kinase superfamily protein	chr1:2428942-2431843 REVERSE LENGTH=538
SA0005	Arundo_WS_Unigene066636	50.49	309	56	4e-99	308	SALT	Not available	null	null	AT1G07870.2	Protein kinase superfamily protein	chr1:2428942-2431843 REVERSE LENGTH=538
SA0005	Arundo_WS_Unigene062388	51.48	305	55	2e-98	307	SALT	Not available	null	null	AT1G07870.2	Protein kinase superfamily protein	chr1:2428942-2431843 REVERSE LENGTH=538
SA0005	Arundo_WS_Unigene066635	50.49	309	56	9e-99	307	SALT	Not available	null	null	AT1G07870.2	Protein kinase superfamily protein	chr1:2428942-2431843 REVERSE LENGTH=538
SA0005	Arundo_WS_Unigene062387	51.48	305	55	5e-98	306	SALT	Not available	null	null	AT1G07870.2	Protein kinase superfamily protein	chr1:2428942-2431843 REVERSE LENGTH=538
SA0005	Arundo_WS_Unigene000128	51.53	295	54	1e-92	303	SALT	Not available	null	null	AT1G07870.2	Protein kinase superfamily protein	chr1:2428942-2431843 REVERSE LENGTH=538
SA0005	Arundo_WS_Unigene040665	51.15	305	55	2e-96	301	SALT	Not available	null	null	AT1G07870.2	Protein kinase superfamily protein	chr1:2428942-2431843 REVERSE LENGTH=538
SA0005	Arundo_WS_Unigene075365	51.26	318	58	2e-94	297	SALT	Not available	null	null	AT1G07870.2	Protein kinase superfamily protein	chr1:2428942-2431843 REVERSE LENGTH=538
SA0006	Arundo_WS_Unigene058223	83.6	250	100	3e-160	449	SALT	CADMIUM, HEAT	null	null	AT1G07890.1 AT1G07890.2 AT1G07890.3 AT1G07890.4 AT1G07890.5 AT1G07890.7 AT1G07890.8	ascorbate peroxidase 1	chr1:2438005-2439435 FORWARD LENGTH=250
SA0006	Arundo_WS_Unigene041229	78.12	192	77	2e-115	333	SALT	CADMIUM, HEAT	null	null	AT1G07890.1 AT1G07890.2 AT1G07890.3 AT1G07890.4 AT1G07890.5 AT1G07890.7 AT1G07890.8	ascorbate peroxidase 1	chr1:2438005-2439435 FORWARD LENGTH=250
SA0006	Arundo_WS_Unigene058522	63.64	242	97	1e-107	318	SALT	CADMIUM, HEAT	null	null	AT1G07890.1 AT1G07890.2 AT1G07890.3 AT1G07890.4 AT1G07890.5 AT1G07890.7 AT1G07890.8	ascorbate peroxidase 1	chr1:2438005-2439435 FORWARD LENGTH=250
SA0006	Arundo_WS_Unigene010737	64.65	215	86	1e-97	288	SALT	CADMIUM, HEAT	null	null	AT1G07890.1 AT1G07890.2 AT1G07890.3 AT1G07890.4 AT1G07890.5 AT1G07890.7 AT1G07890.8	ascorbate peroxidase 1	chr1:2438005-2439435 FORWARD LENGTH=250
SA0006	Arundo_WS_Unigene020403	50.61	164	57	3e-40	139	SALT	CADMIUM, HEAT	null	null	AT1G07890.1 AT1G07890.2 AT1G07890.3 AT1G07890.4 AT1G07890.5 AT1G07890.7 AT1G07890.8	ascorbate peroxidase 1	chr1:2438005-2439435 FORWARD LENGTH=250
SA0008	Arundo_WS_Unigene046626	82.12	151	99	1e-86	254	SALT	Not available	null	null	AT1G08830.1 AT1G08830.2	copper/zinc superoxide dismutase 1	chr1:2827700-2829053 FORWARD LENGTH=152
SA0008	Arundo_WS_Unigene046625	82.24	152	100	3e-86	253	SALT	Not available	null	null	AT1G08830.1 AT1G08830.2	copper/zinc superoxide dismutase 1	chr1:2827700-2829053 FORWARD LENGTH=152
SA0008	Arundo_WS_Unigene046627	81.58	152	100	3e-86	253	SALT	Not available	null	null	AT1G08830.1 AT1G08830.2	copper/zinc superoxide dismutase 1	chr1:2827700-2829053 FORWARD LENGTH=152
SA0008	Arundo_WS_Unigene046624	80.79	151	99	7e-86	252	SALT	Not available	null	null	AT1G08830.1 AT1G08830.2	copper/zinc superoxide dismutase 1	chr1:2827700-2829053 FORWARD LENGTH=152
SA0008	Arundo_WS_Unigene050884	67.57	148	97	7e-66	204	SALT	Not available	null	null	AT1G08830.1 AT1G08830.2	copper/zinc superoxide dismutase 1	chr1:2827700-2829053 FORWARD LENGTH=152
SA0008	Arundo_WS_Unigene013778	61.84	152	98	7e-58	181	SALT	Not available	null	null	AT1G08830.1 AT1G08830.2	copper/zinc superoxide dismutase 1	chr1:2827700-2829053 FORWARD LENGTH=152
SA0008	Arundo_WS_Unigene004289	57.78	135	88	9e-52	165	SALT	Not available	null	1	AT1G08830.1 AT1G08830.2	copper/zinc superoxide dismutase 1	chr1:2827700-2829053 FORWARD LENGTH=152
SA0009	Arundo_WS_Unigene038878	52.65	226	97	5e-79	241	SALT	Not available	null	null	AT1G10370.1	Glutathione S-transferase family protein	chr1:3397274-3398273 REVERSE LENGTH=227
SA0009	Arundo_WS_Unigene038877	54.05	222	97	2e-78	239	SALT	Not available	null	null	AT1G10370.1	Glutathione S-transferase family protein	chr1:3397274-3398273 REVERSE LENGTH=227
SA0009	Arundo_WS_Unigene030529	50.46	216	95	2e-70	219	SALT	Not available	null	null	AT1G10370.1	Glutathione S-transferase family protein	chr1:3397274-3398273 REVERSE LENGTH=227
SA0009	Arundo_WS_Unigene002762	50.48	210	92	6e-67	209	SALT	Not available	null	null	AT1G10370.1	Glutathione S-transferase family protein	chr1:3397274-3398273 REVERSE LENGTH=227
SA00104	Arundo_WS_Unigene033594	74	50	68	2e-18	74	SALT	OXIDATIVE	null	null	AT4G30650.1	Low temperature and salt responsive protein family	chr4:14954403-14954698 FORWARD LENGTH=73
SA00104	Arundo_WS_Unigene025132	65.12	43	59	2e-16	69	SALT	OXIDATIVE	null	null	AT4G30650.1	Low temperature and salt responsive protein family	chr4:14954403-14954698 FORWARD LENGTH=73
SA00104	Arundo_WS_Unigene025131	62.79	43	59	7e-16	68	SALT	OXIDATIVE	null	null	AT4G30650.1	Low temperature and salt responsive protein family	chr4:14954403-14954698 FORWARD LENGTH=73
SA00104	Arundo_WS_Unigene013986	72.34	47	64	7e-15	65	SALT	OXIDATIVE	null	null	AT4G30650.1	Low temperature and salt responsive protein family	chr4:14954403-14954698 FORWARD LENGTH=73
SA00104	Arundo_WS_Unigene013987	72.34	47	64	7e-15	65	SALT	OXIDATIVE	null	null	AT4G30650.1	Low temperature and salt responsive protein family	chr4:14954403-14954698 FORWARD LENGTH=73
SA00104	Arundo_WS_Unigene013988	72.34	47	64	7e-15	65	SALT	OXIDATIVE	null	null	AT4G30650.1	Low temperature and salt responsive protein family	chr4:14954403-14954698 FORWARD LENGTH=73
SA00104	Arundo_WS_Unigene021378	66.07	56	77	1e-14	63	SALT	OXIDATIVE	1	1	AT4G30650.1	Low temperature and salt responsive protein family	chr4:14954403-14954698 FORWARD LENGTH=73
SA00104	Arundo_WS_Unigene021379	66.07	56	77	1e-14	63	SALT	OXIDATIVE	null	null	AT4G30650.1	Low temperature and salt responsive protein family	chr4:14954403-14954698 FORWARD LENGTH=73
SA00104	Arundo_WS_Unigene034310	67.27	55	75	2e-14	63	SALT	OXIDATIVE	null	1	AT4G30650.1	Low temperature and salt responsive protein family	chr4:14954403-14954698 FORWARD LENGTH=73
SA00104	Arundo_WS_Unigene034312	67.27	55	75	2e-14	63	SALT	OXIDATIVE	null	null	AT4G30650.1	Low temperature and salt responsive protein family	chr4:14954403-14954698 FORWARD LENGTH=73
SA00104	Arundo_WS_Unigene034314	64.29	56	77	2e-14	63	SALT	OXIDATIVE	null	1	AT4G30650.1	Low temperature and salt responsive protein family	chr4:14954403-14954698 FORWARD LENGTH=73
SA00104	Arundo_WS_Unigene034311	73.91	46	63	8e-14	61	SALT	OXIDATIVE	null	1	AT4G30650.1	Low temperature and salt responsive protein family	chr4:14954403-14954698 FORWARD LENGTH=73
SA00104	Arundo_WS_Unigene034313	73.91	46	63	8e-14	61	SALT	OXIDATIVE	null	null	AT4G30650.1	Low temperature and salt responsive protein family	chr4:14954403-14954698 FORWARD LENGTH=73
SA00104	Arundo_WS_Unigene034315	73.91	46	63	8e-14	61	SALT	OXIDATIVE	null	null	AT4G30650.1	Low temperature and salt responsive protein family	chr4:14954403-14954698 FORWARD LENGTH=73
SA00104	Arundo_WS_Unigene044050	56.36	55	75	1e-13	61	SALT	OXIDATIVE	null	null	AT4G30650.1	Low temperature and salt responsive protein family	chr4:14954403-14954698 FORWARD LENGTH=73
SA00104	Arundo_WS_Unigene044053	56.36	55	75	1e-13	61	SALT	OXIDATIVE	null	null	AT4G30650.1	Low temperature and salt responsive protein family	chr4:14954403-14954698 FORWARD LENGTH=73
SA00104	Arundo_WS_Unigene044055	56.36	55	75	1e-13	61	SALT	OXIDATIVE	null	null	AT4G30650.1	Low temperature and salt responsive protein family	chr4:14954403-14954698 FORWARD LENGTH=73
SA00104	Arundo_WS_Unigene044057	56.36	55	75	1e-13	61	SALT	OXIDATIVE	null	null	AT4G30650.1	Low temperature and salt responsive protein family	chr4:14954403-14954698 FORWARD LENGTH=73
SA00104	Arundo_WS_Unigene044058	56.36	55	75	1e-13	61	SALT	OXIDATIVE	null	null	AT4G30650.1	Low temperature and salt responsive protein family	chr4:14954403-14954698 FORWARD LENGTH=73
SA00104	Arundo_WS_Unigene044060	56.36	55	75	1e-13	61	SALT	OXIDATIVE	null	null	AT4G30650.1	Low temperature and salt responsive protein family	chr4:14954403-14954698 FORWARD LENGTH=73
SA00104	Arundo_WS_Unigene044051	54.55	55	75	6e-13	59	SALT	OXIDATIVE	null	null	AT4G30650.1	Low temperature and salt responsive protein family	chr4:14954403-14954698 FORWARD LENGTH=73
SA00104	Arundo_WS_Unigene044052	54.55	55	75	6e-13	59	SALT	OXIDATIVE	null	1	AT4G30650.1	Low temperature and salt responsive protein family	chr4:14954403-14954698 FORWARD LENGTH=73
SA00104	Arundo_WS_Unigene044054	54.55	55	75	6e-13	59	SALT	OXIDATIVE	null	null	AT4G30650.1	Low temperature and salt responsive protein family	chr4:14954403-14954698 FORWARD LENGTH=73
SA00104	Arundo_WS_Unigene044056	54.55	55	75	6e-13	59	SALT	OXIDATIVE	null	null	AT4G30650.1	Low temperature and salt responsive protein family	chr4:14954403-14954698 FORWARD LENGTH=73
SA00104	Arundo_WS_Unigene044059	54.55	55	75	6e-13	59	SALT	OXIDATIVE	1	null	AT4G30650.1	Low temperature and salt responsive protein family	chr4:14954403-14954698 FORWARD LENGTH=73
SA00104	Arundo_WS_Unigene044061	54.55	55	75	6e-13	59	SALT	OXIDATIVE	1	null	AT4G30650.1	Low temperature and salt responsive protein family	chr4:14954403-14954698 FORWARD LENGTH=73
SA00105	Arundo_WS_Unigene061996	85.71	280	77	0	518	SALT	OSMOTIC, DEHYDRATION, DROUGHT	null	null	AT4G33950.1	Protein kinase superfamily protein	chr4:16272364-16274657 FORWARD LENGTH=362
SA00105	Arundo_WS_Unigene056118	78.33	300	83	0	511	SALT	OSMOTIC, DEHYDRATION, DROUGHT	null	null	AT4G33950.1	Protein kinase superfamily protein	chr4:16272364-16274657 FORWARD LENGTH=362
SA00105	Arundo_WS_Unigene056116	77.05	305	84	0	509	SALT	OSMOTIC, DEHYDRATION, DROUGHT	1	null	AT4G33950.1	Protein kinase superfamily protein	chr4:16272364-16274657 FORWARD LENGTH=362
SA00105	Arundo_WS_Unigene056119	77.05	305	84	0	509	SALT	OSMOTIC, DEHYDRATION, DROUGHT	1	1	AT4G33950.1	Protein kinase superfamily protein	chr4:16272364-16274657 FORWARD LENGTH=362
SA00105	Arundo_WS_Unigene067983	75.72	313	84	2e-177	504	SALT	OSMOTIC, DEHYDRATION, DROUGHT	null	null	AT4G33950.1	Protein kinase superfamily protein	chr4:16272364-16274657 FORWARD LENGTH=362
SA00105	Arundo_WS_Unigene067982	75.4	313	84	2e-176	502	SALT	OSMOTIC, DEHYDRATION, DROUGHT	null	null	AT4G33950.1	Protein kinase superfamily protein	chr4:16272364-16274657 FORWARD LENGTH=362
SA00105	Arundo_WS_Unigene067985	75.72	313	84	1e-177	502	SALT	OSMOTIC, DEHYDRATION, DROUGHT	null	null	AT4G33950.1	Protein kinase superfamily protein	chr4:16272364-16274657 FORWARD LENGTH=362
SA00105	Arundo_WS_Unigene067981	75.4	313	84	2e-176	501	SALT	OSMOTIC, DEHYDRATION, DROUGHT	1	null	AT4G33950.1	Protein kinase superfamily protein	chr4:16272364-16274657 FORWARD LENGTH=362
SA00105	Arundo_WS_Unigene054188	75.67	300	83	1e-176	498	SALT	OSMOTIC, DEHYDRATION, DROUGHT	null	null	AT4G33950.1	Protein kinase superfamily protein	chr4:16272364-16274657 FORWARD LENGTH=362
SA00105	Arundo_WS_Unigene055104	68.47	333	87	3e-170	484	SALT	OSMOTIC, DEHYDRATION, DROUGHT	null	null	AT4G33950.1	Protein kinase superfamily protein	chr4:16272364-16274657 FORWARD LENGTH=362
SA00105	Arundo_WS_Unigene045836	72.3	296	81	1e-157	450	SALT	OSMOTIC, DEHYDRATION, DROUGHT	null	null	AT4G33950.1	Protein kinase superfamily protein	chr4:16272364-16274657 FORWARD LENGTH=362
SA00105	Arundo_WS_Unigene036372	79.27	246	68	1e-135	390	SALT	OSMOTIC, DEHYDRATION, DROUGHT	null	null	AT4G33950.1	Protein kinase superfamily protein	chr4:16272364-16274657 FORWARD LENGTH=362
SA00105	Arundo_WS_Unigene036373	79.27	246	68	1e-135	390	SALT	OSMOTIC, DEHYDRATION, DROUGHT	null	null	AT4G33950.1	Protein kinase superfamily protein	chr4:16272364-16274657 FORWARD LENGTH=362
SA00105	Arundo_WS_Unigene054187	84.85	198	55	1e-127	370	SALT	OSMOTIC, DEHYDRATION, DROUGHT	null	null	AT4G33950.1	Protein kinase superfamily protein	chr4:16272364-16274657 FORWARD LENGTH=362
SA00105	Arundo_WS_Unigene056122	87.5	192	53	7e-127	366	SALT	OSMOTIC, DEHYDRATION, DROUGHT	null	null	AT4G33950.1	Protein kinase superfamily protein	chr4:16272364-16274657 FORWARD LENGTH=362
SA00107	Arundo_WS_Unigene003430	66.53	239	93	3e-112	328	SALT	GENOTOXIC	null	null	AT4G34180.1	Cyclase family protein	chr4:16370060-16371383 REVERSE LENGTH=255
SA00107	Arundo_WS_Unigene000370	60.17	241	94	7e-96	287	SALT	GENOTOXIC	null	null	AT4G34180.1	Cyclase family protein	chr4:16370060-16371383 REVERSE LENGTH=255
SA00107	Arundo_WS_Unigene025174	59.34	241	94	4e-94	282	SALT	GENOTOXIC	null	null	AT4G34180.1	Cyclase family protein	chr4:16370060-16371383 REVERSE LENGTH=255
SA00108	Arundo_WS_Unigene073579	77.34	256	91	3e-142	408	SALT	Not available	null	null	AT4G35100.1 AT4G35100.2	plasma membrane intrinsic protein 3	chr4:16708672-16709958 FORWARD LENGTH=280
SA00108	Arundo_WS_Unigene073582	77.34	256	91	9e-143	407	SALT	Not available	null	null	AT4G35100.1 AT4G35100.2	plasma membrane intrinsic protein 3	chr4:16708672-16709958 FORWARD LENGTH=280
SA00108	Arundo_WS_Unigene073583	76.56	256	91	5e-140	402	SALT	Not available	null	null	AT4G35100.1 AT4G35100.2	plasma membrane intrinsic protein 3	chr4:16708672-16709958 FORWARD LENGTH=280
SA00108	Arundo_WS_Unigene073581	76.56	256	91	2e-140	401	SALT	Not available	null	null	AT4G35100.1 AT4G35100.2	plasma membrane intrinsic protein 3	chr4:16708672-16709958 FORWARD LENGTH=280
SA00108	Arundo_WS_Unigene073584	75.17	145	52	5e-74	227	SALT	Not available	null	null	AT4G35100.1 AT4G35100.2	plasma membrane intrinsic protein 3	chr4:16708672-16709958 FORWARD LENGTH=280
SA00109	Arundo_WS_Unigene072441	72.5	749	100	0	1059	SALT	DROUGHT, HEAT	null	null	AT4G35300.1 AT4G35300.4	tonoplast monosaccharide transporter2	chr4:16796432-16799071 REVERSE LENGTH=739
SA00109	Arundo_WS_Unigene074289	72.48	745	99	0	1053	SALT	DROUGHT, HEAT	null	null	AT4G35300.1 AT4G35300.4	tonoplast monosaccharide transporter2	chr4:16796432-16799071 REVERSE LENGTH=739
SA00109	Arundo_WS_Unigene074290	72.48	745	99	0	1053	SALT	DROUGHT, HEAT	null	null	AT4G35300.1 AT4G35300.4	tonoplast monosaccharide transporter2	chr4:16796432-16799071 REVERSE LENGTH=739
SA00110	Arundo_WS_Unigene056205	55.02	309	94	4e-120	353	SALT	Not available	null	null	AT4G37530.1	Peroxidase superfamily protein	chr4:17634786-17636082 FORWARD LENGTH=329
SA00110	Arundo_WS_Unigene056201	62.66	233	71	6e-103	305	SALT	Not available	null	null	AT4G37530.1	Peroxidase superfamily protein	chr4:17634786-17636082 FORWARD LENGTH=329
SA00110	Arundo_WS_Unigene067006	66.5	197	60	5e-93	278	SALT	Not available	null	null	AT4G37530.1	Peroxidase superfamily protein	chr4:17634786-17636082 FORWARD LENGTH=329
SA00110	Arundo_WS_Unigene056200	51.46	206	62	2e-68	216	SALT	Not available	null	null	AT4G37530.1	Peroxidase superfamily protein	chr4:17634786-17636082 FORWARD LENGTH=329
SA00111	Arundo_WS_Unigene075780	81.65	643	94	0	1077	SALT	OSMOTIC	null	null	AT4G37910.1	mitochondrial heat shock protein 70-1	chr4:17825368-17828099 REVERSE LENGTH=682
SA00111	Arundo_WS_Unigene072625	77.73	678	99	0	1066	SALT	OSMOTIC	null	null	AT4G37910.1	mitochondrial heat shock protein 70-1	chr4:17825368-17828099 REVERSE LENGTH=682
SA00111	Arundo_WS_Unigene069685	53.4	661	94	0	671	SALT	OSMOTIC	null	null	AT4G37910.1	mitochondrial heat shock protein 70-1	chr4:17825368-17828099 REVERSE LENGTH=682
SA00111	Arundo_WS_Unigene053081	54.43	564	82	0	610	SALT	OSMOTIC	null	null	AT4G37910.1	mitochondrial heat shock protein 70-1	chr4:17825368-17828099 REVERSE LENGTH=682
SA00111	Arundo_WS_Unigene060874	55.91	558	80	0	586	SALT	OSMOTIC	null	null	AT4G37910.1	mitochondrial heat shock protein 70-1	chr4:17825368-17828099 REVERSE LENGTH=682
SA00111	Arundo_WS_Unigene074095	52.26	576	82	0	561	SALT	OSMOTIC	null	null	AT4G37910.1	mitochondrial heat shock protein 70-1	chr4:17825368-17828099 REVERSE LENGTH=682
SA00111	Arundo_WS_Unigene037076	53.3	561	79	0	543	SALT	OSMOTIC	null	1	AT4G37910.1	mitochondrial heat shock protein 70-1	chr4:17825368-17828099 REVERSE LENGTH=682
SA00111	Arundo_WS_Unigene008806	51.5	565	81	0	540	SALT	OSMOTIC	null	null	AT4G37910.1	mitochondrial heat shock protein 70-1	chr4:17825368-17828099 REVERSE LENGTH=682
SA00111	Arundo_WS_Unigene030329	50.87	401	57	8e-124	380	SALT	OSMOTIC	null	null	AT4G37910.1	mitochondrial heat shock protein 70-1	chr4:17825368-17828099 REVERSE LENGTH=682
SA00112	Arundo_WS_Unigene030690	58.51	94	55	1e-30	113	SALT	ZINC,DEHYDRATION,COLD	null	null	AT4G39260.1	cold, circadian rhythm, and RNA binding 1	chr4:18274166-18274958 REVERSE LENGTH=169
SA00112	Arundo_WS_Unigene030692	58.51	94	55	1e-30	113	SALT	ZINC,DEHYDRATION,COLD	null	null	AT4G39260.1	cold, circadian rhythm, and RNA binding 1	chr4:18274166-18274958 REVERSE LENGTH=169
SA00112	Arundo_WS_Unigene030693	58.51	94	55	1e-30	113	SALT	ZINC,DEHYDRATION,COLD	null	null	AT4G39260.1	cold, circadian rhythm, and RNA binding 1	chr4:18274166-18274958 REVERSE LENGTH=169
SA00112	Arundo_WS_Unigene030691	59.55	89	52	3e-30	112	SALT	ZINC,DEHYDRATION,COLD	null	null	AT4G39260.1	cold, circadian rhythm, and RNA binding 1	chr4:18274166-18274958 REVERSE LENGTH=169
SA00112	Arundo_WS_Unigene068682	58.43	89	52	3e-30	111	SALT	ZINC,DEHYDRATION,COLD	null	null	AT4G39260.1	cold, circadian rhythm, and RNA binding 1	chr4:18274166-18274958 REVERSE LENGTH=169
SA00112	Arundo_WS_Unigene068683	58.43	89	52	3e-30	111	SALT	ZINC,DEHYDRATION,COLD	null	null	AT4G39260.1	cold, circadian rhythm, and RNA binding 1	chr4:18274166-18274958 REVERSE LENGTH=169
SA00113	Arundo_WS_Unigene069015	74.65	434	99	0	646	SALT	OXIDATIVE	1	null	AT5G03630.1	Pyridine nucleotide-disulphide oxidoreductase family protein	chr5:922378-924616 REVERSE LENGTH=435
SA00113	Arundo_WS_Unigene069016	73.56	435	100	0	618	SALT	OXIDATIVE	null	null	AT5G03630.1	Pyridine nucleotide-disulphide oxidoreductase family protein	chr5:922378-924616 REVERSE LENGTH=435
SA00113	Arundo_WS_Unigene069014	73.27	434	99	0	615	SALT	OXIDATIVE	null	null	AT5G03630.1	Pyridine nucleotide-disulphide oxidoreductase family protein	chr5:922378-924616 REVERSE LENGTH=435
SA00113	Arundo_WS_Unigene050339	53.01	432	98	1e-142	420	SALT	OXIDATIVE	null	null	AT5G03630.1	Pyridine nucleotide-disulphide oxidoreductase family protein	chr5:922378-924616 REVERSE LENGTH=435
SA00115	Arundo_WS_Unigene052265	55.77	355	94	2e-141	411	SALT	COLD	null	1	AT5G05600.1	2-oxoglutarate (2OG) and Fe(II)-dependent oxygenase superfamily protein	chr5:1672266-1674602 FORWARD LENGTH=371
SA00115	Arundo_WS_Unigene052264	55.21	355	94	1e-140	409	SALT	COLD	1	1	AT5G05600.1	2-oxoglutarate (2OG) and Fe(II)-dependent oxygenase superfamily protein	chr5:1672266-1674602 FORWARD LENGTH=371
SA00117	Arundo_WS_Unigene069678	70.99	355	71	0	561	SALT	Not available	1	null	AT5G12010.1	unknown protein; INVOLVED IN: response to salt stress; LOCATED IN: chloroplast, plasma membrane, membrane; EXPRESSED IN: 23 plant structures; EXPRESSED DURING: 13 growth stages; BEST Arabidopsis thaliana protein match is: unknown protein (TAIR:AT4G29780.1); Has 1807 Blast hits to 1807 proteins in 277 species: Archae - 0; Bacteria - 0; Metazoa - 736; Fungi - 347; Plants - 385; Viruses - 0; Other E…	chr5:3877975-3879483 REVERSE LENGTH=502
SA00117	Arundo_WS_Unigene069674	67.04	358	71	0	538	SALT	Not available	1	null	AT5G12010.1	unknown protein; INVOLVED IN: response to salt stress; LOCATED IN: chloroplast, plasma membrane, membrane; EXPRESSED IN: 23 plant structures; EXPRESSED DURING: 13 growth stages; BEST Arabidopsis thaliana protein match is: unknown protein (TAIR:AT4G29780.1); Has 1807 Blast hits to 1807 proteins in 277 species: Archae - 0; Bacteria - 0; Metazoa - 736; Fungi - 347; Plants - 385; Viruses - 0; Other E…	chr5:3877975-3879483 REVERSE LENGTH=502
SA00117	Arundo_WS_Unigene069676	65.6	343	68	8e-168	488	SALT	Not available	1	null	AT5G12010.1	unknown protein; INVOLVED IN: response to salt stress; LOCATED IN: chloroplast, plasma membrane, membrane; EXPRESSED IN: 23 plant structures; EXPRESSED DURING: 13 growth stages; BEST Arabidopsis thaliana protein match is: unknown protein (TAIR:AT4G29780.1); Has 1807 Blast hits to 1807 proteins in 277 species: Archae - 0; Bacteria - 0; Metazoa - 736; Fungi - 347; Plants - 385; Viruses - 0; Other E…	chr5:3877975-3879483 REVERSE LENGTH=502
SA00118	Arundo_WS_Unigene056937	52.4	313	99	5e-103	308	SALT	ABIOTIC	null	null	AT5G12380.1	annexin 8	chr5:4009223-4010687 FORWARD LENGTH=316
SA00118	Arundo_WS_Unigene056938	52.88	312	98	1e-101	306	SALT	ABIOTIC	null	null	AT5G12380.1	annexin 8	chr5:4009223-4010687 FORWARD LENGTH=316
SA00119	Arundo_WS_Unigene032265	73.91	207	100	2e-84	253	SALT	Not available	null	null	AT5G13850.1	nascent polypeptide-associated complex subunit alpha-like protein 3	chr5:4471361-4472676 FORWARD LENGTH=204
SA00119	Arundo_WS_Unigene032264	68.72	211	99	4e-81	244	SALT	Not available	null	null	AT5G13850.1	nascent polypeptide-associated complex subunit alpha-like protein 3	chr5:4471361-4472676 FORWARD LENGTH=204
SA00119	Arundo_WS_Unigene032267	69.19	211	99	3e-80	243	SALT	Not available	null	null	AT5G13850.1	nascent polypeptide-associated complex subunit alpha-like protein 3	chr5:4471361-4472676 FORWARD LENGTH=204
SA00119	Arundo_WS_Unigene049797	72.51	211	99	5e-76	231	SALT	Not available	null	null	AT5G13850.1	nascent polypeptide-associated complex subunit alpha-like protein 3	chr5:4471361-4472676 FORWARD LENGTH=204
SA00119	Arundo_WS_Unigene031987	71.85	135	66	5e-52	171	SALT	Not available	null	null	AT5G13850.1	nascent polypeptide-associated complex subunit alpha-like protein 3	chr5:4471361-4472676 FORWARD LENGTH=204
SA00119	Arundo_WS_Unigene031989	71.85	135	66	7e-52	170	SALT	Not available	null	null	AT5G13850.1	nascent polypeptide-associated complex subunit alpha-like protein 3	chr5:4471361-4472676 FORWARD LENGTH=204
SA00119	Arundo_WS_Unigene031988	65.19	135	66	3e-42	145	SALT	Not available	null	null	AT5G13850.1	nascent polypeptide-associated complex subunit alpha-like protein 3	chr5:4471361-4472676 FORWARD LENGTH=204
SA00119	Arundo_WS_Unigene011215	54.29	140	69	4e-35	124	SALT	Not available	null	null	AT5G13850.1	nascent polypeptide-associated complex subunit alpha-like protein 3	chr5:4471361-4472676 FORWARD LENGTH=204
SA0012	Arundo_WS_Unigene067981	78.44	371	99	0	575	SALT	Not available	1	null	AT1G10940.2	Protein kinase superfamily protein	chr1:3656050-3658170 REVERSE LENGTH=371
SA0012	Arundo_WS_Unigene067983	78.17	371	99	0	574	SALT	Not available	null	null	AT1G10940.2	Protein kinase superfamily protein	chr1:3656050-3658170 REVERSE LENGTH=371
SA0012	Arundo_WS_Unigene067982	77.9	371	99	0	570	SALT	Not available	null	null	AT1G10940.2	Protein kinase superfamily protein	chr1:3656050-3658170 REVERSE LENGTH=371
SA0012	Arundo_WS_Unigene067985	77.63	371	99	0	567	SALT	Not available	null	null	AT1G10940.2	Protein kinase superfamily protein	chr1:3656050-3658170 REVERSE LENGTH=371
SA0012	Arundo_WS_Unigene055104	70.44	389	100	0	533	SALT	Not available	null	null	AT1G10940.2	Protein kinase superfamily protein	chr1:3656050-3658170 REVERSE LENGTH=371
SA0012	Arundo_WS_Unigene045836	72.07	358	96	5e-179	505	SALT	Not available	null	null	AT1G10940.2	Protein kinase superfamily protein	chr1:3656050-3658170 REVERSE LENGTH=371
SA0012	Arundo_WS_Unigene054188	74.05	316	85	3e-175	495	SALT	Not available	null	null	AT1G10940.2	Protein kinase superfamily protein	chr1:3656050-3658170 REVERSE LENGTH=371
SA0012	Arundo_WS_Unigene056116	71.29	310	84	4e-167	474	SALT	Not available	1	null	AT1G10940.2	Protein kinase superfamily protein	chr1:3656050-3658170 REVERSE LENGTH=371
SA0012	Arundo_WS_Unigene056119	71.29	310	84	4e-167	474	SALT	Not available	1	1	AT1G10940.2	Protein kinase superfamily protein	chr1:3656050-3658170 REVERSE LENGTH=371
SA0012	Arundo_WS_Unigene056118	72.26	310	84	2e-165	473	SALT	Not available	null	null	AT1G10940.2	Protein kinase superfamily protein	chr1:3656050-3658170 REVERSE LENGTH=371
SA0012	Arundo_WS_Unigene061996	72.66	289	78	9e-154	440	SALT	Not available	null	null	AT1G10940.2	Protein kinase superfamily protein	chr1:3656050-3658170 REVERSE LENGTH=371
SA0012	Arundo_WS_Unigene054187	81.55	206	56	8e-124	360	SALT	Not available	null	null	AT1G10940.2	Protein kinase superfamily protein	chr1:3656050-3658170 REVERSE LENGTH=371
SA0012	Arundo_WS_Unigene056122	80.6	201	54	2e-119	348	SALT	Not available	null	null	AT1G10940.2	Protein kinase superfamily protein	chr1:3656050-3658170 REVERSE LENGTH=371
SA0012	Arundo_WS_Unigene036372	70.67	208	56	5e-108	320	SALT	Not available	null	null	AT1G10940.2	Protein kinase superfamily protein	chr1:3656050-3658170 REVERSE LENGTH=371
SA0012	Arundo_WS_Unigene036373	70.67	208	56	5e-108	320	SALT	Not available	null	null	AT1G10940.2	Protein kinase superfamily protein	chr1:3656050-3658170 REVERSE LENGTH=371
SA00120	Arundo_WS_Unigene064226	87.06	394	96	0	742	SALT	Not available	null	null	AT5G14640.1	shaggy-like kinase 13	chr5:4719350-4721772 REVERSE LENGTH=410
SA00120	Arundo_WS_Unigene071017	81.42	409	99	0	714	SALT	Not available	null	null	AT5G14640.1	shaggy-like kinase 13	chr5:4719350-4721772 REVERSE LENGTH=410
SA00120	Arundo_WS_Unigene071018	83	400	98	0	714	SALT	Not available	null	null	AT5G14640.1	shaggy-like kinase 13	chr5:4719350-4721772 REVERSE LENGTH=410
SA00120	Arundo_WS_Unigene071021	80.68	409	99	0	705	SALT	Not available	null	null	AT5G14640.1	shaggy-like kinase 13	chr5:4719350-4721772 REVERSE LENGTH=410
SA00120	Arundo_WS_Unigene042057	78.72	376	91	0	648	SALT	Not available	null	null	AT5G14640.1	shaggy-like kinase 13	chr5:4719350-4721772 REVERSE LENGTH=410
SA00120	Arundo_WS_Unigene065728	79	381	91	0	647	SALT	Not available	null	null	AT5G14640.1	shaggy-like kinase 13	chr5:4719350-4721772 REVERSE LENGTH=410
SA00120	Arundo_WS_Unigene067692	75.12	406	99	0	629	SALT	Not available	null	null	AT5G14640.1	shaggy-like kinase 13	chr5:4719350-4721772 REVERSE LENGTH=410
SA00120	Arundo_WS_Unigene067691	80.98	368	89	0	627	SALT	Not available	null	null	AT5G14640.1	shaggy-like kinase 13	chr5:4719350-4721772 REVERSE LENGTH=410
SA00120	Arundo_WS_Unigene064727	77.21	373	91	0	613	SALT	Not available	null	null	AT5G14640.1	shaggy-like kinase 13	chr5:4719350-4721772 REVERSE LENGTH=410
SA00120	Arundo_WS_Unigene064725	80.35	285	70	5e-174	493	SALT	Not available	null	null	AT5G14640.1	shaggy-like kinase 13	chr5:4719350-4721772 REVERSE LENGTH=410
SA00120	Arundo_WS_Unigene064722	78.08	292	71	8e-172	486	SALT	Not available	null	null	AT5G14640.1	shaggy-like kinase 13	chr5:4719350-4721772 REVERSE LENGTH=410
SA00120	Arundo_WS_Unigene064723	78.08	292	71	8e-172	486	SALT	Not available	null	null	AT5G14640.1	shaggy-like kinase 13	chr5:4719350-4721772 REVERSE LENGTH=410
SA00120	Arundo_WS_Unigene049248	80.09	231	56	5e-133	389	SALT	Not available	null	null	AT5G14640.1	shaggy-like kinase 13	chr5:4719350-4721772 REVERSE LENGTH=410
SA00120	Arundo_WS_Unigene049249	80.09	231	56	4e-133	389	SALT	Not available	null	null	AT5G14640.1	shaggy-like kinase 13	chr5:4719350-4721772 REVERSE LENGTH=410
SA00120	Arundo_WS_Unigene064710	82.84	204	50	6e-126	366	SALT	Not available	null	null	AT5G14640.1	shaggy-like kinase 13	chr5:4719350-4721772 REVERSE LENGTH=410
SA00120	Arundo_WS_Unigene064731	82.84	204	50	6e-126	366	SALT	Not available	null	null	AT5G14640.1	shaggy-like kinase 13	chr5:4719350-4721772 REVERSE LENGTH=410
SA00121	Arundo_WS_Unigene048551	83.55	462	98	0	805	SALT	Not available	null	null	AT5G17310.2	UDP-glucose pyrophosphorylase 2	chr5:5696955-5700845 REVERSE LENGTH=470
SA00121	Arundo_WS_Unigene073265	84.27	464	99	0	791	SALT	Not available	null	null	AT5G17310.2	UDP-glucose pyrophosphorylase 2	chr5:5696955-5700845 REVERSE LENGTH=470
SA00122	Arundo_WS_Unigene038568	58.12	234	71	3e-87	268	SALT	Not available	null	null	AT5G17460.2	unknown protein; FUNCTIONS IN: molecular_function unknown; INVOLVED IN: response to salt stress.	chr5:5757582-5758867 REVERSE LENGTH=329
SA00123	Arundo_WS_Unigene056758	70.02	864	82	0	1278	SALT	ENDOPLASMIC RETICULUM	null	null	AT5G19660.1	SITE-1 protease	chr5:6642118-6646418 REVERSE LENGTH=1038
SA00124	Arundo_WS_Unigene001790	58.82	306	92	4e-124	363	SALT	COLD,OXIDATIVE	null	null	AT5G19890.1	Peroxidase superfamily protein	chr5:6724372-6725877 REVERSE LENGTH=328
SA00124	Arundo_WS_Unigene033889	57.91	297	89	2e-109	326	SALT	COLD,OXIDATIVE	null	null	AT5G19890.1	Peroxidase superfamily protein	chr5:6724372-6725877 REVERSE LENGTH=328
SA00124	Arundo_WS_Unigene055916	51.13	266	79	3e-77	240	SALT	COLD,OXIDATIVE	null	null	AT5G19890.1	Peroxidase superfamily protein	chr5:6724372-6725877 REVERSE LENGTH=328
SA00124	Arundo_WS_Unigene062488	54.76	168	50	6e-52	172	SALT	COLD,OXIDATIVE	null	null	AT5G19890.1	Peroxidase superfamily protein	chr5:6724372-6725877 REVERSE LENGTH=328
SA00125	Arundo_WS_Unigene061286	93.18	308	100	0	594	SALT	Not available	null	null	AT5G23540.1	Mov34/MPN/PAD-1 family protein	chr5:7937772-7939339 FORWARD LENGTH=308
SA00126	Arundo_WS_Unigene026836	59.69	258	85	3e-113	333	SALT	COLD	null	null	AT5G24090.1	chitinase A	chr5:8143805-8145153 REVERSE LENGTH=302
SA00126	Arundo_WS_Unigene028822	67.31	156	51	2e-71	221	SALT	COLD	1	null	AT5G24090.1	chitinase A	chr5:8143805-8145153 REVERSE LENGTH=302
SA00127	Arundo_WS_Unigene047943	88	225	91	2e-145	412	SALT	Not available	null	null	AT5G35530.1	Ribosomal protein S3 family protein	chr5:13710355-13712192 REVERSE LENGTH=248
SA00127	Arundo_WS_Unigene047944	88	225	91	2e-145	412	SALT	Not available	null	null	AT5G35530.1	Ribosomal protein S3 family protein	chr5:13710355-13712192 REVERSE LENGTH=248
SA00127	Arundo_WS_Unigene077442	71.23	219	88	4e-112	326	SALT	Not available	null	null	AT5G35530.1	Ribosomal protein S3 family protein	chr5:13710355-13712192 REVERSE LENGTH=248
SA00127	Arundo_WS_Unigene003013	71.5	214	86	3e-108	316	SALT	Not available	null	1	AT5G35530.1	Ribosomal protein S3 family protein	chr5:13710355-13712192 REVERSE LENGTH=248
SA00127	Arundo_WS_Unigene035833	84.21	152	61	5e-91	269	SALT	Not available	null	null	AT5G35530.1	Ribosomal protein S3 family protein	chr5:13710355-13712192 REVERSE LENGTH=248
SA00127	Arundo_WS_Unigene001385	82.81	128	52	2e-74	226	SALT	Not available	null	null	AT5G35530.1	Ribosomal protein S3 family protein	chr5:13710355-13712192 REVERSE LENGTH=248
SA00128	Arundo_WS_Unigene043737	62.33	223	98	5e-85	255	SALT	Not available	null	null	AT5G38940.1	RmlC-like cupins superfamily protein	chr5:15588771-15589526 FORWARD LENGTH=223
SA00128	Arundo_WS_Unigene043739	64.09	220	97	7e-85	255	SALT	Not available	null	null	AT5G38940.1	RmlC-like cupins superfamily protein	chr5:15588771-15589526 FORWARD LENGTH=223
SA00128	Arundo_WS_Unigene043738	62.93	205	90	8e-78	237	SALT	Not available	null	null	AT5G38940.1	RmlC-like cupins superfamily protein	chr5:15588771-15589526 FORWARD LENGTH=223
SA00128	Arundo_WS_Unigene043740	64.22	204	90	8e-78	237	SALT	Not available	null	null	AT5G38940.1	RmlC-like cupins superfamily protein	chr5:15588771-15589526 FORWARD LENGTH=223
SA00128	Arundo_WS_Unigene073602	60.35	227	99	1e-77	236	SALT	Not available	1	null	AT5G38940.1	RmlC-like cupins superfamily protein	chr5:15588771-15589526 FORWARD LENGTH=223
SA00128	Arundo_WS_Unigene028712	57.14	224	99	4e-75	230	SALT	Not available	null	null	AT5G38940.1	RmlC-like cupins superfamily protein	chr5:15588771-15589526 FORWARD LENGTH=223
SA00128	Arundo_WS_Unigene065545	53.3	197	88	1e-60	192	SALT	Not available	null	null	AT5G38940.1	RmlC-like cupins superfamily protein	chr5:15588771-15589526 FORWARD LENGTH=223
SA00128	Arundo_WS_Unigene073603	65.81	155	68	1e-60	191	SALT	Not available	null	null	AT5G38940.1	RmlC-like cupins superfamily protein	chr5:15588771-15589526 FORWARD LENGTH=223
SA00128	Arundo_WS_Unigene065541	51	200	90	6e-59	188	SALT	Not available	null	null	AT5G38940.1	RmlC-like cupins superfamily protein	chr5:15588771-15589526 FORWARD LENGTH=223
SA00128	Arundo_WS_Unigene065543	51	200	90	9e-59	188	SALT	Not available	null	null	AT5G38940.1	RmlC-like cupins superfamily protein	chr5:15588771-15589526 FORWARD LENGTH=223
SA00128	Arundo_WS_Unigene065546	51	200	90	9e-59	188	SALT	Not available	null	null	AT5G38940.1	RmlC-like cupins superfamily protein	chr5:15588771-15589526 FORWARD LENGTH=223
SA00128	Arundo_WS_Unigene065547	51.02	196	88	1e-57	185	SALT	Not available	null	null	AT5G38940.1	RmlC-like cupins superfamily protein	chr5:15588771-15589526 FORWARD LENGTH=223
SA00128	Arundo_WS_Unigene065548	50.5	200	90	6e-57	183	SALT	Not available	null	null	AT5G38940.1	RmlC-like cupins superfamily protein	chr5:15588771-15589526 FORWARD LENGTH=223
SA00128	Arundo_WS_Unigene024512	51.15	131	59	4e-41	139	SALT	Not available	null	null	AT5G38940.1	RmlC-like cupins superfamily protein	chr5:15588771-15589526 FORWARD LENGTH=223
SA00128	Arundo_WS_Unigene040175	55.93	118	51	9e-33	118	SALT	Not available	null	null	AT5G38940.1	RmlC-like cupins superfamily protein	chr5:15588771-15589526 FORWARD LENGTH=223
SA00130	Arundo_WS_Unigene070409	70.16	439	94	0	612	SALT	Not available	null	null	AT5G43060.1	Granulin repeat cysteine protease family protein	chr5:17269784-17272117 REVERSE LENGTH=463
SA00130	Arundo_WS_Unigene059894	62.05	448	95	0	547	SALT	Not available	null	null	AT5G43060.1	Granulin repeat cysteine protease family protein	chr5:17269784-17272117 REVERSE LENGTH=463
SA00130	Arundo_WS_Unigene066493	52.86	367	77	6e-126	375	SALT	Not available	null	null	AT5G43060.1	Granulin repeat cysteine protease family protein	chr5:17269784-17272117 REVERSE LENGTH=463
SA00130	Arundo_WS_Unigene066484	53.59	362	77	5e-125	373	SALT	Not available	null	null	AT5G43060.1	Granulin repeat cysteine protease family protein	chr5:17269784-17272117 REVERSE LENGTH=463
SA00130	Arundo_WS_Unigene066485	53.22	357	76	2e-121	363	SALT	Not available	null	null	AT5G43060.1	Granulin repeat cysteine protease family protein	chr5:17269784-17272117 REVERSE LENGTH=463
SA00130	Arundo_WS_Unigene032238	51.69	356	76	2e-121	362	SALT	Not available	null	null	AT5G43060.1	Granulin repeat cysteine protease family protein	chr5:17269784-17272117 REVERSE LENGTH=463
SA00130	Arundo_WS_Unigene066482	51.89	370	77	6e-120	360	SALT	Not available	null	null	AT5G43060.1	Granulin repeat cysteine protease family protein	chr5:17269784-17272117 REVERSE LENGTH=463
SA00130	Arundo_WS_Unigene066492	52.94	357	76	8e-120	359	SALT	Not available	null	null	AT5G43060.1	Granulin repeat cysteine protease family protein	chr5:17269784-17272117 REVERSE LENGTH=463
SA00130	Arundo_WS_Unigene066480	51.93	362	76	2e-119	358	SALT	Not available	null	null	AT5G43060.1	Granulin repeat cysteine protease family protein	chr5:17269784-17272117 REVERSE LENGTH=463
SA00130	Arundo_WS_Unigene066487	57.1	317	67	1e-118	356	SALT	Not available	null	null	AT5G43060.1	Granulin repeat cysteine protease family protein	chr5:17269784-17272117 REVERSE LENGTH=463
SA00130	Arundo_WS_Unigene066489	55.18	328	70	1e-117	353	SALT	Not available	null	null	AT5G43060.1	Granulin repeat cysteine protease family protein	chr5:17269784-17272117 REVERSE LENGTH=463
SA00130	Arundo_WS_Unigene066478	55.25	324	69	8e-117	351	SALT	Not available	null	null	AT5G43060.1	Granulin repeat cysteine protease family protein	chr5:17269784-17272117 REVERSE LENGTH=463
SA00130	Arundo_WS_Unigene056729	56.03	307	66	4e-117	350	SALT	Not available	null	null	AT5G43060.1	Granulin repeat cysteine protease family protein	chr5:17269784-17272117 REVERSE LENGTH=463
SA00130	Arundo_WS_Unigene066483	51.51	365	76	2e-116	350	SALT	Not available	null	null	AT5G43060.1	Granulin repeat cysteine protease family protein	chr5:17269784-17272117 REVERSE LENGTH=463
SA00130	Arundo_WS_Unigene056728	55.7	307	66	6e-117	349	SALT	Not available	1	null	AT5G43060.1	Granulin repeat cysteine protease family protein	chr5:17269784-17272117 REVERSE LENGTH=463
SA00130	Arundo_WS_Unigene056730	55.7	307	66	6e-117	349	SALT	Not available	1	null	AT5G43060.1	Granulin repeat cysteine protease family protein	chr5:17269784-17272117 REVERSE LENGTH=463
SA00130	Arundo_WS_Unigene066488	54.86	319	68	3e-113	341	SALT	Not available	null	null	AT5G43060.1	Granulin repeat cysteine protease family protein	chr5:17269784-17272117 REVERSE LENGTH=463
SA00130	Arundo_WS_Unigene066479	55.35	318	68	3e-112	339	SALT	Not available	null	null	AT5G43060.1	Granulin repeat cysteine protease family protein	chr5:17269784-17272117 REVERSE LENGTH=463
SA00130	Arundo_WS_Unigene066491	54.55	319	68	4e-111	336	SALT	Not available	null	null	AT5G43060.1	Granulin repeat cysteine protease family protein	chr5:17269784-17272117 REVERSE LENGTH=463
SA00131	Arundo_WS_Unigene047938	71.98	439	92	0	686	SALT	Not available	null	null	AT5G46180.1	ornithine-delta-aminotransferase	chr5:18718766-18721271 REVERSE LENGTH=475
SA00133	Arundo_WS_Unigene046155	64.26	277	88	6e-136	393	SALT	Not available	null	null	AT5G47330.1	alpha/beta-Hydrolases superfamily protein	chr5:19207170-19208711 FORWARD LENGTH=314
SA00133	Arundo_WS_Unigene046166	63.31	278	89	1e-134	389	SALT	Not available	null	null	AT5G47330.1	alpha/beta-Hydrolases superfamily protein	chr5:19207170-19208711 FORWARD LENGTH=314
SA00133	Arundo_WS_Unigene046164	62.72	279	89	3e-133	385	SALT	Not available	null	null	AT5G47330.1	alpha/beta-Hydrolases superfamily protein	chr5:19207170-19208711 FORWARD LENGTH=314
SA00134	Arundo_WS_Unigene063208	50.73	550	93	0	536	SALT	Not available	null	null	AT5G51950.1	Glucose-methanol-choline (GMC) oxidoreductase family protein	chr5:21106093-21108559 REVERSE LENGTH=586
SA00134	Arundo_WS_Unigene072299	50.92	544	91	0	535	SALT	Not available	null	null	AT5G51950.1	Glucose-methanol-choline (GMC) oxidoreductase family protein	chr5:21106093-21108559 REVERSE LENGTH=586
SA00135	Arundo_WS_Unigene057208	52.45	511	86	0	533	SALT	DROUGHT	null	null	AT5G58670.1	phospholipase C1	chr5:23704457-23706751 REVERSE LENGTH=561
SA00139	Arundo_WS_Unigene048414	76.48	557	100	0	904	SALT	ABIOTIC	null	null	AT5G62530.1	aldehyde dehydrogenase 12A1	chr5:25099768-25103159 REVERSE LENGTH=556
SA0016	Arundo_WS_Unigene054205	68.64	389	70	0	554	SALT	Not available	null	null	AT1G14920.1	GRAS family transcription factor family protein	chr1:5149414-5151015 FORWARD LENGTH=533
SA0017	Arundo_WS_Unigene044998	58.79	825	99	0	962	SALT	Not available	null	null	AT1G16540.1	molybdenum cofactor sulfurase (LOS5) (ABA3)	chr1:5659465-5665201 FORWARD LENGTH=819
SA0017	Arundo_WS_Unigene045000	58.45	828	99	0	959	SALT	Not available	null	null	AT1G16540.1	molybdenum cofactor sulfurase (LOS5) (ABA3)	chr1:5659465-5665201 FORWARD LENGTH=819
SA0019	Arundo_WS_Unigene041410	80.13	151	91	7e-75	226	SALT	Not available	null	null	AT1G17880.1	basic transcription factor 3	chr1:6152572-6153425 REVERSE LENGTH=165
SA0019	Arundo_WS_Unigene039841	79.87	154	91	1e-73	223	SALT	Not available	null	null	AT1G17880.1	basic transcription factor 3	chr1:6152572-6153425 REVERSE LENGTH=165
SA0019	Arundo_WS_Unigene037487	77.61	134	81	4e-68	206	SALT	Not available	null	null	AT1G17880.1	basic transcription factor 3	chr1:6152572-6153425 REVERSE LENGTH=165
SA0019	Arundo_WS_Unigene077744	57.89	152	92	4e-53	169	SALT	Not available	null	null	AT1G17880.1	basic transcription factor 3	chr1:6152572-6153425 REVERSE LENGTH=165
SA0019	Arundo_WS_Unigene077295	53.46	159	95	5e-48	156	SALT	Not available	null	1	AT1G17880.1	basic transcription factor 3	chr1:6152572-6153425 REVERSE LENGTH=165
SA0019	Arundo_WS_Unigene001244	53.64	110	65	6e-30	108	SALT	Not available	null	null	AT1G17880.1	basic transcription factor 3	chr1:6152572-6153425 REVERSE LENGTH=165
SA0020	Arundo_WS_Unigene074556	63.62	1619	99	0	2057	SALT	Not available	null	null	AT1G23230.1	CONTAINS InterPro DOMAIN/s: Mediator complex subunit Med23 (InterPro:IPR021629); Has 187 Blast hits to 184 proteins in 67 species: Archae - 0; Bacteria - 0; Metazoa - 135; Fungi - 0; Plants - 43; Viruses - 0; Other Eukaryotes - 9 (source: NCBI BLink).	chr1:8244481-8251741 FORWARD LENGTH=1615
SA0022	Arundo_WS_Unigene066227	53.06	605	98	0	607	SALT	Not available	null	null	AT1G28380.1	MAC/Perforin domain-containing protein	chr1:9963696-9966060 FORWARD LENGTH=612
SA0022	Arundo_WS_Unigene056734	53.54	594	96	0	575	SALT	Not available	null	null	AT1G28380.1	MAC/Perforin domain-containing protein	chr1:9963696-9966060 FORWARD LENGTH=612
SA0022	Arundo_WS_Unigene042329	56.31	309	50	2e-117	355	SALT	Not available	null	null	AT1G28380.1	MAC/Perforin domain-containing protein	chr1:9963696-9966060 FORWARD LENGTH=612
SA0023	Arundo_WS_Unigene070868	53	400	66	4e-117	358	SALT	Not available	null	null	AT1G31470.1	Major facilitator superfamily protein	chr1:11262937-11264944 REVERSE LENGTH=582
SA0023	Arundo_WS_Unigene070866	52.36	403	66	1e-113	350	SALT	Not available	null	null	AT1G31470.1	Major facilitator superfamily protein	chr1:11262937-11264944 REVERSE LENGTH=582
SA0024	Arundo_WS_Unigene074919	71.43	476	96	0	710	SALT	Not available	1	null	AT1G35670.1	calcium-dependent protein kinase 2	chr1:13205456-13208058 FORWARD LENGTH=495
SA0024	Arundo_WS_Unigene069245	76.68	386	78	0	623	SALT	Not available	null	null	AT1G35670.1	calcium-dependent protein kinase 2	chr1:13205456-13208058 FORWARD LENGTH=495
SA0024	Arundo_WS_Unigene075370	63.03	476	96	0	615	SALT	Not available	null	null	AT1G35670.1	calcium-dependent protein kinase 2	chr1:13205456-13208058 FORWARD LENGTH=495
SA0024	Arundo_WS_Unigene062991	61.8	411	83	0	543	SALT	Not available	null	null	AT1G35670.1	calcium-dependent protein kinase 2	chr1:13205456-13208058 FORWARD LENGTH=495
SA0024	Arundo_WS_Unigene058880	72.59	343	69	0	533	SALT	Not available	null	null	AT1G35670.1	calcium-dependent protein kinase 2	chr1:13205456-13208058 FORWARD LENGTH=495
SA0024	Arundo_WS_Unigene058883	72.59	343	69	0	533	SALT	Not available	null	null	AT1G35670.1	calcium-dependent protein kinase 2	chr1:13205456-13208058 FORWARD LENGTH=495
SA0024	Arundo_WS_Unigene058881	72.3	343	69	0	530	SALT	Not available	null	null	AT1G35670.1	calcium-dependent protein kinase 2	chr1:13205456-13208058 FORWARD LENGTH=495
SA0024	Arundo_WS_Unigene058884	72.3	343	69	0	530	SALT	Not available	null	null	AT1G35670.1	calcium-dependent protein kinase 2	chr1:13205456-13208058 FORWARD LENGTH=495
SA0024	Arundo_WS_Unigene064837	52.28	461	92	3e-175	508	SALT	Not available	1	null	AT1G35670.1	calcium-dependent protein kinase 2	chr1:13205456-13208058 FORWARD LENGTH=495
SA0024	Arundo_WS_Unigene034107	73.16	313	63	2e-170	488	SALT	Not available	1	null	AT1G35670.1	calcium-dependent protein kinase 2	chr1:13205456-13208058 FORWARD LENGTH=495
SA0024	Arundo_WS_Unigene069246	81.63	283	57	1e-170	486	SALT	Not available	null	null	AT1G35670.1	calcium-dependent protein kinase 2	chr1:13205456-13208058 FORWARD LENGTH=495
SA0024	Arundo_WS_Unigene058162	60.78	357	72	1e-166	479	SALT	Not available	1	null	AT1G35670.1	calcium-dependent protein kinase 2	chr1:13205456-13208058 FORWARD LENGTH=495
SA0024	Arundo_WS_Unigene058163	61.13	355	72	1e-165	477	SALT	Not available	null	null	AT1G35670.1	calcium-dependent protein kinase 2	chr1:13205456-13208058 FORWARD LENGTH=495
SA0024	Arundo_WS_Unigene058164	60.5	357	72	1e-165	477	SALT	Not available	null	null	AT1G35670.1	calcium-dependent protein kinase 2	chr1:13205456-13208058 FORWARD LENGTH=495
SA0024	Arundo_WS_Unigene058161	60.78	357	72	9e-165	475	SALT	Not available	1	null	AT1G35670.1	calcium-dependent protein kinase 2	chr1:13205456-13208058 FORWARD LENGTH=495
SA0024	Arundo_WS_Unigene054255	53.74	348	70	8e-139	409	SALT	Not available	null	null	AT1G35670.1	calcium-dependent protein kinase 2	chr1:13205456-13208058 FORWARD LENGTH=495
SA0024	Arundo_WS_Unigene065555	55.38	316	63	3e-129	384	SALT	Not available	null	null	AT1G35670.1	calcium-dependent protein kinase 2	chr1:13205456-13208058 FORWARD LENGTH=495
SA0024	Arundo_WS_Unigene065557	55.7	316	63	1e-129	384	SALT	Not available	null	null	AT1G35670.1	calcium-dependent protein kinase 2	chr1:13205456-13208058 FORWARD LENGTH=495
SA0024	Arundo_WS_Unigene065556	55.38	316	63	3e-129	383	SALT	Not available	null	null	AT1G35670.1	calcium-dependent protein kinase 2	chr1:13205456-13208058 FORWARD LENGTH=495
SA0024	Arundo_WS_Unigene051760	55.17	319	64	3e-128	381	SALT	Not available	null	null	AT1G35670.1	calcium-dependent protein kinase 2	chr1:13205456-13208058 FORWARD LENGTH=495
SA0024	Arundo_WS_Unigene051761	50.14	345	69	3e-118	356	SALT	Not available	1	null	AT1G35670.1	calcium-dependent protein kinase 2	chr1:13205456-13208058 FORWARD LENGTH=495
SA0026	Arundo_WS_Unigene036031	79.67	182	91	6e-107	311	SALT	Not available	null	null	AT1G48605.1	Flavoprotein	chr1:17969395-17970080 REVERSE LENGTH=201
SA0027	Arundo_WS_Unigene001790	52.1	309	87	1e-96	293	SALT	OXIDATIVE, COLD	null	null	AT1G49570.1	Peroxidase superfamily protein	chr1:18347077-18348712 FORWARD LENGTH=350
SA0030	Arundo_WS_Unigene066048	62.7	504	99	0	629	SALT	Not available	null	null	AT1G51980.1	Insulinase (Peptidase family M16) protein	chr1:19323692-19326771 REVERSE LENGTH=503
SA0030	Arundo_WS_Unigene066049	64.75	505	100	0	629	SALT	Not available	null	null	AT1G51980.1	Insulinase (Peptidase family M16) protein	chr1:19323692-19326771 REVERSE LENGTH=503
SA0030	Arundo_WS_Unigene072216	53.73	510	100	0	542	SALT	Not available	null	null	AT1G51980.1	Insulinase (Peptidase family M16) protein	chr1:19323692-19326771 REVERSE LENGTH=503
SA0030	Arundo_WS_Unigene025420	54.11	316	62	4e-100	307	SALT	Not available	null	null	AT1G51980.1	Insulinase (Peptidase family M16) protein	chr1:19323692-19326771 REVERSE LENGTH=503
SA0032	Arundo_WS_Unigene071049	55.93	708	99	0	721	SALT	WOUND	null	null	AT1G53165.3	Protein kinase superfamily protein	chr1:19814386-19819233 FORWARD LENGTH=688
SA0034	Arundo_WS_Unigene076724	60.89	179	55	2e-67	219	SALT	Not available	null	null	AT1G56010.2	NAC domain containing protein 1	chr1:20946852-20949144 REVERSE LENGTH=324
SA0034	Arundo_WS_Unigene076726	60.89	179	55	2e-67	219	SALT	Not available	null	null	AT1G56010.2	NAC domain containing protein 1	chr1:20946852-20949144 REVERSE LENGTH=324
SA0034	Arundo_WS_Unigene039985	52.94	187	57	2e-61	198	SALT	Not available	null	null	AT1G56010.2	NAC domain containing protein 1	chr1:20946852-20949144 REVERSE LENGTH=324
SA0034	Arundo_WS_Unigene000583	53.61	194	57	2e-60	197	SALT	Not available	null	null	AT1G56010.2	NAC domain containing protein 1	chr1:20946852-20949144 REVERSE LENGTH=324
SA0036	Arundo_WS_Unigene072020	71.93	342	99	0	521	SALT	LIGHT	1	1	AT1G56600.1	galactinol synthase 2	chr1:21207620-21209291 FORWARD LENGTH=335
SA0036	Arundo_WS_Unigene072024	75.32	316	94	0	511	SALT	LIGHT	null	null	AT1G56600.1	galactinol synthase 2	chr1:21207620-21209291 FORWARD LENGTH=335
SA0036	Arundo_WS_Unigene072022	70.55	343	99	0	510	SALT	LIGHT	1	1	AT1G56600.1	galactinol synthase 2	chr1:21207620-21209291 FORWARD LENGTH=335
SA0036	Arundo_WS_Unigene072016	73.82	317	94	1e-177	500	SALT	LIGHT	1	1	AT1G56600.1	galactinol synthase 2	chr1:21207620-21209291 FORWARD LENGTH=335
SA0036	Arundo_WS_Unigene072012	74.81	266	78	2e-149	427	SALT	LIGHT	null	1	AT1G56600.1	galactinol synthase 2	chr1:21207620-21209291 FORWARD LENGTH=335
SA0036	Arundo_WS_Unigene072017	74.81	266	78	2e-149	427	SALT	LIGHT	null	null	AT1G56600.1	galactinol synthase 2	chr1:21207620-21209291 FORWARD LENGTH=335
SA0036	Arundo_WS_Unigene072019	75.11	237	70	6e-132	384	SALT	LIGHT	1	null	AT1G56600.1	galactinol synthase 2	chr1:21207620-21209291 FORWARD LENGTH=335
SA0037	Arundo_WS_Unigene042057	80.1	417	93	0	711	SALT	Not available	null	null	AT1G57870.3	shaggy-like kinase 42	chr1:21431138-21434877 REVERSE LENGTH=443
SA0037	Arundo_WS_Unigene064226	74.15	414	93	0	649	SALT	Not available	null	null	AT1G57870.3	shaggy-like kinase 42	chr1:21431138-21434877 REVERSE LENGTH=443
SA0037	Arundo_WS_Unigene071017	74.08	409	92	0	645	SALT	Not available	null	null	AT1G57870.3	shaggy-like kinase 42	chr1:21431138-21434877 REVERSE LENGTH=443
SA0037	Arundo_WS_Unigene071018	74.63	402	91	0	644	SALT	Not available	null	null	AT1G57870.3	shaggy-like kinase 42	chr1:21431138-21434877 REVERSE LENGTH=443
SA0037	Arundo_WS_Unigene065728	73.13	402	91	0	624	SALT	Not available	null	null	AT1G57870.3	shaggy-like kinase 42	chr1:21431138-21434877 REVERSE LENGTH=443
SA0037	Arundo_WS_Unigene071021	72.52	404	91	0	623	SALT	Not available	null	null	AT1G57870.3	shaggy-like kinase 42	chr1:21431138-21434877 REVERSE LENGTH=443
SA0037	Arundo_WS_Unigene067692	73.51	370	84	0	582	SALT	Not available	null	null	AT1G57870.3	shaggy-like kinase 42	chr1:21431138-21434877 REVERSE LENGTH=443
SA0037	Arundo_WS_Unigene067691	74.52	361	81	0	581	SALT	Not available	null	null	AT1G57870.3	shaggy-like kinase 42	chr1:21431138-21434877 REVERSE LENGTH=443
SA0037	Arundo_WS_Unigene064727	70.73	386	86	0	580	SALT	Not available	null	null	AT1G57870.3	shaggy-like kinase 42	chr1:21431138-21434877 REVERSE LENGTH=443
SA0037	Arundo_WS_Unigene064722	73.97	292	66	5e-163	466	SALT	Not available	null	null	AT1G57870.3	shaggy-like kinase 42	chr1:21431138-21434877 REVERSE LENGTH=443
SA0037	Arundo_WS_Unigene064723	73.97	292	66	5e-163	466	SALT	Not available	null	null	AT1G57870.3	shaggy-like kinase 42	chr1:21431138-21434877 REVERSE LENGTH=443
SA0037	Arundo_WS_Unigene064725	71.81	298	66	3e-157	451	SALT	Not available	null	null	AT1G57870.3	shaggy-like kinase 42	chr1:21431138-21434877 REVERSE LENGTH=443
SA0037	Arundo_WS_Unigene049249	69.78	225	51	7e-116	346	SALT	Not available	null	null	AT1G57870.3	shaggy-like kinase 42	chr1:21431138-21434877 REVERSE LENGTH=443
SA0037	Arundo_WS_Unigene049248	69.78	225	51	9e-116	345	SALT	Not available	null	null	AT1G57870.3	shaggy-like kinase 42	chr1:21431138-21434877 REVERSE LENGTH=443
SA0038	Arundo_WS_Unigene051119	54.97	322	98	1e-128	375	SALT	Not available	null	null	AT1G59960.1	NAD(P)-linked oxidoreductase superfamily protein	chr1:22071410-22073067 REVERSE LENGTH=326
SA0038	Arundo_WS_Unigene008912	50.46	323	99	5e-117	344	SALT	Not available	null	null	AT1G59960.1	NAD(P)-linked oxidoreductase superfamily protein	chr1:22071410-22073067 REVERSE LENGTH=326
SA0038	Arundo_WS_Unigene070238	51.08	278	85	3e-98	295	SALT	Not available	null	null	AT1G59960.1	NAD(P)-linked oxidoreductase superfamily protein	chr1:22071410-22073067 REVERSE LENGTH=326
SA0040	Arundo_WS_Unigene066282	74.2	814	99	0	1253	SALT	Not available	null	null	AT1G60490.1	vacuolar protein sorting 34	chr1:22285792-22290190 REVERSE LENGTH=814
SA0041	Arundo_WS_Unigene067981	78.95	361	99	0	570	SALT	OSMOTIC	1	null	AT1G60940.1 AT1G60940.2	SNF1-related protein kinase 2.10	chr1:22439398-22441896 REVERSE LENGTH=361
SA0041	Arundo_WS_Unigene067982	79.22	361	99	0	570	SALT	OSMOTIC	null	null	AT1G60940.1 AT1G60940.2	SNF1-related protein kinase 2.10	chr1:22439398-22441896 REVERSE LENGTH=361
SA0041	Arundo_WS_Unigene067983	78.67	361	99	0	570	SALT	OSMOTIC	null	null	AT1G60940.1 AT1G60940.2	SNF1-related protein kinase 2.10	chr1:22439398-22441896 REVERSE LENGTH=361
SA0041	Arundo_WS_Unigene067985	78.95	361	99	0	567	SALT	OSMOTIC	null	null	AT1G60940.1 AT1G60940.2	SNF1-related protein kinase 2.10	chr1:22439398-22441896 REVERSE LENGTH=361
SA0041	Arundo_WS_Unigene055104	70.18	379	100	0	533	SALT	OSMOTIC	null	null	AT1G60940.1 AT1G60940.2	SNF1-related protein kinase 2.10	chr1:22439398-22441896 REVERSE LENGTH=361
SA0041	Arundo_WS_Unigene054188	75.65	308	85	2e-178	503	SALT	OSMOTIC	null	null	AT1G60940.1 AT1G60940.2	SNF1-related protein kinase 2.10	chr1:22439398-22441896 REVERSE LENGTH=361
SA0041	Arundo_WS_Unigene045836	72.41	348	96	5e-175	494	SALT	OSMOTIC	null	null	AT1G60940.1 AT1G60940.2	SNF1-related protein kinase 2.10	chr1:22439398-22441896 REVERSE LENGTH=361
SA0041	Arundo_WS_Unigene056118	72.15	316	88	3e-170	484	SALT	OSMOTIC	null	null	AT1G60940.1 AT1G60940.2	SNF1-related protein kinase 2.10	chr1:22439398-22441896 REVERSE LENGTH=361
SA0041	Arundo_WS_Unigene056116	72.94	303	84	1e-169	481	SALT	OSMOTIC	1	null	AT1G60940.1 AT1G60940.2	SNF1-related protein kinase 2.10	chr1:22439398-22441896 REVERSE LENGTH=361
SA0041	Arundo_WS_Unigene056119	72.94	303	84	1e-169	481	SALT	OSMOTIC	1	1	AT1G60940.1 AT1G60940.2	SNF1-related protein kinase 2.10	chr1:22439398-22441896 REVERSE LENGTH=361
SA0041	Arundo_WS_Unigene061996	72.54	284	79	5e-153	437	SALT	OSMOTIC	null	null	AT1G60940.1 AT1G60940.2	SNF1-related protein kinase 2.10	chr1:22439398-22441896 REVERSE LENGTH=361
SA0041	Arundo_WS_Unigene054187	84.85	198	55	9e-126	365	SALT	OSMOTIC	null	null	AT1G60940.1 AT1G60940.2	SNF1-related protein kinase 2.10	chr1:22439398-22441896 REVERSE LENGTH=361
SA0041	Arundo_WS_Unigene056122	83.94	193	53	8e-122	353	SALT	OSMOTIC	null	null	AT1G60940.1 AT1G60940.2	SNF1-related protein kinase 2.10	chr1:22439398-22441896 REVERSE LENGTH=361
SA0041	Arundo_WS_Unigene036372	71.63	208	58	1e-108	322	SALT	OSMOTIC	null	null	AT1G60940.1 AT1G60940.2	SNF1-related protein kinase 2.10	chr1:22439398-22441896 REVERSE LENGTH=361
SA0041	Arundo_WS_Unigene036373	71.63	208	58	1e-108	322	SALT	OSMOTIC	null	null	AT1G60940.1 AT1G60940.2	SNF1-related protein kinase 2.10	chr1:22439398-22441896 REVERSE LENGTH=361
SA0043	Arundo_WS_Unigene073908	76.19	483	99	0	761	SALT	Not available	null	null	AT1G64190.1	6-phosphogluconate dehydrogenase family protein	chr1:23825549-23827012 REVERSE LENGTH=487
SA0043	Arundo_WS_Unigene043750	75.78	483	99	0	751	SALT	Not available	null	null	AT1G64190.1	6-phosphogluconate dehydrogenase family protein	chr1:23825549-23827012 REVERSE LENGTH=487
SA0043	Arundo_WS_Unigene013415	51.59	347	70	2e-116	350	SALT	Not available	null	1	AT1G64190.1	6-phosphogluconate dehydrogenase family protein	chr1:23825549-23827012 REVERSE LENGTH=487
SA0045	Arundo_WS_Unigene054205	53.01	581	93	0	566	SALT	Not available	null	null	AT1G66350.1	RGA-like 1	chr1:24748327-24749862 FORWARD LENGTH=511
SA0048	Arundo_WS_Unigene041410	78.81	151	92	9e-75	226	SALT	Not available	null	null	AT1G73230.1	Nascent polypeptide-associated complex NAC	chr1:27540506-27541364 REVERSE LENGTH=165
SA0048	Arundo_WS_Unigene039841	79.22	154	92	5e-74	224	SALT	Not available	null	null	AT1G73230.1	Nascent polypeptide-associated complex NAC	chr1:27540506-27541364 REVERSE LENGTH=165
SA0048	Arundo_WS_Unigene037487	77.61	134	81	8e-66	201	SALT	Not available	null	null	AT1G73230.1	Nascent polypeptide-associated complex NAC	chr1:27540506-27541364 REVERSE LENGTH=165
SA0048	Arundo_WS_Unigene077744	59.48	153	92	1e-52	168	SALT	Not available	null	null	AT1G73230.1	Nascent polypeptide-associated complex NAC	chr1:27540506-27541364 REVERSE LENGTH=165
SA0048	Arundo_WS_Unigene077295	59.54	131	78	5e-48	156	SALT	Not available	null	1	AT1G73230.1	Nascent polypeptide-associated complex NAC	chr1:27540506-27541364 REVERSE LENGTH=165
SA0048	Arundo_WS_Unigene001898	51.79	112	67	5e-33	117	SALT	Not available	null	null	AT1G73230.1	Nascent polypeptide-associated complex NAC	chr1:27540506-27541364 REVERSE LENGTH=165
SA0048	Arundo_WS_Unigene001244	54.55	110	65	9e-31	110	SALT	Not available	null	null	AT1G73230.1	Nascent polypeptide-associated complex NAC	chr1:27540506-27541364 REVERSE LENGTH=165
SA0049	Arundo_WS_Unigene037497	75.55	503	100	0	804	SALT	DEHYDRATION	null	null	AT1G74920.1	aldehyde dehydrogenase 10A8	chr1:28139175-28142573 REVERSE LENGTH=501
SA0049	Arundo_WS_Unigene057088	75.96	445	89	0	731	SALT	DEHYDRATION	null	null	AT1G74920.1	aldehyde dehydrogenase 10A8	chr1:28139175-28142573 REVERSE LENGTH=501
SA0050	Arundo_WS_Unigene030412	60.21	191	79	4e-74	231	SALT	DROUGHT	null	null	AT1G75040.1	pathogenesis-related gene 5	chr1:28177754-28178731 FORWARD LENGTH=239
SA0050	Arundo_WS_Unigene033572	50.23	217	90	1e-56	183	SALT	DROUGHT	null	null	AT1G75040.1	pathogenesis-related gene 5	chr1:28177754-28178731 FORWARD LENGTH=239
SA0050	Arundo_WS_Unigene033573	50	220	91	1e-55	181	SALT	DROUGHT	null	1	AT1G75040.1	pathogenesis-related gene 5	chr1:28177754-28178731 FORWARD LENGTH=239
SA0050	Arundo_WS_Unigene033574	50.23	217	90	8e-56	181	SALT	DROUGHT	null	null	AT1G75040.1	pathogenesis-related gene 5	chr1:28177754-28178731 FORWARD LENGTH=239
SA0050	Arundo_WS_Unigene046574	58.09	136	54	8e-45	152	SALT	DROUGHT	1	null	AT1G75040.1	pathogenesis-related gene 5	chr1:28177754-28178731 FORWARD LENGTH=239
SA0050	Arundo_WS_Unigene046575	58.09	136	54	9e-45	152	SALT	DROUGHT	null	null	AT1G75040.1	pathogenesis-related gene 5	chr1:28177754-28178731 FORWARD LENGTH=239
SA0050	Arundo_WS_Unigene046576	58.09	136	54	1e-44	151	SALT	DROUGHT	null	1	AT1G75040.1	pathogenesis-related gene 5	chr1:28177754-28178731 FORWARD LENGTH=239
SA0051	Arundo_WS_Unigene072356	68.4	617	99	0	740	SALT	OSMOTIC	null	null	AT1G77180.2	chromatin protein family	chr1:28999791-29001632 REVERSE LENGTH=613
SA0051	Arundo_WS_Unigene072358	68.4	617	99	0	740	SALT	OSMOTIC	null	null	AT1G77180.2	chromatin protein family	chr1:28999791-29001632 REVERSE LENGTH=613
SA0051	Arundo_WS_Unigene072357	68.23	617	99	0	739	SALT	OSMOTIC	null	null	AT1G77180.2	chromatin protein family	chr1:28999791-29001632 REVERSE LENGTH=613
SA0053	Arundo_WS_Unigene054205	55.74	610	95	0	608	SALT	Not available	null	null	AT2G01570.1	GRAS family transcription factor family protein	chr2:255581-257344 REVERSE LENGTH=587
SA0054	Arundo_WS_Unigene071258	60.35	1140	97	0	1306	SALT	OXIDATIVE,SODIUM,LITHIUM	null	null	AT2G01980.1	sodium proton exchanger, putative (NHX7) (SOS1)	chr2:457070-463145 FORWARD LENGTH=1146
SA0054	Arundo_WS_Unigene071254	57.98	1140	97	0	1238	SALT	OXIDATIVE,SODIUM,LITHIUM	null	null	AT2G01980.1	sodium proton exchanger, putative (NHX7) (SOS1)	chr2:457070-463145 FORWARD LENGTH=1146
SA0054	Arundo_WS_Unigene071256	55.05	881	75	0	917	SALT	OXIDATIVE,SODIUM,LITHIUM	null	null	AT2G01980.1	sodium proton exchanger, putative (NHX7) (SOS1)	chr2:457070-463145 FORWARD LENGTH=1146
SA0054	Arundo_WS_Unigene071252	51.99	881	75	0	848	SALT	OXIDATIVE,SODIUM,LITHIUM	null	null	AT2G01980.1	sodium proton exchanger, putative (NHX7) (SOS1)	chr2:457070-463145 FORWARD LENGTH=1146
SA0056	Arundo_WS_Unigene066369	75.27	364	90	0	597	SALT	Not available	null	null	AT2G20360.1	NAD(P)-binding Rossmann-fold superfamily protein	chr2:8786070-8789098 FORWARD LENGTH=402
SA0057	Arundo_WS_Unigene047943	90.28	216	86	3e-142	404	SALT	GENOTOXIC	null	null	AT2G31610.1	Ribosomal protein S3 family protein	chr2:13450384-13451669 FORWARD LENGTH=250
SA0057	Arundo_WS_Unigene047944	90.28	216	86	3e-142	404	SALT	GENOTOXIC	null	null	AT2G31610.1	Ribosomal protein S3 family protein	chr2:13450384-13451669 FORWARD LENGTH=250
SA0057	Arundo_WS_Unigene077442	73.83	214	86	5e-113	328	SALT	GENOTOXIC	null	null	AT2G31610.1	Ribosomal protein S3 family protein	chr2:13450384-13451669 FORWARD LENGTH=250
SA0057	Arundo_WS_Unigene003013	72.43	214	86	1e-109	319	SALT	GENOTOXIC	null	1	AT2G31610.1	Ribosomal protein S3 family protein	chr2:13450384-13451669 FORWARD LENGTH=250
SA0057	Arundo_WS_Unigene035833	80.62	160	64	7e-89	264	SALT	GENOTOXIC	null	null	AT2G31610.1	Ribosomal protein S3 family protein	chr2:13450384-13451669 FORWARD LENGTH=250
SA0057	Arundo_WS_Unigene001385	83.59	128	51	4e-75	228	SALT	GENOTOXIC	null	null	AT2G31610.1	Ribosomal protein S3 family protein	chr2:13450384-13451669 FORWARD LENGTH=250
SA0059	Arundo_WS_Unigene048185	70.17	543	92	0	766	SALT	OSMOTIC,COLD,OXIDATIVE	null	null	AT2G33210.1	heat shock protein 60-2	chr2:14075093-14078568 REVERSE LENGTH=585
SA0059	Arundo_WS_Unigene070308	86.85	327	56	0	570	SALT	OSMOTIC,COLD,OXIDATIVE	null	null	AT2G33210.1	heat shock protein 60-2	chr2:14075093-14078568 REVERSE LENGTH=585
SA0059	Arundo_WS_Unigene072331	83.67	300	51	2e-178	511	SALT	OSMOTIC,COLD,OXIDATIVE	null	null	AT2G33210.1	heat shock protein 60-2	chr2:14075093-14078568 REVERSE LENGTH=585
SA0060	Arundo_WS_Unigene004426	56.19	226	96	1e-89	269	SALT	OSMOTIC,DEHYDRATION,HEAT,COLD	null	null	AT2G33380.1	Caleosin-related family protein	chr2:14144984-14146374 REVERSE LENGTH=236
SA0062	Arundo_WS_Unigene063916	57.34	354	99	4e-138	402	SALT	OXIDATIVE	null	null	AT2G36460.1	Aldolase superfamily protein	chr2:15296929-15298387 REVERSE LENGTH=358
SA0062	Arundo_WS_Unigene063914	57.34	354	99	7e-138	401	SALT	OXIDATIVE	null	null	AT2G36460.1	Aldolase superfamily protein	chr2:15296929-15298387 REVERSE LENGTH=358
SA0062	Arundo_WS_Unigene001263	64.61	308	85	4e-138	399	SALT	OXIDATIVE	null	1	AT2G36460.1	Aldolase superfamily protein	chr2:15296929-15298387 REVERSE LENGTH=358
SA0062	Arundo_WS_Unigene061296	56.82	352	98	5e-134	393	SALT	OXIDATIVE	null	null	AT2G36460.1	Aldolase superfamily protein	chr2:15296929-15298387 REVERSE LENGTH=358
SA0062	Arundo_WS_Unigene061295	57.1	352	98	1e-133	392	SALT	OXIDATIVE	null	null	AT2G36460.1	Aldolase superfamily protein	chr2:15296929-15298387 REVERSE LENGTH=358
SA0062	Arundo_WS_Unigene062620	81.73	208	58	5e-120	350	SALT	OXIDATIVE	null	null	AT2G36460.1	Aldolase superfamily protein	chr2:15296929-15298387 REVERSE LENGTH=358
SA0062	Arundo_WS_Unigene063915	56.97	251	70	2e-94	285	SALT	OXIDATIVE	null	null	AT2G36460.1	Aldolase superfamily protein	chr2:15296929-15298387 REVERSE LENGTH=358
SA0063	Arundo_WS_Unigene047903	71.75	308	98	4e-166	469	SALT	COLD,DROUGHT	null	null	AT2G37770.2	NAD(P)-linked oxidoreductase superfamily protein	chr2:15834888-15836659 FORWARD LENGTH=315
SA0063	Arundo_WS_Unigene037316	70.23	309	98	3e-159	451	SALT	COLD,DROUGHT	null	null	AT2G37770.2	NAD(P)-linked oxidoreductase superfamily protein	chr2:15834888-15836659 FORWARD LENGTH=315
SA0063	Arundo_WS_Unigene019772	69.81	308	98	7e-146	418	SALT	COLD,DROUGHT	null	null	AT2G37770.2	NAD(P)-linked oxidoreductase superfamily protein	chr2:15834888-15836659 FORWARD LENGTH=315
SA0063	Arundo_WS_Unigene053683	66.03	312	98	4e-134	390	SALT	COLD,DROUGHT	null	null	AT2G37770.2	NAD(P)-linked oxidoreductase superfamily protein	chr2:15834888-15836659 FORWARD LENGTH=315
SA0063	Arundo_WS_Unigene037317	68.69	198	63	1e-94	283	SALT	COLD,DROUGHT	null	null	AT2G37770.2	NAD(P)-linked oxidoreductase superfamily protein	chr2:15834888-15836659 FORWARD LENGTH=315
SA0063	Arundo_WS_Unigene053681	64.73	207	65	2e-89	270	SALT	COLD,DROUGHT	null	null	AT2G37770.2	NAD(P)-linked oxidoreductase superfamily protein	chr2:15834888-15836659 FORWARD LENGTH=315
SA0064	Arundo_WS_Unigene052264	53.99	363	99	3e-132	387	SALT	Not available	1	1	AT2G38240.1	2-oxoglutarate (2OG) and Fe(II)-dependent oxygenase superfamily protein	chr2:16012723-16014666 REVERSE LENGTH=353
SA0064	Arundo_WS_Unigene052265	53.44	363	99	2e-130	382	SALT	Not available	null	1	AT2G38240.1	2-oxoglutarate (2OG) and Fe(II)-dependent oxygenase superfamily protein	chr2:16012723-16014666 REVERSE LENGTH=353
SA0065	Arundo_WS_Unigene033896	57.62	210	59	3e-72	226	SALT	Not available	null	null	AT2G38380.1	Peroxidase superfamily protein	chr2:16076443-16078314 FORWARD LENGTH=349
SA0065	Arundo_WS_Unigene033897	57.62	210	59	8e-72	226	SALT	Not available	null	null	AT2G38380.1	Peroxidase superfamily protein	chr2:16076443-16078314 FORWARD LENGTH=349
SA0065	Arundo_WS_Unigene033894	55.71	210	59	1e-68	218	SALT	Not available	null	null	AT2G38380.1	Peroxidase superfamily protein	chr2:16076443-16078314 FORWARD LENGTH=349
SA0065	Arundo_WS_Unigene033895	54.29	210	59	2e-67	214	SALT	Not available	null	null	AT2G38380.1	Peroxidase superfamily protein	chr2:16076443-16078314 FORWARD LENGTH=349
SA0065	Arundo_WS_Unigene033893	53.33	210	59	6e-66	211	SALT	Not available	null	null	AT2G38380.1	Peroxidase superfamily protein	chr2:16076443-16078314 FORWARD LENGTH=349
SA0066	Arundo_WS_Unigene033896	56.19	210	59	1e-70	223	SALT	DROUGHT	null	null	AT2G38390.1	Peroxidase superfamily protein	chr2:16079726-16081381 FORWARD LENGTH=349
SA0066	Arundo_WS_Unigene033897	56.19	210	59	2e-70	222	SALT	DROUGHT	null	null	AT2G38390.1	Peroxidase superfamily protein	chr2:16079726-16081381 FORWARD LENGTH=349
SA0066	Arundo_WS_Unigene033894	54.76	210	59	7e-67	213	SALT	DROUGHT	null	null	AT2G38390.1	Peroxidase superfamily protein	chr2:16079726-16081381 FORWARD LENGTH=349
SA0066	Arundo_WS_Unigene033895	52.38	210	59	2e-64	206	SALT	DROUGHT	null	null	AT2G38390.1	Peroxidase superfamily protein	chr2:16079726-16081381 FORWARD LENGTH=349
SA0066	Arundo_WS_Unigene033893	51.9	210	59	2e-63	204	SALT	DROUGHT	null	null	AT2G38390.1	Peroxidase superfamily protein	chr2:16079726-16081381 FORWARD LENGTH=349
SA0067	Arundo_WS_Unigene044144	73.56	208	97	1e-118	342	SALT	Not available	null	null	AT2G38710.1 AT2G38710.2	AMMECR1 family	chr2:16184517-16186764 REVERSE LENGTH=214
SA0067	Arundo_WS_Unigene044145	71.63	208	97	5e-114	330	SALT	Not available	null	null	AT2G38710.1 AT2G38710.2	AMMECR1 family	chr2:16184517-16186764 REVERSE LENGTH=214
SA0068	Arundo_WS_Unigene074000	73.6	716	99	0	1110	SALT	OXIDATIVE	null	null	AT2G39800.1 AT2G39800.4	delta1-pyrroline-5-carboxylate synthase 1	chr2:16598516-16602939 REVERSE LENGTH=717
SA0068	Arundo_WS_Unigene037570	68.54	445	62	0	595	SALT	OXIDATIVE	null	null	AT2G39800.1 AT2G39800.4	delta1-pyrroline-5-carboxylate synthase 1	chr2:16598516-16602939 REVERSE LENGTH=717
SA0069	Arundo_WS_Unigene037760	56.18	89	70	2e-30	108	SALT	COLD,DROUGHT	null	null	AT2G40880.1	cystatin A	chr2:17057463-17057930 FORWARD LENGTH=125
SA0069	Arundo_WS_Unigene037761	56.18	89	70	2e-30	108	SALT	COLD,DROUGHT	null	null	AT2G40880.1	cystatin A	chr2:17057463-17057930 FORWARD LENGTH=125
SA0069	Arundo_WS_Unigene048537	63.08	65	52	3e-25	96	SALT	COLD,DROUGHT	null	null	AT2G40880.1	cystatin A	chr2:17057463-17057930 FORWARD LENGTH=125
SA0069	Arundo_WS_Unigene048538	63.08	65	52	3e-25	96	SALT	COLD,DROUGHT	null	null	AT2G40880.1	cystatin A	chr2:17057463-17057930 FORWARD LENGTH=125
SA0069	Arundo_WS_Unigene048539	63.08	65	52	3e-25	96	SALT	COLD,DROUGHT	null	null	AT2G40880.1	cystatin A	chr2:17057463-17057930 FORWARD LENGTH=125
SA0069	Arundo_WS_Unigene048540	63.08	65	52	3e-25	96	SALT	COLD,DROUGHT	null	null	AT2G40880.1	cystatin A	chr2:17057463-17057930 FORWARD LENGTH=125
SA0071	Arundo_WS_Unigene065799	55.36	625	79	0	573	SALT	OXIDATIVE	null	null	AT2G41900.1	CCCH-type zinc finger protein with ARM repeat domain	chr2:17491352-17493502 FORWARD LENGTH=716
SA0072	Arundo_WS_Unigene057411	75	184	73	1e-93	279	SALT	OSMOTIC	null	null	AT2G43090.1	Aconitase/3-isopropylmalate dehydratase protein	chr2:17918957-17919712 FORWARD LENGTH=251
SA0072	Arundo_WS_Unigene057405	74.46	184	73	9e-93	278	SALT	OSMOTIC	null	null	AT2G43090.1	Aconitase/3-isopropylmalate dehydratase protein	chr2:17918957-17919712 FORWARD LENGTH=251
SA0072	Arundo_WS_Unigene057410	74.86	183	72	4e-93	278	SALT	OSMOTIC	null	null	AT2G43090.1	Aconitase/3-isopropylmalate dehydratase protein	chr2:17918957-17919712 FORWARD LENGTH=251
SA0072	Arundo_WS_Unigene057406	74.32	183	72	3e-92	276	SALT	OSMOTIC	null	null	AT2G43090.1	Aconitase/3-isopropylmalate dehydratase protein	chr2:17918957-17919712 FORWARD LENGTH=251
SA0072	Arundo_WS_Unigene057409	73.48	181	71	5e-84	255	SALT	OSMOTIC	null	null	AT2G43090.1	Aconitase/3-isopropylmalate dehydratase protein	chr2:17918957-17919712 FORWARD LENGTH=251
SA0072	Arundo_WS_Unigene057408	72.93	181	71	3e-83	253	SALT	OSMOTIC	null	null	AT2G43090.1	Aconitase/3-isopropylmalate dehydratase protein	chr2:17918957-17919712 FORWARD LENGTH=251
SA0073	Arundo_WS_Unigene040594	67.83	143	92	6e-63	193	SALT	Not available	null	null	AT2G45640.1	SIN3 associated polypeptide P18	chr2:18799881-18801323 REVERSE LENGTH=152
SA0075	Arundo_WS_Unigene073908	84.58	480	99	0	855	SALT	Not available	null	null	AT3G02360.1 AT3G02360.2	6-phosphogluconate dehydrogenase family protein	chr3:482498-483958 FORWARD LENGTH=486
SA0075	Arundo_WS_Unigene043750	71.64	483	99	0	709	SALT	Not available	null	null	AT3G02360.1 AT3G02360.2	6-phosphogluconate dehydrogenase family protein	chr3:482498-483958 FORWARD LENGTH=486
SA0075	Arundo_WS_Unigene013415	51.46	342	70	1e-113	343	SALT	Not available	null	1	AT3G02360.1 AT3G02360.2	6-phosphogluconate dehydrogenase family protein	chr3:482498-483958 FORWARD LENGTH=486
SA0076	Arundo_WS_Unigene054205	64.19	391	69	4e-180	525	SALT	Not available	null	null	AT3G03450.1	RGA-like 2	chr3:819636-821279 REVERSE LENGTH=547
SA0077	Arundo_WS_Unigene013986	78.85	52	96	7e-24	87	SALT	ABIOTIC,DEHYDRATION	null	null	AT3G05880.1	Low temperature and salt responsive protein family	chr3:1756195-1756494 REVERSE LENGTH=54
SA0077	Arundo_WS_Unigene013987	78.85	52	96	7e-24	87	SALT	ABIOTIC,DEHYDRATION	null	null	AT3G05880.1	Low temperature and salt responsive protein family	chr3:1756195-1756494 REVERSE LENGTH=54
SA0077	Arundo_WS_Unigene013988	78.85	52	96	7e-24	87	SALT	ABIOTIC,DEHYDRATION	null	null	AT3G05880.1	Low temperature and salt responsive protein family	chr3:1756195-1756494 REVERSE LENGTH=54
SA0077	Arundo_WS_Unigene034314	77.36	53	98	9e-24	87	SALT	ABIOTIC,DEHYDRATION	null	1	AT3G05880.1	Low temperature and salt responsive protein family	chr3:1756195-1756494 REVERSE LENGTH=54
SA0077	Arundo_WS_Unigene034310	77.36	53	98	2e-23	85	SALT	ABIOTIC,DEHYDRATION	null	1	AT3G05880.1	Low temperature and salt responsive protein family	chr3:1756195-1756494 REVERSE LENGTH=54
SA0077	Arundo_WS_Unigene034312	77.36	53	98	2e-23	85	SALT	ABIOTIC,DEHYDRATION	null	null	AT3G05880.1	Low temperature and salt responsive protein family	chr3:1756195-1756494 REVERSE LENGTH=54
SA0077	Arundo_WS_Unigene044051	71.7	53	98	2e-23	85	SALT	ABIOTIC,DEHYDRATION	null	null	AT3G05880.1	Low temperature and salt responsive protein family	chr3:1756195-1756494 REVERSE LENGTH=54
SA0077	Arundo_WS_Unigene044052	71.7	53	98	2e-23	85	SALT	ABIOTIC,DEHYDRATION	null	1	AT3G05880.1	Low temperature and salt responsive protein family	chr3:1756195-1756494 REVERSE LENGTH=54
SA0077	Arundo_WS_Unigene044054	71.7	53	98	2e-23	85	SALT	ABIOTIC,DEHYDRATION	null	null	AT3G05880.1	Low temperature and salt responsive protein family	chr3:1756195-1756494 REVERSE LENGTH=54
SA0077	Arundo_WS_Unigene044056	71.7	53	98	2e-23	85	SALT	ABIOTIC,DEHYDRATION	null	null	AT3G05880.1	Low temperature and salt responsive protein family	chr3:1756195-1756494 REVERSE LENGTH=54
SA0077	Arundo_WS_Unigene044059	71.7	53	98	2e-23	85	SALT	ABIOTIC,DEHYDRATION	1	null	AT3G05880.1	Low temperature and salt responsive protein family	chr3:1756195-1756494 REVERSE LENGTH=54
SA0077	Arundo_WS_Unigene044061	71.7	53	98	2e-23	85	SALT	ABIOTIC,DEHYDRATION	1	null	AT3G05880.1	Low temperature and salt responsive protein family	chr3:1756195-1756494 REVERSE LENGTH=54
SA0077	Arundo_WS_Unigene044050	69.81	53	98	6e-23	84	SALT	ABIOTIC,DEHYDRATION	null	null	AT3G05880.1	Low temperature and salt responsive protein family	chr3:1756195-1756494 REVERSE LENGTH=54
SA0077	Arundo_WS_Unigene044053	69.81	53	98	6e-23	84	SALT	ABIOTIC,DEHYDRATION	null	null	AT3G05880.1	Low temperature and salt responsive protein family	chr3:1756195-1756494 REVERSE LENGTH=54
SA0077	Arundo_WS_Unigene044055	69.81	53	98	6e-23	84	SALT	ABIOTIC,DEHYDRATION	null	null	AT3G05880.1	Low temperature and salt responsive protein family	chr3:1756195-1756494 REVERSE LENGTH=54
SA0077	Arundo_WS_Unigene044057	69.81	53	98	6e-23	84	SALT	ABIOTIC,DEHYDRATION	null	null	AT3G05880.1	Low temperature and salt responsive protein family	chr3:1756195-1756494 REVERSE LENGTH=54
SA0077	Arundo_WS_Unigene044058	69.81	53	98	6e-23	84	SALT	ABIOTIC,DEHYDRATION	null	null	AT3G05880.1	Low temperature and salt responsive protein family	chr3:1756195-1756494 REVERSE LENGTH=54
SA0077	Arundo_WS_Unigene044060	69.81	53	98	6e-23	84	SALT	ABIOTIC,DEHYDRATION	null	null	AT3G05880.1	Low temperature and salt responsive protein family	chr3:1756195-1756494 REVERSE LENGTH=54
SA0077	Arundo_WS_Unigene021378	70.37	54	100	2e-22	83	SALT	ABIOTIC,DEHYDRATION	1	1	AT3G05880.1	Low temperature and salt responsive protein family	chr3:1756195-1756494 REVERSE LENGTH=54
SA0077	Arundo_WS_Unigene021379	70.37	54	100	2e-22	83	SALT	ABIOTIC,DEHYDRATION	null	null	AT3G05880.1	Low temperature and salt responsive protein family	chr3:1756195-1756494 REVERSE LENGTH=54
SA0077	Arundo_WS_Unigene034311	81.25	48	89	3e-22	82	SALT	ABIOTIC,DEHYDRATION	null	1	AT3G05880.1	Low temperature and salt responsive protein family	chr3:1756195-1756494 REVERSE LENGTH=54
SA0077	Arundo_WS_Unigene034313	81.25	48	89	3e-22	82	SALT	ABIOTIC,DEHYDRATION	null	null	AT3G05880.1	Low temperature and salt responsive protein family	chr3:1756195-1756494 REVERSE LENGTH=54
SA0077	Arundo_WS_Unigene034315	81.25	48	89	3e-22	82	SALT	ABIOTIC,DEHYDRATION	null	null	AT3G05880.1	Low temperature and salt responsive protein family	chr3:1756195-1756494 REVERSE LENGTH=54
SA0077	Arundo_WS_Unigene033594	77.55	49	89	1e-18	74	SALT	ABIOTIC,DEHYDRATION	null	null	AT3G05880.1	Low temperature and salt responsive protein family	chr3:1756195-1756494 REVERSE LENGTH=54
SA0077	Arundo_WS_Unigene025131	64.29	42	76	3e-13	60	SALT	ABIOTIC,DEHYDRATION	null	null	AT3G05880.1	Low temperature and salt responsive protein family	chr3:1756195-1756494 REVERSE LENGTH=54
SA0077	Arundo_WS_Unigene025132	61.9	42	76	3e-13	60	SALT	ABIOTIC,DEHYDRATION	null	null	AT3G05880.1	Low temperature and salt responsive protein family	chr3:1756195-1756494 REVERSE LENGTH=54
SA0078	Arundo_WS_Unigene074402	65.8	959	86	0	1236	SALT	Not available	null	null	AT3G06010.1	Homeotic gene regulator	chr3:1802435-1807284 REVERSE LENGTH=1102
SA0079	Arundo_WS_Unigene069336	74.38	320	99	2e-157	447	SALT	Not available	null	null	AT3G11250.1	Ribosomal protein L10 family protein	chr3:3521453-3522826 FORWARD LENGTH=323
SA0079	Arundo_WS_Unigene014916	56	175	53	4e-57	186	SALT	Not available	null	null	AT3G11250.1	Ribosomal protein L10 family protein	chr3:3521453-3522826 FORWARD LENGTH=323
SA0079	Arundo_WS_Unigene014917	50.3	167	52	2e-48	163	SALT	Not available	null	null	AT3G11250.1	Ribosomal protein L10 family protein	chr3:3521453-3522826 FORWARD LENGTH=323
SA0080	Arundo_WS_Unigene032265	78.39	199	98	2e-87	261	SALT	GENOTOXIC	null	null	AT3G12390.1	Nascent polypeptide-associated complex (NAC), alpha subunit family protein	chr3:3942344-3943595 FORWARD LENGTH=203
SA0080	Arundo_WS_Unigene032264	72.33	206	99	6e-81	243	SALT	GENOTOXIC	null	null	AT3G12390.1	Nascent polypeptide-associated complex (NAC), alpha subunit family protein	chr3:3942344-3943595 FORWARD LENGTH=203
SA0080	Arundo_WS_Unigene032267	72.82	206	99	3e-80	243	SALT	GENOTOXIC	null	null	AT3G12390.1	Nascent polypeptide-associated complex (NAC), alpha subunit family protein	chr3:3942344-3943595 FORWARD LENGTH=203
SA0080	Arundo_WS_Unigene049797	77.34	203	99	3e-78	236	SALT	GENOTOXIC	null	null	AT3G12390.1	Nascent polypeptide-associated complex (NAC), alpha subunit family protein	chr3:3942344-3943595 FORWARD LENGTH=203
SA0080	Arundo_WS_Unigene031987	73.08	130	64	3e-53	174	SALT	GENOTOXIC	null	null	AT3G12390.1	Nascent polypeptide-associated complex (NAC), alpha subunit family protein	chr3:3942344-3943595 FORWARD LENGTH=203
SA0080	Arundo_WS_Unigene031989	73.08	130	64	5e-53	173	SALT	GENOTOXIC	null	null	AT3G12390.1	Nascent polypeptide-associated complex (NAC), alpha subunit family protein	chr3:3942344-3943595 FORWARD LENGTH=203
SA0080	Arundo_WS_Unigene031988	72.31	130	64	8e-46	154	SALT	GENOTOXIC	null	null	AT3G12390.1	Nascent polypeptide-associated complex (NAC), alpha subunit family protein	chr3:3942344-3943595 FORWARD LENGTH=203
SA0080	Arundo_WS_Unigene011215	52.9	138	68	9e-34	120	SALT	GENOTOXIC	null	null	AT3G12390.1	Nascent polypeptide-associated complex (NAC), alpha subunit family protein	chr3:3942344-3943595 FORWARD LENGTH=203
SA0081	Arundo_WS_Unigene039984	61.63	172	54	1e-70	226	SALT	Not available	1	1	AT3G15170.1	NAC (No Apical Meristem) domain transcriptional regulator superfamily protein	chr3:5109912-5111435 FORWARD LENGTH=310
SA0081	Arundo_WS_Unigene039987	61.63	172	54	1e-70	226	SALT	Not available	null	null	AT3G15170.1	NAC (No Apical Meristem) domain transcriptional regulator superfamily protein	chr3:5109912-5111435 FORWARD LENGTH=310
SA0081	Arundo_WS_Unigene000583	57.22	187	60	5e-71	223	SALT	Not available	null	null	AT3G15170.1	NAC (No Apical Meristem) domain transcriptional regulator superfamily protein	chr3:5109912-5111435 FORWARD LENGTH=310
SA0081	Arundo_WS_Unigene039985	50.24	207	64	1e-65	208	SALT	Not available	null	null	AT3G15170.1	NAC (No Apical Meristem) domain transcriptional regulator superfamily protein	chr3:5109912-5111435 FORWARD LENGTH=310
SA0081	Arundo_WS_Unigene037897	50.96	157	50	3e-49	171	SALT	Not available	null	1	AT3G15170.1	NAC (No Apical Meristem) domain transcriptional regulator superfamily protein	chr3:5109912-5111435 FORWARD LENGTH=310
SA0081	Arundo_WS_Unigene037896	50.96	157	50	6e-49	169	SALT	Not available	null	1	AT3G15170.1	NAC (No Apical Meristem) domain transcriptional regulator superfamily protein	chr3:5109912-5111435 FORWARD LENGTH=310
SA0081	Arundo_WS_Unigene060369	51.18	170	55	3e-50	169	SALT	Not available	null	null	AT3G15170.1	NAC (No Apical Meristem) domain transcriptional regulator superfamily protein	chr3:5109912-5111435 FORWARD LENGTH=310
SA0081	Arundo_WS_Unigene060363	52.9	155	50	6e-49	167	SALT	Not available	1	1	AT3G15170.1	NAC (No Apical Meristem) domain transcriptional regulator superfamily protein	chr3:5109912-5111435 FORWARD LENGTH=310
SA0081	Arundo_WS_Unigene052739	52.83	159	50	7e-47	166	SALT	Not available	null	null	AT3G15170.1	NAC (No Apical Meristem) domain transcriptional regulator superfamily protein	chr3:5109912-5111435 FORWARD LENGTH=310
SA0081	Arundo_WS_Unigene060365	53.21	156	50	1e-49	166	SALT	Not available	1	1	AT3G15170.1	NAC (No Apical Meristem) domain transcriptional regulator superfamily protein	chr3:5109912-5111435 FORWARD LENGTH=310
SA0081	Arundo_WS_Unigene060364	53.21	156	50	6e-49	165	SALT	Not available	null	null	AT3G15170.1	NAC (No Apical Meristem) domain transcriptional regulator superfamily protein	chr3:5109912-5111435 FORWARD LENGTH=310
SA0081	Arundo_WS_Unigene060360	51.59	157	50	5e-48	162	SALT	Not available	1	1	AT3G15170.1	NAC (No Apical Meristem) domain transcriptional regulator superfamily protein	chr3:5109912-5111435 FORWARD LENGTH=310
SA0081	Arundo_WS_Unigene060353	51.25	160	50	7e-47	160	SALT	Not available	1	1	AT3G15170.1	NAC (No Apical Meristem) domain transcriptional regulator superfamily protein	chr3:5109912-5111435 FORWARD LENGTH=310
SA0083	Arundo_WS_Unigene053115	57.5	240	100	8e-101	299	SALT	Not available	null	null	AT3G23570.1	alpha/beta-Hydrolases superfamily protein	chr3:8458052-8459608 REVERSE LENGTH=239
SA0083	Arundo_WS_Unigene053120	57.5	240	100	1e-100	299	SALT	Not available	null	null	AT3G23570.1	alpha/beta-Hydrolases superfamily protein	chr3:8458052-8459608 REVERSE LENGTH=239
SA0083	Arundo_WS_Unigene053119	57.5	240	100	7e-101	298	SALT	Not available	null	null	AT3G23570.1	alpha/beta-Hydrolases superfamily protein	chr3:8458052-8459608 REVERSE LENGTH=239
SA0083	Arundo_WS_Unigene053123	57.08	240	100	4e-100	297	SALT	Not available	null	null	AT3G23570.1	alpha/beta-Hydrolases superfamily protein	chr3:8458052-8459608 REVERSE LENGTH=239
SA0083	Arundo_WS_Unigene053125	57.08	240	100	4e-100	296	SALT	Not available	null	null	AT3G23570.1	alpha/beta-Hydrolases superfamily protein	chr3:8458052-8459608 REVERSE LENGTH=239
SA0083	Arundo_WS_Unigene053126	57.08	240	100	4e-100	296	SALT	Not available	null	null	AT3G23570.1	alpha/beta-Hydrolases superfamily protein	chr3:8458052-8459608 REVERSE LENGTH=239
SA0083	Arundo_WS_Unigene053117	57.08	240	100	3e-99	295	SALT	Not available	null	null	AT3G23570.1	alpha/beta-Hydrolases superfamily protein	chr3:8458052-8459608 REVERSE LENGTH=239
SA0083	Arundo_WS_Unigene053118	53.09	243	100	4e-88	266	SALT	Not available	null	null	AT3G23570.1	alpha/beta-Hydrolases superfamily protein	chr3:8458052-8459608 REVERSE LENGTH=239
SA0083	Arundo_WS_Unigene053116	53.09	243	100	2e-88	265	SALT	Not available	null	null	AT3G23570.1	alpha/beta-Hydrolases superfamily protein	chr3:8458052-8459608 REVERSE LENGTH=239
SA0083	Arundo_WS_Unigene022849	51.66	151	63	2e-50	164	SALT	Not available	null	null	AT3G23570.1	alpha/beta-Hydrolases superfamily protein	chr3:8458052-8459608 REVERSE LENGTH=239
SA0083	Arundo_WS_Unigene022850	51.45	138	57	2e-45	151	SALT	Not available	null	null	AT3G23570.1	alpha/beta-Hydrolases superfamily protein	chr3:8458052-8459608 REVERSE LENGTH=239
SA0084	Arundo_WS_Unigene053115	61.25	240	100	7e-106	312	SALT	Not available	null	null	AT3G23600.1	alpha/beta-Hydrolases superfamily protein	chr3:8473833-8475655 FORWARD LENGTH=239
SA0084	Arundo_WS_Unigene053125	61.25	240	100	3e-106	311	SALT	Not available	null	null	AT3G23600.1	alpha/beta-Hydrolases superfamily protein	chr3:8473833-8475655 FORWARD LENGTH=239
SA0084	Arundo_WS_Unigene053126	61.25	240	100	3e-106	311	SALT	Not available	null	null	AT3G23600.1	alpha/beta-Hydrolases superfamily protein	chr3:8473833-8475655 FORWARD LENGTH=239
SA0084	Arundo_WS_Unigene053119	60.42	240	100	7e-105	308	SALT	Not available	null	null	AT3G23600.1	alpha/beta-Hydrolases superfamily protein	chr3:8473833-8475655 FORWARD LENGTH=239
SA0084	Arundo_WS_Unigene053120	58.75	240	100	1e-101	301	SALT	Not available	null	null	AT3G23600.1	alpha/beta-Hydrolases superfamily protein	chr3:8473833-8475655 FORWARD LENGTH=239
SA0084	Arundo_WS_Unigene053123	58.75	240	100	2e-101	301	SALT	Not available	null	null	AT3G23600.1	alpha/beta-Hydrolases superfamily protein	chr3:8473833-8475655 FORWARD LENGTH=239
SA0084	Arundo_WS_Unigene053117	58.75	240	100	7e-101	299	SALT	Not available	null	null	AT3G23600.1	alpha/beta-Hydrolases superfamily protein	chr3:8473833-8475655 FORWARD LENGTH=239
SA0084	Arundo_WS_Unigene053116	57.2	243	100	1e-94	281	SALT	Not available	null	null	AT3G23600.1	alpha/beta-Hydrolases superfamily protein	chr3:8473833-8475655 FORWARD LENGTH=239
SA0084	Arundo_WS_Unigene053118	56.38	243	100	7e-94	281	SALT	Not available	null	null	AT3G23600.1	alpha/beta-Hydrolases superfamily protein	chr3:8473833-8475655 FORWARD LENGTH=239
SA0084	Arundo_WS_Unigene022849	57.62	151	63	2e-53	172	SALT	Not available	null	null	AT3G23600.1	alpha/beta-Hydrolases superfamily protein	chr3:8473833-8475655 FORWARD LENGTH=239
SA0084	Arundo_WS_Unigene022850	51.82	137	57	2e-43	146	SALT	Not available	null	null	AT3G23600.1	alpha/beta-Hydrolases superfamily protein	chr3:8473833-8475655 FORWARD LENGTH=239
SA0085	Arundo_WS_Unigene060061	77.97	227	90	2e-118	342	SALT	Not available	null	null	AT3G26520.1	tonoplast intrinsic protein 2	chr3:9722770-9723703 REVERSE LENGTH=253
SA0085	Arundo_WS_Unigene058747	71.94	253	100	3e-115	335	SALT	Not available	null	null	AT3G26520.1	tonoplast intrinsic protein 2	chr3:9722770-9723703 REVERSE LENGTH=253
SA0085	Arundo_WS_Unigene058746	69.17	253	100	5e-110	321	SALT	Not available	null	null	AT3G26520.1	tonoplast intrinsic protein 2	chr3:9722770-9723703 REVERSE LENGTH=253
SA0085	Arundo_WS_Unigene058748	69.57	253	100	4e-108	317	SALT	Not available	null	null	AT3G26520.1	tonoplast intrinsic protein 2	chr3:9722770-9723703 REVERSE LENGTH=253
SA0085	Arundo_WS_Unigene058749	69.57	253	100	9e-108	315	SALT	Not available	null	null	AT3G26520.1	tonoplast intrinsic protein 2	chr3:9722770-9723703 REVERSE LENGTH=253
SA0085	Arundo_WS_Unigene058751	61.67	240	95	1e-94	281	SALT	Not available	null	null	AT3G26520.1	tonoplast intrinsic protein 2	chr3:9722770-9723703 REVERSE LENGTH=253
SA0085	Arundo_WS_Unigene058743	64.32	227	90	1e-93	280	SALT	Not available	null	null	AT3G26520.1	tonoplast intrinsic protein 2	chr3:9722770-9723703 REVERSE LENGTH=253
SA0085	Arundo_WS_Unigene058745	63.59	195	77	2e-73	226	SALT	Not available	null	null	AT3G26520.1	tonoplast intrinsic protein 2	chr3:9722770-9723703 REVERSE LENGTH=253
SA0085	Arundo_WS_Unigene029242	51.48	169	67	8e-55	177	SALT	Not available	null	null	AT3G26520.1	tonoplast intrinsic protein 2	chr3:9722770-9723703 REVERSE LENGTH=253
SA0088	Arundo_WS_Unigene053368	58.51	188	80	3e-67	212	SALT	Not available	null	null	AT3G47550.1	RING/FYVE/PHD zinc finger superfamily protein	chr3:17523841-17524942 FORWARD LENGTH=232
SA0088	Arundo_WS_Unigene053575	67.52	157	68	3e-62	199	SALT	Not available	null	null	AT3G47550.1	RING/FYVE/PHD zinc finger superfamily protein	chr3:17523841-17524942 FORWARD LENGTH=232
SA0088	Arundo_WS_Unigene050551	68.24	148	63	6e-57	185	SALT	Not available	null	null	AT3G47550.1	RING/FYVE/PHD zinc finger superfamily protein	chr3:17523841-17524942 FORWARD LENGTH=232
SA0088	Arundo_WS_Unigene050547	67.76	152	64	2e-56	183	SALT	Not available	null	null	AT3G47550.1	RING/FYVE/PHD zinc finger superfamily protein	chr3:17523841-17524942 FORWARD LENGTH=232
SA0089	Arundo_WS_Unigene071639	88.52	941	98	0	1695	SALT	Not available	null	null	AT3G47950.1	H(+)-ATPase 4	chr3:17693015-17697801 FORWARD LENGTH=960
SA0089	Arundo_WS_Unigene074693	87.92	886	92	0	1583	SALT	Not available	null	null	AT3G47950.1	H(+)-ATPase 4	chr3:17693015-17697801 FORWARD LENGTH=960
SA0089	Arundo_WS_Unigene076078	81.72	952	99	0	1577	SALT	Not available	null	null	AT3G47950.1	H(+)-ATPase 4	chr3:17693015-17697801 FORWARD LENGTH=960
SA0089	Arundo_WS_Unigene050394	85.43	604	63	0	1050	SALT	Not available	null	null	AT3G47950.1	H(+)-ATPase 4	chr3:17693015-17697801 FORWARD LENGTH=960
SA0090	Arundo_WS_Unigene061996	78.66	314	87	9e-176	495	SALT	OSMOTIC AND WATER DEPRIVATION	null	null	AT3G50500.1	SNF1-related protein kinase 2.2	chr3:18741805-18743904 REVERSE LENGTH=362
SA0090	Arundo_WS_Unigene056118	76.33	300	83	5e-172	489	SALT	OSMOTIC AND WATER DEPRIVATION	null	null	AT3G50500.1	SNF1-related protein kinase 2.2	chr3:18741805-18743904 REVERSE LENGTH=362
SA0090	Arundo_WS_Unigene056116	76	300	83	6e-172	486	SALT	OSMOTIC AND WATER DEPRIVATION	1	null	AT3G50500.1	SNF1-related protein kinase 2.2	chr3:18741805-18743904 REVERSE LENGTH=362
SA0090	Arundo_WS_Unigene056119	76	300	83	6e-172	486	SALT	OSMOTIC AND WATER DEPRIVATION	1	1	AT3G50500.1	SNF1-related protein kinase 2.2	chr3:18741805-18743904 REVERSE LENGTH=362
SA0090	Arundo_WS_Unigene054188	71.43	308	85	2e-169	480	SALT	OSMOTIC AND WATER DEPRIVATION	null	null	AT3G50500.1	SNF1-related protein kinase 2.2	chr3:18741805-18743904 REVERSE LENGTH=362
SA0090	Arundo_WS_Unigene067983	72.94	303	83	1e-165	474	SALT	OSMOTIC AND WATER DEPRIVATION	null	null	AT3G50500.1	SNF1-related protein kinase 2.2	chr3:18741805-18743904 REVERSE LENGTH=362
SA0090	Arundo_WS_Unigene067985	72.94	303	83	2e-166	473	SALT	OSMOTIC AND WATER DEPRIVATION	null	null	AT3G50500.1	SNF1-related protein kinase 2.2	chr3:18741805-18743904 REVERSE LENGTH=362
SA0090	Arundo_WS_Unigene067981	72.61	303	83	8e-165	472	SALT	OSMOTIC AND WATER DEPRIVATION	1	null	AT3G50500.1	SNF1-related protein kinase 2.2	chr3:18741805-18743904 REVERSE LENGTH=362
SA0090	Arundo_WS_Unigene067982	72.61	303	83	9e-165	472	SALT	OSMOTIC AND WATER DEPRIVATION	null	null	AT3G50500.1	SNF1-related protein kinase 2.2	chr3:18741805-18743904 REVERSE LENGTH=362
SA0090	Arundo_WS_Unigene055104	69.38	320	83	5e-162	463	SALT	OSMOTIC AND WATER DEPRIVATION	null	null	AT3G50500.1	SNF1-related protein kinase 2.2	chr3:18741805-18743904 REVERSE LENGTH=362
SA0090	Arundo_WS_Unigene045836	72.47	287	78	5e-150	431	SALT	OSMOTIC AND WATER DEPRIVATION	null	null	AT3G50500.1	SNF1-related protein kinase 2.2	chr3:18741805-18743904 REVERSE LENGTH=362
SA0090	Arundo_WS_Unigene036372	77.46	244	67	9e-130	375	SALT	OSMOTIC AND WATER DEPRIVATION	null	null	AT3G50500.1	SNF1-related protein kinase 2.2	chr3:18741805-18743904 REVERSE LENGTH=362
SA0090	Arundo_WS_Unigene036373	77.46	244	67	9e-130	375	SALT	OSMOTIC AND WATER DEPRIVATION	null	null	AT3G50500.1	SNF1-related protein kinase 2.2	chr3:18741805-18743904 REVERSE LENGTH=362
SA0090	Arundo_WS_Unigene054187	83.33	198	55	1e-125	365	SALT	OSMOTIC AND WATER DEPRIVATION	null	null	AT3G50500.1	SNF1-related protein kinase 2.2	chr3:18741805-18743904 REVERSE LENGTH=362
SA0090	Arundo_WS_Unigene056122	85.94	192	53	5e-125	362	SALT	OSMOTIC AND WATER DEPRIVATION	null	null	AT3G50500.1	SNF1-related protein kinase 2.2	chr3:18741805-18743904 REVERSE LENGTH=362
SA0091	Arundo_WS_Unigene048421	51.52	264	97	8e-82	254	SALT	COLD	null	null	AT3G51780.1	BCL-2-associated athanogene 4	chr3:19207029-19208178 REVERSE LENGTH=269
SA0093	Arundo_WS_Unigene046972	75.74	169	100	5e-92	270	SALT	Not available	null	null	AT3G52300.1	ATP synthase D chain, mitochondrial	chr3:19396689-19398119 FORWARD LENGTH=168
SA0093	Arundo_WS_Unigene046971	78.67	150	89	6e-86	253	SALT	Not available	null	null	AT3G52300.1	ATP synthase D chain, mitochondrial	chr3:19396689-19398119 FORWARD LENGTH=168
SA0093	Arundo_WS_Unigene046973	77.33	150	89	3e-85	251	SALT	Not available	null	null	AT3G52300.1	ATP synthase D chain, mitochondrial	chr3:19396689-19398119 FORWARD LENGTH=168
SA0095	Arundo_WS_Unigene035477	50.25	203	99	1e-67	209	SALT	OSMOTIC AND WATER DEPRIVATION	null	null	AT4G01420.1	calcineurin B-like protein 5	chr4:580038-581518 REVERSE LENGTH=203
SA0095	Arundo_WS_Unigene034492	50.97	206	99	2e-61	194	SALT	OSMOTIC AND WATER DEPRIVATION	null	null	AT4G01420.1	calcineurin B-like protein 5	chr4:580038-581518 REVERSE LENGTH=203
SA0095	Arundo_WS_Unigene063036	50	188	93	9e-60	191	SALT	OSMOTIC AND WATER DEPRIVATION	null	null	AT4G01420.1	calcineurin B-like protein 5	chr4:580038-581518 REVERSE LENGTH=203
SA0095	Arundo_WS_Unigene063037	50	188	93	8e-60	191	SALT	OSMOTIC AND WATER DEPRIVATION	null	null	AT4G01420.1	calcineurin B-like protein 5	chr4:580038-581518 REVERSE LENGTH=203
SA0095	Arundo_WS_Unigene063038	50	188	93	3e-60	191	SALT	OSMOTIC AND WATER DEPRIVATION	null	null	AT4G01420.1	calcineurin B-like protein 5	chr4:580038-581518 REVERSE LENGTH=203
SA0096	Arundo_WS_Unigene047030	52.07	338	97	7e-108	323	SALT	Not available	null	null	AT4G16260.1	Glycosyl hydrolase superfamily protein	chr4:9200180-9201441 REVERSE LENGTH=344
SA0096	Arundo_WS_Unigene050159	50.3	338	97	2e-104	313	SALT	Not available	null	1	AT4G16260.1	Glycosyl hydrolase superfamily protein	chr4:9200180-9201441 REVERSE LENGTH=344
SA0096	Arundo_WS_Unigene047031	52.06	315	90	2e-102	308	SALT	Not available	null	1	AT4G16260.1	Glycosyl hydrolase superfamily protein	chr4:9200180-9201441 REVERSE LENGTH=344
SA0097	Arundo_WS_Unigene064085	68.19	349	98	3e-161	459	SALT	ABSCISIC ACID STIMULUS	null	null	AT4G17260.1	Lactate/malate dehydrogenase family protein	chr4:9674057-9675309 FORWARD LENGTH=353
SA0097	Arundo_WS_Unigene064086	66.39	357	100	2e-158	454	SALT	ABSCISIC ACID STIMULUS	null	null	AT4G17260.1	Lactate/malate dehydrogenase family protein	chr4:9674057-9675309 FORWARD LENGTH=353
SA0097	Arundo_WS_Unigene064083	69.41	255	72	3e-125	364	SALT	ABSCISIC ACID STIMULUS	null	null	AT4G17260.1	Lactate/malate dehydrogenase family protein	chr4:9674057-9675309 FORWARD LENGTH=353
SA0098	Arundo_WS_Unigene058751	78.54	247	99	1e-134	384	SALT	Not available	null	null	AT4G17340.1	tonoplast intrinsic protein 2;2	chr4:9699318-9700250 FORWARD LENGTH=250
SA0098	Arundo_WS_Unigene058743	78.4	250	100	1e-134	383	SALT	Not available	null	null	AT4G17340.1	tonoplast intrinsic protein 2;2	chr4:9699318-9700250 FORWARD LENGTH=250
SA0098	Arundo_WS_Unigene058748	65.31	245	98	2e-98	291	SALT	Not available	null	null	AT4G17340.1	tonoplast intrinsic protein 2;2	chr4:9699318-9700250 FORWARD LENGTH=250
SA0098	Arundo_WS_Unigene058749	64.92	248	99	8e-98	290	SALT	Not available	null	null	AT4G17340.1	tonoplast intrinsic protein 2;2	chr4:9699318-9700250 FORWARD LENGTH=250
SA0098	Arundo_WS_Unigene058745	76.62	201	80	6e-96	283	SALT	Not available	null	null	AT4G17340.1	tonoplast intrinsic protein 2;2	chr4:9699318-9700250 FORWARD LENGTH=250
SA0098	Arundo_WS_Unigene058747	63.01	246	98	9e-93	277	SALT	Not available	null	null	AT4G17340.1	tonoplast intrinsic protein 2;2	chr4:9699318-9700250 FORWARD LENGTH=250
SA0098	Arundo_WS_Unigene058746	61.38	246	98	1e-91	274	SALT	Not available	null	null	AT4G17340.1	tonoplast intrinsic protein 2;2	chr4:9699318-9700250 FORWARD LENGTH=250
SA0098	Arundo_WS_Unigene060061	64.41	222	89	1e-89	268	SALT	Not available	null	null	AT4G17340.1	tonoplast intrinsic protein 2;2	chr4:9699318-9700250 FORWARD LENGTH=250
SA0099	Arundo_WS_Unigene073579	81.6	288	100	2e-177	498	SALT	Not available	null	null	AT4G23400.1	plasma membrane intrinsic protein 1;5	chr4:12220792-12222155 FORWARD LENGTH=287
SA0099	Arundo_WS_Unigene073582	81.6	288	100	7e-178	496	SALT	Not available	null	null	AT4G23400.1	plasma membrane intrinsic protein 1;5	chr4:12220792-12222155 FORWARD LENGTH=287
SA0099	Arundo_WS_Unigene073581	80.84	287	99	1e-175	491	SALT	Not available	null	null	AT4G23400.1	plasma membrane intrinsic protein 1;5	chr4:12220792-12222155 FORWARD LENGTH=287
SA0099	Arundo_WS_Unigene073583	80.84	287	99	6e-175	491	SALT	Not available	null	null	AT4G23400.1	plasma membrane intrinsic protein 1;5	chr4:12220792-12222155 FORWARD LENGTH=287
SA0099	Arundo_WS_Unigene073584	79.45	146	51	3e-82	248	SALT	Not available	null	null	AT4G23400.1	plasma membrane intrinsic protein 1;5	chr4:12220792-12222155 FORWARD LENGTH=287
SL0001	Arundo_WS_Unigene056442	55.7	307	94	7e-123	360	SALINITY RESPONSE	Not available	null	null	AT1G05260.1	Peroxidase superfamily protein	chr1:1529827-1531271 FORWARD LENGTH=326
SL0001	Arundo_WS_Unigene056448	55.52	308	94	4e-121	355	SALINITY RESPONSE	Not available	null	null	AT1G05260.1	Peroxidase superfamily protein	chr1:1529827-1531271 FORWARD LENGTH=326
SL0001	Arundo_WS_Unigene024178	57.41	263	79	4e-100	299	SALINITY RESPONSE	Not available	null	null	AT1G05260.1	Peroxidase superfamily protein	chr1:1529827-1531271 FORWARD LENGTH=326
SL0001	Arundo_WS_Unigene006981	58.04	224	68	4e-88	269	SALINITY RESPONSE	Not available	null	null	AT1G05260.1	Peroxidase superfamily protein	chr1:1529827-1531271 FORWARD LENGTH=326
SL0001	Arundo_WS_Unigene045850	62.26	212	64	7e-87	264	SALINITY RESPONSE	Not available	null	null	AT1G05260.1	Peroxidase superfamily protein	chr1:1529827-1531271 FORWARD LENGTH=326
SL0001	Arundo_WS_Unigene045851	62.26	212	64	7e-87	264	SALINITY RESPONSE	Not available	null	null	AT1G05260.1	Peroxidase superfamily protein	chr1:1529827-1531271 FORWARD LENGTH=326
SL0001	Arundo_WS_Unigene045852	62.26	212	64	7e-87	264	SALINITY RESPONSE	Not available	null	null	AT1G05260.1	Peroxidase superfamily protein	chr1:1529827-1531271 FORWARD LENGTH=326
SL0001	Arundo_WS_Unigene045849	62.26	212	64	8e-87	263	SALINITY RESPONSE	Not available	null	null	AT1G05260.1	Peroxidase superfamily protein	chr1:1529827-1531271 FORWARD LENGTH=326
SL0001	Arundo_WS_Unigene056445	50.89	281	84	3e-81	253	SALINITY RESPONSE	Not available	null	null	AT1G05260.1	Peroxidase superfamily protein	chr1:1529827-1531271 FORWARD LENGTH=326
SL0001	Arundo_WS_Unigene076007	52.63	247	74	2e-81	252	SALINITY RESPONSE	Not available	null	1	AT1G05260.1	Peroxidase superfamily protein	chr1:1529827-1531271 FORWARD LENGTH=326
SL0001	Arundo_WS_Unigene076006	52.65	226	67	3e-73	229	SALINITY RESPONSE	Not available	null	1	AT1G05260.1	Peroxidase superfamily protein	chr1:1529827-1531271 FORWARD LENGTH=326
SL0001	Arundo_WS_Unigene041326	50.2	245	72	5e-68	221	SALINITY RESPONSE	Not available	null	null	AT1G05260.1	Peroxidase superfamily protein	chr1:1529827-1531271 FORWARD LENGTH=326
SL0002	Arundo_WS_Unigene001523	65.36	153	86	1e-70	221	SALINITY RESPONSE	Not available	null	null	AT1G74520.1	HVA22 homologue A	chr1:28008109-28009156 REVERSE LENGTH=177
SL0002	Arundo_WS_Unigene026729	66.45	152	86	8e-72	221	SALINITY RESPONSE	Not available	null	null	AT1G74520.1	HVA22 homologue A	chr1:28008109-28009156 REVERSE LENGTH=177
SL0002	Arundo_WS_Unigene013010	64.1	156	88	2e-71	218	SALINITY RESPONSE	Not available	null	null	AT1G74520.1	HVA22 homologue A	chr1:28008109-28009156 REVERSE LENGTH=177
SL0002	Arundo_WS_Unigene036359	54.74	95	54	2e-31	114	SALINITY RESPONSE	Not available	null	1	AT1G74520.1	HVA22 homologue A	chr1:28008109-28009156 REVERSE LENGTH=177
SL0002	Arundo_WS_Unigene036370	55.43	92	52	1e-31	114	SALINITY RESPONSE	Not available	null	null	AT1G74520.1	HVA22 homologue A	chr1:28008109-28009156 REVERSE LENGTH=177
SL0002	Arundo_WS_Unigene036355	53.76	93	53	1e-30	111	SALINITY RESPONSE	Not available	1	1	AT1G74520.1	HVA22 homologue A	chr1:28008109-28009156 REVERSE LENGTH=177
SL0002	Arundo_WS_Unigene036361	53.76	93	53	1e-30	111	SALINITY RESPONSE	Not available	1	1	AT1G74520.1	HVA22 homologue A	chr1:28008109-28009156 REVERSE LENGTH=177
SO0001	Arundo_WS_Unigene035477	68.06	216	96	6e-104	303	SODIUM	SALT,OSMOTIC	null	null	AT5G24270.1 AT5G24270.2	Calcium-binding EF-hand family protein	chr5:8238781-8240179 REVERSE LENGTH=222
SO0001	Arundo_WS_Unigene035479	67.13	216	96	2e-102	299	SODIUM	SALT,OSMOTIC	null	null	AT5G24270.1 AT5G24270.2	Calcium-binding EF-hand family protein	chr5:8238781-8240179 REVERSE LENGTH=222
SO0001	Arundo_WS_Unigene035476	66.82	217	97	2e-101	296	SODIUM	SALT,OSMOTIC	null	null	AT5G24270.1 AT5G24270.2	Calcium-binding EF-hand family protein	chr5:8238781-8240179 REVERSE LENGTH=222
SO0001	Arundo_WS_Unigene035478	65.9	217	97	1e-99	292	SODIUM	SALT,OSMOTIC	null	null	AT5G24270.1 AT5G24270.2	Calcium-binding EF-hand family protein	chr5:8238781-8240179 REVERSE LENGTH=222
SO0001	Arundo_WS_Unigene034492	60.93	215	97	3e-92	273	SODIUM	SALT,OSMOTIC	null	null	AT5G24270.1 AT5G24270.2	Calcium-binding EF-hand family protein	chr5:8238781-8240179 REVERSE LENGTH=222
SO0001	Arundo_WS_Unigene020208	61.36	220	98	5e-90	268	SODIUM	SALT,OSMOTIC	null	null	AT5G24270.1 AT5G24270.2	Calcium-binding EF-hand family protein	chr5:8238781-8240179 REVERSE LENGTH=222
SO0001	Arundo_WS_Unigene043913	61.5	200	90	8e-88	262	SODIUM	SALT,OSMOTIC	null	null	AT5G24270.1 AT5G24270.2	Calcium-binding EF-hand family protein	chr5:8238781-8240179 REVERSE LENGTH=222
SO0001	Arundo_WS_Unigene043914	61.5	200	90	8e-88	262	SODIUM	SALT,OSMOTIC	null	null	AT5G24270.1 AT5G24270.2	Calcium-binding EF-hand family protein	chr5:8238781-8240179 REVERSE LENGTH=222
SO0001	Arundo_WS_Unigene043915	61.5	200	90	8e-88	262	SODIUM	SALT,OSMOTIC	null	null	AT5G24270.1 AT5G24270.2	Calcium-binding EF-hand family protein	chr5:8238781-8240179 REVERSE LENGTH=222
SO0001	Arundo_WS_Unigene063036	63.21	193	87	1e-86	261	SODIUM	SALT,OSMOTIC	null	null	AT5G24270.1 AT5G24270.2	Calcium-binding EF-hand family protein	chr5:8238781-8240179 REVERSE LENGTH=222
SO0001	Arundo_WS_Unigene063037	63.21	193	87	1e-86	261	SODIUM	SALT,OSMOTIC	null	null	AT5G24270.1 AT5G24270.2	Calcium-binding EF-hand family protein	chr5:8238781-8240179 REVERSE LENGTH=222
SO0001	Arundo_WS_Unigene063038	63.21	193	87	2e-86	259	SODIUM	SALT,OSMOTIC	null	null	AT5G24270.1 AT5G24270.2	Calcium-binding EF-hand family protein	chr5:8238781-8240179 REVERSE LENGTH=222
SO0001	Arundo_WS_Unigene063034	62.69	193	87	7e-86	257	SODIUM	SALT,OSMOTIC	null	null	AT5G24270.1 AT5G24270.2	Calcium-binding EF-hand family protein	chr5:8238781-8240179 REVERSE LENGTH=222
SO0001	Arundo_WS_Unigene063035	61.03	195	87	7e-85	255	SODIUM	SALT,OSMOTIC	null	null	AT5G24270.1 AT5G24270.2	Calcium-binding EF-hand family protein	chr5:8238781-8240179 REVERSE LENGTH=222
SO0001	Arundo_WS_Unigene038968	66.1	177	80	1e-84	253	SODIUM	SALT,OSMOTIC	null	1	AT5G24270.1 AT5G24270.2	Calcium-binding EF-hand family protein	chr5:8238781-8240179 REVERSE LENGTH=222
SO0001	Arundo_WS_Unigene038969	66.1	177	80	4e-84	251	SODIUM	SALT,OSMOTIC	null	null	AT5G24270.1 AT5G24270.2	Calcium-binding EF-hand family protein	chr5:8238781-8240179 REVERSE LENGTH=222
SO0001	Arundo_WS_Unigene041139	61.2	183	82	1e-78	237	SODIUM	SALT,OSMOTIC	null	null	AT5G24270.1 AT5G24270.2	Calcium-binding EF-hand family protein	chr5:8238781-8240179 REVERSE LENGTH=222
SO0001	Arundo_WS_Unigene035585	60.87	184	83	3e-76	236	SODIUM	SALT,OSMOTIC	null	null	AT5G24270.1 AT5G24270.2	Calcium-binding EF-hand family protein	chr5:8238781-8240179 REVERSE LENGTH=222
SO0001	Arundo_WS_Unigene035581	60.87	184	83	2e-76	235	SODIUM	SALT,OSMOTIC	null	null	AT5G24270.1 AT5G24270.2	Calcium-binding EF-hand family protein	chr5:8238781-8240179 REVERSE LENGTH=222
SO0001	Arundo_WS_Unigene035587	60.33	184	83	2e-75	234	SODIUM	SALT,OSMOTIC	null	null	AT5G24270.1 AT5G24270.2	Calcium-binding EF-hand family protein	chr5:8238781-8240179 REVERSE LENGTH=222
SO0001	Arundo_WS_Unigene035582	60.33	184	83	8e-76	233	SODIUM	SALT,OSMOTIC	null	null	AT5G24270.1 AT5G24270.2	Calcium-binding EF-hand family protein	chr5:8238781-8240179 REVERSE LENGTH=222
SO0001	Arundo_WS_Unigene041144	61.54	169	76	6e-73	223	SODIUM	SALT,OSMOTIC	null	null	AT5G24270.1 AT5G24270.2	Calcium-binding EF-hand family protein	chr5:8238781-8240179 REVERSE LENGTH=222
SO0001	Arundo_WS_Unigene041137	58.47	183	82	8e-72	220	SODIUM	SALT,OSMOTIC	null	null	AT5G24270.1 AT5G24270.2	Calcium-binding EF-hand family protein	chr5:8238781-8240179 REVERSE LENGTH=222
SO0001	Arundo_WS_Unigene041143	58.58	169	76	4e-66	205	SODIUM	SALT,OSMOTIC	null	null	AT5G24270.1 AT5G24270.2	Calcium-binding EF-hand family protein	chr5:8238781-8240179 REVERSE LENGTH=222
SO0001	Arundo_WS_Unigene035588	53.55	183	82	2e-61	193	SODIUM	SALT,OSMOTIC	null	null	AT5G24270.1 AT5G24270.2	Calcium-binding EF-hand family protein	chr5:8238781-8240179 REVERSE LENGTH=222
SO0001	Arundo_WS_Unigene035586	53.01	183	82	1e-60	191	SODIUM	SALT,OSMOTIC	null	null	AT5G24270.1 AT5G24270.2	Calcium-binding EF-hand family protein	chr5:8238781-8240179 REVERSE LENGTH=222
ST0001	Arundo_WS_Unigene026057	77.46	71	86	5e-37	123	STRESS	Not available	null	null	AT1G01170.1 AT1G01170.2	Protein of unknown function (DUF1138)	chr1:74105-74443 REVERSE LENGTH=83
ST0001	Arundo_WS_Unigene026060	76.39	72	87	5e-37	123	STRESS	Not available	null	null	AT1G01170.1 AT1G01170.2	Protein of unknown function (DUF1138)	chr1:74105-74443 REVERSE LENGTH=83
ST0001	Arundo_WS_Unigene026059	72.6	73	88	1e-35	120	STRESS	Not available	null	null	AT1G01170.1 AT1G01170.2	Protein of unknown function (DUF1138)	chr1:74105-74443 REVERSE LENGTH=83
ST0001	Arundo_WS_Unigene026058	73.61	72	87	3e-35	119	STRESS	Not available	null	null	AT1G01170.1 AT1G01170.2	Protein of unknown function (DUF1138)	chr1:74105-74443 REVERSE LENGTH=83
ST0001	Arundo_WS_Unigene018433	60.27	73	88	4e-30	104	STRESS	Not available	null	null	AT1G01170.1 AT1G01170.2	Protein of unknown function (DUF1138)	chr1:74105-74443 REVERSE LENGTH=83
ST0001	Arundo_WS_Unigene018432	58.9	73	88	6e-30	103	STRESS	Not available	null	null	AT1G01170.1 AT1G01170.2	Protein of unknown function (DUF1138)	chr1:74105-74443 REVERSE LENGTH=83
ST0003	Arundo_WS_Unigene000416	52.2	454	59	1e-167	503	STRESS	Not available	null	null	AT1G07530.1	SCARECROW-like 14	chr1:2313828-2316137 REVERSE LENGTH=769
ST0003	Arundo_WS_Unigene069730	52.48	383	50	5e-143	430	STRESS	Not available	null	null	AT1G07530.1	SCARECROW-like 14	chr1:2313828-2316137 REVERSE LENGTH=769
ST0004	Arundo_WS_Unigene037426	65.84	161	94	2e-72	219	STRESS	Not available	null	null	AT1G09740.1	Adenine nucleotide alpha hydrolases-like superfamily protein	chr1:3154603-3155834 FORWARD LENGTH=171
ST0005	Arundo_WS_Unigene055078	77.32	441	99	0	713	STRESS	Not available	null	null	AT1G10670.3	ATP-citrate lyase A-1	chr1:3535787-3538098 FORWARD LENGTH=443
ST0005	Arundo_WS_Unigene055079	76.52	443	100	0	706	STRESS	Not available	null	null	AT1G10670.3	ATP-citrate lyase A-1	chr1:3535787-3538098 FORWARD LENGTH=443
ST0006	Arundo_WS_Unigene047372	60.5	238	93	1e-80	246	STRESS	Not available	null	null	AT1G11360.1 AT1G11360.2 AT1G11360.3 AT1G11360.4	Adenine nucleotide alpha hydrolases-like superfamily protein	chr1:3822171-3822899 REVERSE LENGTH=242
ST0006	Arundo_WS_Unigene047375	59.02	244	93	3e-78	240	STRESS	Not available	null	null	AT1G11360.1 AT1G11360.2 AT1G11360.3 AT1G11360.4	Adenine nucleotide alpha hydrolases-like superfamily protein	chr1:3822171-3822899 REVERSE LENGTH=242
ST0006	Arundo_WS_Unigene047373	59.66	238	93	6e-77	236	STRESS	Not available	null	null	AT1G11360.1 AT1G11360.2 AT1G11360.3 AT1G11360.4	Adenine nucleotide alpha hydrolases-like superfamily protein	chr1:3822171-3822899 REVERSE LENGTH=242
ST0006	Arundo_WS_Unigene047374	60.83	217	85	4e-71	221	STRESS	Not available	null	null	AT1G11360.1 AT1G11360.2 AT1G11360.3 AT1G11360.4	Adenine nucleotide alpha hydrolases-like superfamily protein	chr1:3822171-3822899 REVERSE LENGTH=242
ST0007	Arundo_WS_Unigene043822	73.39	342	97	0	547	STRESS	Not available	null	null	AT1G12780.1	UDP-D-glucose/UDP-D-galactose 4-epimerase 1	chr1:4356124-4358120 REVERSE LENGTH=351
ST0007	Arundo_WS_Unigene047329	67.24	348	99	3e-174	492	STRESS	Not available	null	null	AT1G12780.1	UDP-D-glucose/UDP-D-galactose 4-epimerase 1	chr1:4356124-4358120 REVERSE LENGTH=351
ST0007	Arundo_WS_Unigene047328	67.65	340	97	5e-171	488	STRESS	Not available	null	null	AT1G12780.1	UDP-D-glucose/UDP-D-galactose 4-epimerase 1	chr1:4356124-4358120 REVERSE LENGTH=351
ST0007	Arundo_WS_Unigene065995	65.1	341	97	1e-168	481	STRESS	Not available	null	null	AT1G12780.1	UDP-D-glucose/UDP-D-galactose 4-epimerase 1	chr1:4356124-4358120 REVERSE LENGTH=351
ST0012	Arundo_WS_Unigene020007	58.62	58	56	1e-08	48	STRESS	WATER	1	null	AT1G54410.1	dehydrin family protein	chr1:20310305-20310601 REVERSE LENGTH=98
ST0012	Arundo_WS_Unigene020006	56.36	55	56	3e-08	47	STRESS	WATER	1	null	AT1G54410.1	dehydrin family protein	chr1:20310305-20310601 REVERSE LENGTH=98
ST0014	Arundo_WS_Unigene033504	50.99	151	94	1e-43	145	STRESS	Not available	null	null	AT1G68300.1	Adenine nucleotide alpha hydrolases-like superfamily protein	chr1:25598518-25599261 REVERSE LENGTH=160
ST0016	Arundo_WS_Unigene001523	55.84	154	84	2e-54	179	STRESS	Not available	null	null	AT1G69700.1	HVA22 homologue C	chr1:26220337-26221663 FORWARD LENGTH=184
ST0016	Arundo_WS_Unigene026729	53.75	160	87	9e-55	177	STRESS	Not available	null	null	AT1G69700.1	HVA22 homologue C	chr1:26220337-26221663 FORWARD LENGTH=184
ST0018	Arundo_WS_Unigene073792	51.49	503	61	2e-150	463	STRESS	Not available	null	null	AT1G77280.1	Protein kinase protein with adenine nucleotide alpha hydrolases-like domain	chr1:29031468-29035882 REVERSE LENGTH=794
ST0020	Arundo_WS_Unigene026742	57.58	132	65	4e-32	115	STRESS	Not available	null	null	AT2G21970.1	stress enhanced protein 2	chr2:9357188-9357874 REVERSE LENGTH=202
ST0024	Arundo_WS_Unigene048356	66.23	459	95	0	624	STRESS	Not available	null	null	AT2G25940.1	alpha-vacuolar processing enzyme	chr2:11063496-11066020 REVERSE LENGTH=478
ST0024	Arundo_WS_Unigene054522	61.8	445	93	0	568	STRESS	Not available	null	null	AT2G25940.1	alpha-vacuolar processing enzyme	chr2:11063496-11066020 REVERSE LENGTH=478
ST0024	Arundo_WS_Unigene054523	60.95	443	92	0	565	STRESS	Not available	null	null	AT2G25940.1	alpha-vacuolar processing enzyme	chr2:11063496-11066020 REVERSE LENGTH=478
ST0024	Arundo_WS_Unigene039339	69.51	305	63	2e-155	448	STRESS	Not available	null	null	AT2G25940.1	alpha-vacuolar processing enzyme	chr2:11063496-11066020 REVERSE LENGTH=478
ST0027	Arundo_WS_Unigene066256	50.47	422	50	2e-130	404	STRESS	Not available	null	null	AT2G45910.1	U-box domain-containing protein kinase family protein	chr2:18894520-18898212 FORWARD LENGTH=834
ST0028	Arundo_WS_Unigene047670	66.03	156	96	2e-68	209	STRESS	Not available	null	null	AT2G47710.1	Adenine nucleotide alpha hydrolases-like superfamily protein	chr2:19555045-19555956 REVERSE LENGTH=162
ST0028	Arundo_WS_Unigene047671	66.03	156	96	2e-68	209	STRESS	Not available	null	null	AT2G47710.1	Adenine nucleotide alpha hydrolases-like superfamily protein	chr2:19555045-19555956 REVERSE LENGTH=162
ST0028	Arundo_WS_Unigene047673	66.03	156	96	2e-68	209	STRESS	Not available	null	null	AT2G47710.1	Adenine nucleotide alpha hydrolases-like superfamily protein	chr2:19555045-19555956 REVERSE LENGTH=162
ST0028	Arundo_WS_Unigene047672	65.81	155	96	1e-66	206	STRESS	Not available	null	null	AT2G47710.1	Adenine nucleotide alpha hydrolases-like superfamily protein	chr2:19555045-19555956 REVERSE LENGTH=162
ST0028	Arundo_WS_Unigene047674	65.81	155	96	1e-66	206	STRESS	Not available	null	null	AT2G47710.1	Adenine nucleotide alpha hydrolases-like superfamily protein	chr2:19555045-19555956 REVERSE LENGTH=162
ST0028	Arundo_WS_Unigene047675	65.81	155	96	1e-67	206	STRESS	Not available	null	null	AT2G47710.1	Adenine nucleotide alpha hydrolases-like superfamily protein	chr2:19555045-19555956 REVERSE LENGTH=162
ST0028	Arundo_WS_Unigene047676	65.81	155	96	1e-66	206	STRESS	Not available	null	null	AT2G47710.1	Adenine nucleotide alpha hydrolases-like superfamily protein	chr2:19555045-19555956 REVERSE LENGTH=162
ST0029	Arundo_WS_Unigene028632	71.68	173	99	2e-93	274	STRESS	Not available	null	null	AT3G01520.1	Adenine nucleotide alpha hydrolases-like superfamily protein	chr3:208506-209921 FORWARD LENGTH=175
ST0030	Arundo_WS_Unigene024791	58.02	131	65	7e-52	168	STRESS	Not available	null	null	AT3G03270.1	Adenine nucleotide alpha hydrolases-like superfamily protein	chr3:761383-763075 REVERSE LENGTH=201
ST0030	Arundo_WS_Unigene043858	58.02	131	65	8e-51	165	STRESS	Not available	null	null	AT3G03270.1	Adenine nucleotide alpha hydrolases-like superfamily protein	chr3:761383-763075 REVERSE LENGTH=201
ST0030	Arundo_WS_Unigene037009	51.13	133	66	2e-42	143	STRESS	Not available	null	null	AT3G03270.1	Adenine nucleotide alpha hydrolases-like superfamily protein	chr3:761383-763075 REVERSE LENGTH=201
ST0030	Arundo_WS_Unigene037010	51.13	133	66	4e-42	142	STRESS	Not available	null	null	AT3G03270.1	Adenine nucleotide alpha hydrolases-like superfamily protein	chr3:761383-763075 REVERSE LENGTH=201
ST0030	Arundo_WS_Unigene037011	50.38	133	66	9e-42	142	STRESS	Not available	null	null	AT3G03270.1	Adenine nucleotide alpha hydrolases-like superfamily protein	chr3:761383-763075 REVERSE LENGTH=201
ST0033	Arundo_WS_Unigene041476	61.22	361	100	7e-157	449	STRESS	Not available	null	null	AT3G12050.1	Aha1 domain-containing protein	chr3:3839289-3841303 FORWARD LENGTH=360
ST0034	Arundo_WS_Unigene056468	51.2	166	100	4e-46	151	STRESS	Not available	1	1	AT3G12630.1	A20/AN1-like zinc finger family protein	chr3:4012707-4013189 FORWARD LENGTH=160
ST0035	Arundo_WS_Unigene069501	83.99	406	99	0	718	STRESS	Not available	null	null	AT3G19760.1	eukaryotic initiation factor 4A-III	chr3:6863790-6866242 FORWARD LENGTH=408
ST0035	Arundo_WS_Unigene071574	65.52	377	92	0	518	STRESS	Not available	null	null	AT3G19760.1	eukaryotic initiation factor 4A-III	chr3:6863790-6866242 FORWARD LENGTH=408
ST0035	Arundo_WS_Unigene008896	67.03	370	91	0	516	STRESS	Not available	null	1	AT3G19760.1	eukaryotic initiation factor 4A-III	chr3:6863790-6866242 FORWARD LENGTH=408
ST0037	Arundo_WS_Unigene021297	66.95	233	79	3e-101	303	STRESS	RESPONSE TO OZONE	null	null	AT3G23400.1	Plastid-lipid associated protein PAP / fibrillin family protein	chr3:8376636-8378225 REVERSE LENGTH=284
ST0037	Arundo_WS_Unigene021296	73.76	202	71	3e-99	296	STRESS	RESPONSE TO OZONE	null	null	AT3G23400.1	Plastid-lipid associated protein PAP / fibrillin family protein	chr3:8376636-8378225 REVERSE LENGTH=284
ST0040	Arundo_WS_Unigene047943	87.56	225	90	3e-143	406	STRESS	SALT	null	null	AT3G53870.1	Ribosomal protein S3 family protein	chr3:19951547-19952782 FORWARD LENGTH=249
ST0040	Arundo_WS_Unigene047944	87.56	225	90	3e-143	406	STRESS	SALT	null	null	AT3G53870.1	Ribosomal protein S3 family protein	chr3:19951547-19952782 FORWARD LENGTH=249
ST0040	Arundo_WS_Unigene077442	72.09	215	86	2e-110	322	STRESS	SALT	null	null	AT3G53870.1	Ribosomal protein S3 family protein	chr3:19951547-19952782 FORWARD LENGTH=249
ST0040	Arundo_WS_Unigene003013	71.36	213	86	7e-108	315	STRESS	SALT	null	1	AT3G53870.1	Ribosomal protein S3 family protein	chr3:19951547-19952782 FORWARD LENGTH=249
ST0040	Arundo_WS_Unigene035833	81.25	160	64	7e-91	269	STRESS	SALT	null	null	AT3G53870.1	Ribosomal protein S3 family protein	chr3:19951547-19952782 FORWARD LENGTH=249
ST0040	Arundo_WS_Unigene001385	83.46	127	51	2e-74	226	STRESS	SALT	null	null	AT3G53870.1	Ribosomal protein S3 family protein	chr3:19951547-19952782 FORWARD LENGTH=249
ST0044	Arundo_WS_Unigene037042	68.9	299	69	4e-130	384	STRESS	Not available	null	null	AT4G24460.1 AT4G24460.2	CRT (chloroquine-resistance transporter)-like transporter 2	chr4:12642888-12645310 FORWARD LENGTH=431
ST0044	Arundo_WS_Unigene037044	68.9	299	69	4e-130	384	STRESS	Not available	null	null	AT4G24460.1 AT4G24460.2	CRT (chloroquine-resistance transporter)-like transporter 2	chr4:12642888-12645310 FORWARD LENGTH=431
ST0044	Arundo_WS_Unigene033539	56.4	328	76	1e-109	333	STRESS	Not available	null	null	AT4G24460.1 AT4G24460.2	CRT (chloroquine-resistance transporter)-like transporter 2	chr4:12642888-12645310 FORWARD LENGTH=431
ST0044	Arundo_WS_Unigene033543	58.4	262	61	9e-96	296	STRESS	Not available	1	null	AT4G24460.1 AT4G24460.2	CRT (chloroquine-resistance transporter)-like transporter 2	chr4:12642888-12645310 FORWARD LENGTH=431
ST0044	Arundo_WS_Unigene033542	55.52	299	69	3e-93	288	STRESS	Not available	null	null	AT4G24460.1 AT4G24460.2	CRT (chloroquine-resistance transporter)-like transporter 2	chr4:12642888-12645310 FORWARD LENGTH=431
ST0044	Arundo_WS_Unigene033540	54.87	277	64	7e-82	257	STRESS	Not available	null	null	AT4G24460.1 AT4G24460.2	CRT (chloroquine-resistance transporter)-like transporter 2	chr4:12642888-12645310 FORWARD LENGTH=431
ST0046	Arundo_WS_Unigene047372	59.43	212	80	2e-66	211	STRESS	Not available	null	null	AT4G27320.1	Adenine nucleotide alpha hydrolases-like superfamily protein	chr4:13678860-13680717 REVERSE LENGTH=260
ST0046	Arundo_WS_Unigene047375	61.11	198	74	5e-65	207	STRESS	Not available	null	null	AT4G27320.1	Adenine nucleotide alpha hydrolases-like superfamily protein	chr4:13678860-13680717 REVERSE LENGTH=260
ST0046	Arundo_WS_Unigene047373	60.71	196	73	7e-65	206	STRESS	Not available	null	null	AT4G27320.1	Adenine nucleotide alpha hydrolases-like superfamily protein	chr4:13678860-13680717 REVERSE LENGTH=260
ST0046	Arundo_WS_Unigene047374	68.86	167	63	5e-65	206	STRESS	Not available	null	null	AT4G27320.1	Adenine nucleotide alpha hydrolases-like superfamily protein	chr4:13678860-13680717 REVERSE LENGTH=260
ST0047	Arundo_WS_Unigene016992	62.5	504	92	0	664	STRESS	Not available	null	null	AT4G28680.2	L-tyrosine decarboxylase	chr4:14155248-14158546 FORWARD LENGTH=547
ST0047	Arundo_WS_Unigene016993	61.84	380	69	4e-172	499	STRESS	Not available	null	null	AT4G28680.2	L-tyrosine decarboxylase	chr4:14155248-14158546 FORWARD LENGTH=547
ST0047	Arundo_WS_Unigene043087	50	490	89	4e-170	496	STRESS	Not available	null	null	AT4G28680.2	L-tyrosine decarboxylase	chr4:14155248-14158546 FORWARD LENGTH=547
ST0048	Arundo_WS_Unigene067664	77.33	516	88	0	801	STRESS	Not available	null	null	AT4G30920.1	Cytosol aminopeptidase family protein	chr4:15046589-15049304 REVERSE LENGTH=583
ST0048	Arundo_WS_Unigene067662	77.33	516	88	0	799	STRESS	Not available	null	null	AT4G30920.1	Cytosol aminopeptidase family protein	chr4:15046589-15049304 REVERSE LENGTH=583
ST0050	Arundo_WS_Unigene048356	68.35	474	96	0	666	STRESS	Not available	null	null	AT4G32940.1	gamma vacuolar processing enzyme	chr4:15900557-15903161 REVERSE LENGTH=494
ST0050	Arundo_WS_Unigene054522	61.66	446	90	0	577	STRESS	Not available	null	null	AT4G32940.1	gamma vacuolar processing enzyme	chr4:15900557-15903161 REVERSE LENGTH=494
ST0050	Arundo_WS_Unigene054523	61.68	441	89	0	574	STRESS	Not available	null	null	AT4G32940.1	gamma vacuolar processing enzyme	chr4:15900557-15903161 REVERSE LENGTH=494
ST0050	Arundo_WS_Unigene039339	72.46	305	61	3e-161	463	STRESS	Not available	null	null	AT4G32940.1	gamma vacuolar processing enzyme	chr4:15900557-15903161 REVERSE LENGTH=494
ST0054	Arundo_WS_Unigene036773	59.57	371	75	4e-146	427	STRESS	Not available	null	null	AT5G05690.1	Cytochrome P450 superfamily protein	chr5:1702907-1706705 REVERSE LENGTH=472
ST0055	Arundo_WS_Unigene076513	66.73	995	98	0	1350	STRESS	Not available	null	null	AT5G07350.2	TUDOR-SN protein 1	chr5:2320344-2324892 REVERSE LENGTH=991
ST0056	Arundo_WS_Unigene063224	80.17	237	87	2e-141	402	STRESS	Not available	null	null	AT5G10450.4	G-box regulating factor 6	chr5:3284476-3286261 REVERSE LENGTH=273
ST0056	Arundo_WS_Unigene063226	80.17	237	87	2e-141	402	STRESS	Not available	null	null	AT5G10450.4	G-box regulating factor 6	chr5:3284476-3286261 REVERSE LENGTH=273
ST0056	Arundo_WS_Unigene058732	75.5	249	91	2e-139	398	STRESS	Not available	null	null	AT5G10450.4	G-box regulating factor 6	chr5:3284476-3286261 REVERSE LENGTH=273
ST0056	Arundo_WS_Unigene058731	75.3	247	90	2e-138	394	STRESS	Not available	null	null	AT5G10450.4	G-box regulating factor 6	chr5:3284476-3286261 REVERSE LENGTH=273
ST0056	Arundo_WS_Unigene058734	74	250	92	3e-136	390	STRESS	Not available	1	null	AT5G10450.4	G-box regulating factor 6	chr5:3284476-3286261 REVERSE LENGTH=273
ST0056	Arundo_WS_Unigene058735	74	250	92	1e-136	390	STRESS	Not available	null	null	AT5G10450.4	G-box regulating factor 6	chr5:3284476-3286261 REVERSE LENGTH=273
ST0056	Arundo_WS_Unigene063223	75.29	174	64	1e-92	276	STRESS	Not available	null	null	AT5G10450.4	G-box regulating factor 6	chr5:3284476-3286261 REVERSE LENGTH=273
ST0056	Arundo_WS_Unigene047111	70.17	181	66	2e-89	267	STRESS	Not available	null	null	AT5G10450.4	G-box regulating factor 6	chr5:3284476-3286261 REVERSE LENGTH=273
ST0056	Arundo_WS_Unigene029744	67.61	176	64	2e-87	262	STRESS	Not available	null	null	AT5G10450.4	G-box regulating factor 6	chr5:3284476-3286261 REVERSE LENGTH=273
ST0056	Arundo_WS_Unigene029743	68.6	172	63	1e-86	259	STRESS	Not available	null	null	AT5G10450.4	G-box regulating factor 6	chr5:3284476-3286261 REVERSE LENGTH=273
ST0056	Arundo_WS_Unigene019329	67.82	174	64	5e-80	243	STRESS	Not available	null	null	AT5G10450.4	G-box regulating factor 6	chr5:3284476-3286261 REVERSE LENGTH=273
ST0056	Arundo_WS_Unigene077314	59.66	176	64	3e-69	215	STRESS	Not available	null	null	AT5G10450.4	G-box regulating factor 6	chr5:3284476-3286261 REVERSE LENGTH=273
ST0056	Arundo_WS_Unigene054850	64.54	141	52	3e-57	183	STRESS	Not available	null	null	AT5G10450.4	G-box regulating factor 6	chr5:3284476-3286261 REVERSE LENGTH=273
ST0058	Arundo_WS_Unigene033539	64.74	329	72	4e-130	387	STRESS	Not available	null	null	AT5G12170.2	CRT (chloroquine-resistance transporter)-like transporter 3	chr5:3931649-3934961 FORWARD LENGTH=452
ST0058	Arundo_WS_Unigene033542	63.12	301	66	4e-111	335	STRESS	Not available	null	null	AT5G12170.2	CRT (chloroquine-resistance transporter)-like transporter 3	chr5:3931649-3934961 FORWARD LENGTH=452
ST0058	Arundo_WS_Unigene033543	67.05	261	58	6e-110	333	STRESS	Not available	1	null	AT5G12170.2	CRT (chloroquine-resistance transporter)-like transporter 3	chr5:3931649-3934961 FORWARD LENGTH=452
[truncated: 116 more rows]
