# Supplementary material for: Dissection of early transcriptional responses to water stress in Arundo donax L. by unigene-based RNA-seq
Source: Biotechnol Biofuels. 2016 Mar 8;9:54. doi: 10.1186/s13068-016-0471-8 (PMC4782572; doi:10.1186/s13068-016-0471-8)
Supplement: Supplementary file 5 — 10.1186/s13068-016-0471-8 Functional annotation, fold change values and statistical significance of DEGs. [file 13068_2016_471_MOESM5_ESM.xlsx]

## Sheet: Shoot
ID	best hit	evalue	Annotation	MD vs. CTRL		SD vs. CTRL		SD vs. MD		Present in reference A. donax transcriptome (*)
				logFC	FDR	logFC	FDR	logFC	FDR
Arundo_WS_Unigene000036				null	null	2.04001	0.000721169	null	null	Yes
Arundo_WS_Unigene000071	gi|326492347|dbj|BAK01957.1|	2.78e-07		null	null	2.01398	3.33494e-08	null	null	Yes
Arundo_WS_Unigene000080				null	null	null	null	9.71787	0.000644762	No
Arundo_WS_Unigene000089	gi|115439585|ref|NP_001044072.1|	8.48e-13	GO:0016788:hydrolase activity, acting on ester bonds; GO:0005623:cell; GO:0003824:catalytic activity; GO:0043231:intracellular membrane-bounded organelle; GO:0005622:intracellular; GO:0042578:phosphoric ester hydrolase activity; GO:0016791:phosphatase activity; GO:0009536:plastid; GO:0044444:cytoplasmic part; GO:0005737:cytoplasm; GO:0016787:hydrolase activity; GO:0043226:organelle; GO:0044464:ce…	null	null	7.19562	1.32912e-06	7.04904	3.97954e-06	Yes
Arundo_WS_Unigene000144	gi|242082644|ref|XP_002441747.1|	7.72e-274	GO:0005215:transporter activity; GO:0022804:active transmembrane transporter activity; GO:0042221:response to chemical stimulus; GO:0051234:establishment of localization; GO:0043231:intracellular membrane-bounded organelle; GO:0005622:intracellular; GO:0005737:cytoplasm; GO:0015297:antiporter activity; GO:0043226:organelle; GO:0006855:multidrug transport; GO:0043227:membrane-bounded organelle; GO…	null	null	2.06983	1.01945e-06	2.00294	4.53729e-06	Yes
Arundo_WS_Unigene000247	gi|242041215|ref|XP_002468002.1|	0	GO:0031988:membrane-bounded vesicle; GO:0005623:cell; GO:0031410:cytoplasmic vesicle; GO:0031982:vesicle; GO:0043231:intracellular membrane-bounded organelle; GO:0005622:intracellular; GO:0044444:cytoplasmic part; GO:0005737:cytoplasm; GO:0043226:organelle; GO:0044464:cell part; GO:0043227:membrane-bounded organelle; GO:0016023:cytoplasmic membrane-bounded vesicle; GO:0043229:intracellular organe…	null	null	3.36007	1.93172e-05	null	null	Yes
Arundo_WS_Unigene000337	gi|218191762|gb|EEC74189.1|	2.25e-274	GO:0005515:protein binding; GO:0048475:coated membrane; GO:0044085:cellular component biogenesis; GO:0006901:vesicle coating; GO:0070271:protein complex biogenesis; GO:0006900:membrane budding; GO:0051234:establishment of localization; GO:0043933:macromolecular complex subunit organization; GO:0043623:cellular protein complex assembly; GO:0030117:membrane coat; GO:0008289:lipid binding; GO:003011…	null	null	3.76941	1.01158e-12	2.78033	1.65583e-07	No
Arundo_WS_Unigene000362				null	null	4.65394	5.42615e-06	3.4634	0.000925684	Yes
Arundo_WS_Unigene000366	gi|226499722|ref|NP_001144158.1|	2.9e-19		null	null	6.13676	2.08601e-10	4.0818	5.43897e-06	Yes
Arundo_WS_Unigene000389	gi|218195650|gb|EEC78077.1|	6.95e-73	GO:0032555:purine ribonucleotide binding; GO:0032553:ribonucleotide binding; GO:0044260:cellular macromolecule metabolic process; GO:0006796:phosphate metabolic process; GO:0003824:catalytic activity; GO:0006793:phosphorus metabolic process; GO:0032559:adenyl ribonucleotide binding; GO:0043231:intracellular membrane-bounded organelle; GO:0005622:intracellular; GO:0009536:plastid; GO:0005737:cytop…	null	null	2.75977	0.000967434	null	null	Yes
Arundo_WS_Unigene000406	gi|242049472|ref|XP_002462480.1|	4.48e-152	GO:0005623:cell; GO:0031224:intrinsic to membrane; GO:0003824:catalytic activity; GO:0070011:peptidase activity, acting on L-amino acid peptides; GO:0016020:membrane; GO:0016787:hydrolase activity; GO:0044464:cell part; GO:0008152:metabolic process; GO:0006508:proteolysis; GO:0008236:serine-type peptidase activity; GO:0008233:peptidase activity; GO:0017171:serine hydrolase activity; GO:0016021:in…	null	null	2.80819	1.55097e-05	null	null	Yes
Arundo_WS_Unigene000421	gi|242058177|ref|XP_002458234.1|	0	GO:0005215:transporter activity; GO:0015075:ion transmembrane transporter activity; GO:0008324:cation transmembrane transporter activity; GO:0022843:voltage-gated cation channel activity; GO:0051234:establishment of localization; GO:0043231:intracellular membrane-bounded organelle; GO:0022803:passive transmembrane transporter activity; GO:0005622:intracellular; GO:0009536:plastid; GO:0005737:cyto…	null	null	2.23493	1.86375e-16	null	null	Yes
Arundo_WS_Unigene000455				null	null	4.53963	2.18749e-33	3.56623	2.52798e-22	Yes
Arundo_WS_Unigene000474	gi|296081853|emb|CBI20858.3|	1.24e-17	GO:0010468:regulation of gene expression; GO:0006807:nitrogen compound metabolic process; GO:0010467:gene expression; GO:0032555:purine ribonucleotide binding; GO:0032553:ribonucleotide binding; GO:0051171:regulation of nitrogen compound metabolic process; GO:0051252:regulation of RNA metabolic process; GO:0044260:cellular macromolecule metabolic process; GO:0019222:regulation of metabolic proces…	null	null	3.59299	8.61898e-23	2.39096	3.22308e-11	Yes
Arundo_WS_Unigene000518				null	null	3.82219	3.90628e-25	2.40639	3.45537e-11	Yes
Arundo_WS_Unigene000538	gi|226498074|ref|NP_001147857.1|	9.54e-209	GO:0032555:purine ribonucleotide binding; GO:0032553:ribonucleotide binding; GO:0044260:cellular macromolecule metabolic process; GO:0023060:signal transmission; GO:0006796:phosphate metabolic process; GO:0032559:adenyl ribonucleotide binding; GO:0006793:phosphorus metabolic process; GO:0043231:intracellular membrane-bounded organelle; GO:0005622:intracellular; GO:0000166:nucleotide binding; GO:0…	null	null	3.15383	1.76871e-07	2.53296	5.21525e-05	Yes
Arundo_WS_Unigene000541	gi|242034153|ref|XP_002464471.1|	1.64e-303	GO:0016667:oxidoreductase activity, acting on sulfur group of donors; GO:0007242:intracellular signaling cascade; GO:0019725:cellular homeostasis; GO:0009987:cellular process; GO:0023046:signaling process; GO:0023052:signaling; GO:0065007:biological regulation; GO:0015035:protein disulfide oxidoreductase activity; GO:0065008:regulation of biological quality; GO:0009055:electron carrier activity; …	null	null	3.4308	1.07584e-16	3.00882	4.09981e-13	No
Arundo_WS_Unigene000562	gi|125563864|gb|EAZ09244.1|	3.38e-20		null	null	3.57886	1.28015e-12	2.39693	2.55651e-06	Yes
Arundo_WS_Unigene000579	gi|218191762|gb|EEC74189.1|	2.25e-274	GO:0005515:protein binding; GO:0048475:coated membrane; GO:0044085:cellular component biogenesis; GO:0006901:vesicle coating; GO:0070271:protein complex biogenesis; GO:0006900:membrane budding; GO:0051234:establishment of localization; GO:0043933:macromolecular complex subunit organization; GO:0043623:cellular protein complex assembly; GO:0030117:membrane coat; GO:0008289:lipid binding; GO:003011…	null	null	2.90182	3.12584e-17	2.26834	6.44153e-11	No
Arundo_WS_Unigene000587	gi|218191762|gb|EEC74189.1|	2.8e-290	GO:0005515:protein binding; GO:0048475:coated membrane; GO:0044085:cellular component biogenesis; GO:0006901:vesicle coating; GO:0070271:protein complex biogenesis; GO:0006900:membrane budding; GO:0051234:establishment of localization; GO:0043933:macromolecular complex subunit organization; GO:0043623:cellular protein complex assembly; GO:0030117:membrane coat; GO:0008289:lipid binding; GO:003011…	null	null	3.93314	2.34912e-24	4.02135	1.05136e-24	No
Arundo_WS_Unigene000590	gi|242061182|ref|XP_002451880.1|	8.56e-119	GO:0016020:membrane; GO:0044464:cell part; GO:0005623:cell; GO:0031224:intrinsic to membrane; GO:0016021:integral to membrane; GO:0044425:membrane part	null	null	null	null	-2.15855	1.9471e-05	No
Arundo_WS_Unigene000988				null	null	4.03116	4.92227e-06	null	null	Yes
Arundo_WS_Unigene001028				null	null	3.36431	0.000647719	null	null	Yes
Arundo_WS_Unigene001053				null	null	2.64217	2.34693e-05	2.98227	3.47108e-06	Yes
Arundo_WS_Unigene001180				null	null	4.74681	7.84751e-06	null	null	Yes
Arundo_WS_Unigene001218	gi|242049362|ref|XP_002462425.1|	8.59e-56	GO:0017111:nucleoside-triphosphatase activity; GO:0032555:purine ribonucleotide binding; GO:0016817:hydrolase activity, acting on acid anhydrides; GO:0032553:ribonucleotide binding; GO:0003824:catalytic activity; GO:0016818:hydrolase activity, acting on acid anhydrides, in phosphorus-containing anhydrides; GO:0005524:ATP binding; GO:0032559:adenyl ribonucleotide binding; GO:0016462:pyrophosphatas…	null	null	5.06247	2.05163e-05	null	null	Yes
Arundo_WS_Unigene001262	gi|194706194|gb|ACF87181.1|	1.46e-07		null	null	-3.33248	6.05091e-09	-2.41622	5.83537e-05	Yes
Arundo_WS_Unigene001267				null	null	4.17198	2.46693e-06	null	null	Yes
Arundo_WS_Unigene001315	gi|490089383|ref|WP_003991337.1|	0.00034		null	null	2.6027	0.000198845	3.49512	1.15163e-06	Yes
Arundo_WS_Unigene001425	gi|242077690|ref|XP_002448781.1|	1.69e-15		null	null	-2.01161	0.000261577	null	null	Yes
Arundo_WS_Unigene001426				null	null	2.92161	0.000862625	3.63498	6.37947e-05	Yes
Arundo_WS_Unigene001538	gi|242095280|ref|XP_002438130.1|	2.68e-114	GO:0005622:intracellular; GO:0044444:cytoplasmic part; GO:0009536:plastid; GO:0005737:cytoplasm; GO:0043226:organelle; GO:0016020:membrane; GO:0044464:cell part; GO:0043227:membrane-bounded organelle; GO:0005623:cell; GO:0043229:intracellular organelle; GO:0044424:intracellular part; GO:0043231:intracellular membrane-bounded organelle	null	null	null	null	2.13783	0.000772169	Yes
Arundo_WS_Unigene001596	gi|242044750|ref|XP_002460246.1|	1.12e-46	GO:0005215:transporter activity; GO:0005230:extracellular ligand-gated ion channel activity; GO:0005231:excitatory extracellular ligand-gated ion channel activity; GO:0015075:ion transmembrane transporter activity; GO:0005234:extracellular-glutamate-gated ion channel activity; GO:0060089:molecular transducer activity; GO:0044462:external encapsulating structure part; GO:0051234:establishment of l…	null	null	3.16167	0.000482067	null	null	Yes
Arundo_WS_Unigene001694				null	null	3.63571	2.00843e-05	null	null	Yes
Arundo_WS_Unigene001698	gi|242075184|ref|XP_002447528.1|	7.2e-242	GO:0000287:magnesium ion binding; GO:0005488:binding; GO:0043169:cation binding; GO:0043167:ion binding; GO:0008152:metabolic process; GO:0003824:catalytic activity; GO:0046872:metal ion binding; GO:0016829:lyase activity	null	null	2.51531	0.000574418	2.62955	0.000529515	No
Arundo_WS_Unigene002040				null	null	3.18898	0.000961499	null	null	Yes
Arundo_WS_Unigene002225	gi|71749228|ref|XP_827953.1|	0.00405		null	null	3.84684	0.00057051	null	null	Yes
Arundo_WS_Unigene002337	gi|226501946|ref|NP_001149731.1|	2.38e-185	GO:0009408:response to heat; GO:0009058:biosynthetic process; GO:0009987:cellular process; GO:0006950:response to stress; GO:0003824:catalytic activity; GO:0009266:response to temperature stimulus; GO:0019295:coenzyme M biosynthetic process; GO:0019296:coenzyme M metabolic process; GO:0009628:response to abiotic stimulus; GO:0008152:metabolic process; GO:0009108:coenzyme biosynthetic process; GO:…	null	null	2.84019	3.51914e-08	2.59337	9.52911e-07	Yes
Arundo_WS_Unigene002686	gi|242040575|ref|XP_002467682.1|	1.73e-22	GO:0045859:regulation of protein kinase activity; GO:0007242:intracellular signaling cascade; GO:0023046:signaling process; GO:0019220:regulation of phosphate metabolic process; GO:0019222:regulation of metabolic process; GO:0023060:signal transmission; GO:0006796:phosphate metabolic process; GO:0003824:catalytic activity; GO:0051338:regulation of transferase activity; GO:0006793:phosphorus metab…	6.60523	0.000472896	10.6289	1.24073e-13	4.02371	5.17959e-05	Yes
Arundo_WS_Unigene002950	gi|242092500|ref|XP_002436740.1|	0	GO:0031988:membrane-bounded vesicle; GO:0005623:cell; GO:0031410:cytoplasmic vesicle; GO:0031982:vesicle; GO:0043231:intracellular membrane-bounded organelle; GO:0005622:intracellular; GO:0044444:cytoplasmic part; GO:0005737:cytoplasm; GO:0043226:organelle; GO:0044464:cell part; GO:0043227:membrane-bounded organelle; GO:0016023:cytoplasmic membrane-bounded vesicle; GO:0043229:intracellular organe…	null	null	3.20333	2.85794e-09	2.54802	3.89675e-06	Yes
Arundo_WS_Unigene002975	gi|297733918|emb|CBI15165.3|	2.29e-06		null	null	2.29825	1.65076e-06	2.54361	2.14965e-07	Yes
Arundo_WS_Unigene003059	gi|242093532|ref|XP_002437256.1|	3.48e-30	GO:0005488:binding	null	null	-4.11157	0.000134265	null	null	No
Arundo_WS_Unigene003270	gi|326495858|dbj|BAJ90551.1|	2.85e-205	GO:0006807:nitrogen compound metabolic process; GO:0006725:cellular aromatic compound metabolic process; GO:0043436:oxoacid metabolic process; GO:0044281:small molecule metabolic process; GO:0003824:catalytic activity; GO:0043231:intracellular membrane-bounded organelle; GO:0005622:intracellular; GO:0009536:plastid; GO:0034641:cellular nitrogen compound metabolic process; GO:0005737:cytoplasm; GO…	null	null	2.52462	6.10923e-07	2.52743	1.16748e-06	Yes
Arundo_WS_Unigene003320				null	null	2.73658	7.2653e-05	2.58214	0.000330183	Yes
Arundo_WS_Unigene003401	gi|195610498|gb|ACG27079.1|	2.4e-18		null	null	4.14087	2.71595e-06	null	null	Yes
Arundo_WS_Unigene003641				null	null	4.25429	2.21223e-06	null	null	Yes
Arundo_WS_Unigene003706				null	null	4.29934	6.61253e-07	null	null	Yes
Arundo_WS_Unigene003772				null	null	-2.5281	0.000369564	null	null	Yes
Arundo_WS_Unigene003944	gi|413932688|gb|AFW67239.1|	0.000355	GO:0005488:binding; GO:0008152:metabolic process; GO:0016491:oxidoreductase activity; GO:0003824:catalytic activity; GO:0055114:oxidation reduction	null	null	5.43003	0.000990017	null	null	Yes
Arundo_WS_Unigene003989				null	null	2.61392	2.08986e-05	null	null	Yes
Arundo_WS_Unigene004138				null	null	null	null	2.75364	0.000528476	Yes
Arundo_WS_Unigene004493	gi|115461276|ref|NP_001054238.1|	5.99e-113	GO:0005515:protein binding; GO:0009314:response to radiation; GO:0005488:binding; GO:0009628:response to abiotic stimulus; GO:0060089:molecular transducer activity; GO:0009416:response to light stimulus; GO:0004871:signal transducer activity; GO:0050896:response to stimulus	null	null	-2.07326	0.000406457	null	null	Yes
Arundo_WS_Unigene004647				null	null	4.11677	0.000263674	null	null	Yes
Arundo_WS_Unigene005041	gi|242041445|ref|XP_002468117.1|	4.08e-21	GO:0016020:membrane; GO:0016757:transferase activity, transferring glycosyl groups; GO:0044464:cell part; GO:0005623:cell; GO:0003824:catalytic activity; GO:0016740:transferase activity	null	null	3.53568	0.000123764	null	null	Yes
Arundo_WS_Unigene005055	gi|242082902|ref|XP_002441876.1|	4.78e-54		null	null	4.61292	7.36242e-05	null	null	Yes
Arundo_WS_Unigene005074	gi|226531001|ref|NP_001143004.1|	1.02e-26	GO:0006807:nitrogen compound metabolic process; GO:0044260:cellular macromolecule metabolic process; GO:0003824:catalytic activity; GO:0005622:intracellular; GO:0005737:cytoplasm; GO:0034645:cellular macromolecule biosynthetic process; GO:0032991:macromolecular complex; GO:0005971:ribonucleoside-diphosphate reductase complex; GO:0004748:ribonucleoside-diphosphate reductase activity; GO:0044237:ce…	null	null	5.20908	5.74503e-05	null	null	Yes
Arundo_WS_Unigene005120	gi|242074128|ref|XP_002447000.1|	3.02e-99	GO:0032555:purine ribonucleotide binding; GO:0032553:ribonucleotide binding; GO:0044260:cellular macromolecule metabolic process; GO:0006796:phosphate metabolic process; GO:0003824:catalytic activity; GO:0006793:phosphorus metabolic process; GO:0032559:adenyl ribonucleotide binding; GO:0043231:intracellular membrane-bounded organelle; GO:0005622:intracellular; GO:0005737:cytoplasm; GO:0000166:nuc…	null	null	9.41041	1.38304e-06	5.64995	0.000575708	Yes
Arundo_WS_Unigene005179				null	null	9.44895	1.40049e-06	5.68894	0.000568357	Yes
Arundo_WS_Unigene005316	gi|115439761|ref|NP_001044160.1|	1.28e-06	GO:0010468:regulation of gene expression; GO:0010467:gene expression; GO:0006807:nitrogen compound metabolic process; GO:0003700:transcription factor activity; GO:0051252:regulation of RNA metabolic process; GO:0051171:regulation of nitrogen compound metabolic process; GO:0044260:cellular macromolecule metabolic process; GO:0019222:regulation of metabolic process; GO:0043231:intracellular membran…	null	null	6.01156	1.09612e-05	7.41433	1.08488e-06	Yes
Arundo_WS_Unigene005652	gi|125586633|gb|EAZ27297.1|	1.62e-118	GO:0010468:regulation of gene expression; GO:0006807:nitrogen compound metabolic process; GO:0010467:gene expression; GO:0051171:regulation of nitrogen compound metabolic process; GO:0044260:cellular macromolecule metabolic process; GO:0019222:regulation of metabolic process; GO:0080090:regulation of primary metabolic process; GO:0019219:regulation of cellular nucleobase, nucleoside, nucleotide a…	null	null	-3.05329	0.000950753	null	null	No
Arundo_WS_Unigene005939	gi|242076380|ref|XP_002448126.1|	2.01e-50	GO:0005515:protein binding; GO:0005215:transporter activity; GO:0015075:ion transmembrane transporter activity; GO:0008324:cation transmembrane transporter activity; GO:0031226:intrinsic to plasma membrane; GO:0031224:intrinsic to membrane; GO:0043231:intracellular membrane-bounded organelle; GO:0005622:intracellular; GO:0044459:plasma membrane part; GO:0043226:organelle; GO:0022891:substrate-spe…	null	null	2.90694	0.000731509	null	null	Yes
Arundo_WS_Unigene005945	gi|238011074|gb|ACR36572.1|	1.01e-20	GO:0016758:transferase activity, transferring hexosyl groups; GO:0016757:transferase activity, transferring glycosyl groups; GO:0008152:metabolic process; GO:0003824:catalytic activity; GO:0016740:transferase activity	null	null	2.45697	0.000399458	null	null	Yes
Arundo_WS_Unigene006254	gi|115441449|ref|NP_001045004.1|	2.38e-91	GO:0005515:protein binding; GO:0005488:binding	null	null	-2.38365	0.000962123	null	null	Yes
Arundo_WS_Unigene006524	gi|218185478|gb|EEC67905.1|	1.19e-58	GO:0032555:purine ribonucleotide binding; GO:0032553:ribonucleotide binding; GO:0044260:cellular macromolecule metabolic process; GO:0006796:phosphate metabolic process; GO:0003824:catalytic activity; GO:0006793:phosphorus metabolic process; GO:0032559:adenyl ribonucleotide binding; GO:0000166:nucleotide binding; GO:0016301:kinase activity; GO:0030554:adenyl nucleotide binding; GO:0001882:nucleos…	null	null	null	null	2.39088	7.39252e-06	Yes
Arundo_WS_Unigene006525	gi|218185478|gb|EEC67905.1|	4.15e-157	GO:0032555:purine ribonucleotide binding; GO:0032553:ribonucleotide binding; GO:0044260:cellular macromolecule metabolic process; GO:0006796:phosphate metabolic process; GO:0003824:catalytic activity; GO:0006793:phosphorus metabolic process; GO:0032559:adenyl ribonucleotide binding; GO:0000166:nucleotide binding; GO:0016301:kinase activity; GO:0030554:adenyl nucleotide binding; GO:0001882:nucleos…	null	null	3.0106	4.93727e-18	null	null	Yes
Arundo_WS_Unigene006564	gi|242070083|ref|XP_002450318.1|	9.57e-22	GO:0009987:cellular process; GO:0005623:cell; GO:0006887:exocytosis; GO:0051234:establishment of localization; GO:0046903:secretion; GO:0005622:intracellular; GO:0051641:cellular localization; GO:0044444:cytoplasmic part; GO:0043234:protein complex; GO:0005737:cytoplasm; GO:0000145:exocyst; GO:0044448:cell cortex part; GO:0032991:macromolecular complex; GO:0044464:cell part; GO:0006810:transport;…	null	null	2.57353	0.000486947	null	null	Yes
Arundo_WS_Unigene006860				null	null	8.38025	2.85907e-11	null	null	Yes
Arundo_WS_Unigene007430	gi|226498328|ref|NP_001146423.1|	8.09e-127	GO:0006629:lipid metabolic process; GO:0008374:O-acyltransferase activity; GO:0016747:transferase activity, transferring acyl groups other than amino-acyl groups; GO:0016746:transferase activity, transferring acyl groups; GO:0004607:phosphatidylcholine-sterol O-acyltransferase activity; GO:0008152:metabolic process; GO:0003824:catalytic activity; GO:0016740:transferase activity; GO:0044238:primar…	null	null	5.90002	2.05915e-10	3.5998	4.14905e-05	Yes
Arundo_WS_Unigene007634				null	null	-4.22459	2.14898e-05	null	null	Yes
Arundo_WS_Unigene007796				null	null	3.36788	1.02575e-05	null	null	Yes
Arundo_WS_Unigene008266	gi|297604616|ref|NP_001055764.2|	5.97e-41	GO:0005215:transporter activity; GO:0009987:cellular process; GO:0015075:ion transmembrane transporter activity; GO:0008324:cation transmembrane transporter activity; GO:0022857:transmembrane transporter activity; GO:0005623:cell; GO:0051234:establishment of localization; GO:0055085:transmembrane transport; GO:0016020:membrane; GO:0022891:substrate-specific transmembrane transporter activity; GO:…	null	null	null	null	3.45214	0.00072435	Yes
Arundo_WS_Unigene008346	gi|242058049|ref|XP_002458170.1|	2.91e-37	GO:0010468:regulation of gene expression; GO:0010467:gene expression; GO:0006807:nitrogen compound metabolic process; GO:0051171:regulation of nitrogen compound metabolic process; GO:0044260:cellular macromolecule metabolic process; GO:0019222:regulation of metabolic process; GO:0005634:nucleus; GO:0080090:regulation of primary metabolic process; GO:0043231:intracellular membrane-bounded organell…	null	null	-2.43063	0.000143342	null	null	Yes
Arundo_WS_Unigene008347				null	null	-2.47145	9.01995e-05	null	null	Yes
Arundo_WS_Unigene008383	gi|242093408|ref|XP_002437194.1|	5.66e-281	GO:0032555:purine ribonucleotide binding; GO:0032553:ribonucleotide binding; GO:0044260:cellular macromolecule metabolic process; GO:0006796:phosphate metabolic process; GO:0032559:adenyl ribonucleotide binding; GO:0006793:phosphorus metabolic process; GO:0043231:intracellular membrane-bounded organelle; GO:0048544:recognition of pollen; GO:0005622:intracellular; GO:0032501:multicellular organism…	null	null	3.77903	2.72523e-06	2.85324	0.000657605	Yes
Arundo_WS_Unigene008384	gi|242093408|ref|XP_002437194.1|	6e-187	GO:0032555:purine ribonucleotide binding; GO:0032553:ribonucleotide binding; GO:0044260:cellular macromolecule metabolic process; GO:0006796:phosphate metabolic process; GO:0032559:adenyl ribonucleotide binding; GO:0006793:phosphorus metabolic process; GO:0043231:intracellular membrane-bounded organelle; GO:0048544:recognition of pollen; GO:0005622:intracellular; GO:0032501:multicellular organism…	null	null	3.11177	9.46155e-05	null	null	Yes
Arundo_WS_Unigene008492	gi|242083224|ref|XP_002442037.1|	4.23e-50	GO:0005215:transporter activity; GO:0031988:membrane-bounded vesicle; GO:0005623:cell; GO:0031410:cytoplasmic vesicle; GO:0031982:vesicle; GO:0051234:establishment of localization; GO:0043231:intracellular membrane-bounded organelle; GO:0005622:intracellular; GO:0005739:mitochondrion; GO:0044444:cytoplasmic part; GO:0005737:cytoplasm; GO:0015833:peptide transport; GO:0016020:membrane; GO:0043226:…	null	null	-2.06736	2.59053e-05	null	null	Yes
Arundo_WS_Unigene008511	gi|242035041|ref|XP_002464915.1|	2.61e-10	GO:0043169:cation binding; GO:0043167:ion binding; GO:0003824:catalytic activity; GO:0004553:hydrolase activity, hydrolyzing O-glycosyl compounds; GO:0043231:intracellular membrane-bounded organelle; GO:0005622:intracellular; GO:0009536:plastid; GO:0005737:cytoplasm; GO:0016052:carbohydrate catabolic process; GO:0043226:organelle; GO:0016798:hydrolase activity, acting on glycosyl bonds; GO:004322…	null	null	4.18802	0.000158654	null	null	Yes
Arundo_WS_Unigene008534				null	null	6.12304	1.55491e-11	4.89788	2.45721e-08	Yes
Arundo_WS_Unigene008584	gi|242038329|ref|XP_002466559.1|	3.28e-55	GO:0033036:macromolecule localization; GO:0006869:lipid transport; GO:0006810:transport; GO:0051234:establishment of localization; GO:0010876:lipid localization; GO:0051179:localization	null	null	2.26491	0.00090145	4.02604	9.64918e-09	Yes
Arundo_WS_Unigene008685	gi|242061800|ref|XP_002452189.1|	4.21e-50	GO:0005515:protein binding; GO:0017111:nucleoside-triphosphatase activity; GO:0032555:purine ribonucleotide binding; GO:0016817:hydrolase activity, acting on acid anhydrides; GO:0032553:ribonucleotide binding; GO:0003824:catalytic activity; GO:0016818:hydrolase activity, acting on acid anhydrides, in phosphorus-containing anhydrides; GO:0005524:ATP binding; GO:0032559:adenyl ribonucleotide bindin…	null	null	6.70223	7.69242e-07	null	null	No
Arundo_WS_Unigene008719				null	null	-3.74167	8.28768e-08	null	null	Yes
Arundo_WS_Unigene008720	gi|242035825|ref|XP_002465307.1|	1.92e-294		null	null	-2.94294	8.79754e-21	-2.03997	2.21301e-10	Yes
Arundo_WS_Unigene008790	gi|125551438|gb|EAY97147.1|	2.76e-229	GO:0008037:cell recognition; GO:0022414:reproductive process; GO:0032555:purine ribonucleotide binding; GO:0032553:ribonucleotide binding; GO:0044260:cellular macromolecule metabolic process; GO:0006796:phosphate metabolic process; GO:0003824:catalytic activity; GO:0006793:phosphorus metabolic process; GO:0032559:adenyl ribonucleotide binding; GO:0048544:recognition of pollen; GO:0032501:multicel…	null	null	4.81291	8.11323e-17	3.17362	1.47255e-08	Yes
Arundo_WS_Unigene008935	gi|242074128|ref|XP_002447000.1|	1.67e-41	GO:0032555:purine ribonucleotide binding; GO:0032553:ribonucleotide binding; GO:0044260:cellular macromolecule metabolic process; GO:0006796:phosphate metabolic process; GO:0003824:catalytic activity; GO:0006793:phosphorus metabolic process; GO:0032559:adenyl ribonucleotide binding; GO:0043231:intracellular membrane-bounded organelle; GO:0005622:intracellular; GO:0005737:cytoplasm; GO:0000166:nuc…	null	null	4.77265	5.55574e-07	4.7226	1.55019e-06	Yes
Arundo_WS_Unigene009019	gi|326523779|dbj|BAJ93060.1|	2.45e-176	GO:0005506:iron ion binding; GO:0043169:cation binding; GO:0043167:ion binding; GO:0046914:transition metal ion binding; GO:0009055:electron carrier activity; GO:0003824:catalytic activity; GO:0046906:tetrapyrrole binding; GO:0046872:metal ion binding; GO:0004497:monooxygenase activity; GO:0005488:binding; GO:0008152:metabolic process; GO:0016491:oxidoreductase activity; GO:0020037:heme binding; …	null	null	-2.51624	5.4918e-07	-2.47188	1.73061e-06	Yes
Arundo_WS_Unigene009020	gi|326523779|dbj|BAJ93060.1|	1.56e-275	GO:0005506:iron ion binding; GO:0043169:cation binding; GO:0043167:ion binding; GO:0046914:transition metal ion binding; GO:0009055:electron carrier activity; GO:0003824:catalytic activity; GO:0046906:tetrapyrrole binding; GO:0046872:metal ion binding; GO:0004497:monooxygenase activity; GO:0005488:binding; GO:0008152:metabolic process; GO:0016491:oxidoreductase activity; GO:0020037:heme binding; …	null	null	-3.41111	0.000201539	null	null	Yes
Arundo_WS_Unigene009021	gi|242040809|ref|XP_002467799.1|	6.13e-42	GO:0005506:iron ion binding; GO:0043169:cation binding; GO:0043167:ion binding; GO:0046914:transition metal ion binding; GO:0009055:electron carrier activity; GO:0003824:catalytic activity; GO:0046906:tetrapyrrole binding; GO:0046872:metal ion binding; GO:0004497:monooxygenase activity; GO:0005488:binding; GO:0008152:metabolic process; GO:0016491:oxidoreductase activity; GO:0020037:heme binding; …	null	null	-2.63637	8.62604e-07	-2.37533	1.98192e-05	Yes
Arundo_WS_Unigene009072	gi|226505516|ref|NP_001147660.1|	2.83e-24	GO:0006807:nitrogen compound metabolic process; GO:0009408:response to heat; GO:0009409:response to cold; GO:0009084:glutamine family amino acid biosynthetic process; GO:0042221:response to chemical stimulus; GO:0043231:intracellular membrane-bounded organelle; GO:0005622:intracellular; GO:0034641:cellular nitrogen compound metabolic process; GO:0016053:organic acid biosynthetic process; GO:00432…	null	null	3.40614	1.59355e-05	null	null	Yes
Arundo_WS_Unigene009073	gi|226505516|ref|NP_001147660.1|	3.31e-24	GO:0006807:nitrogen compound metabolic process; GO:0009408:response to heat; GO:0009409:response to cold; GO:0009084:glutamine family amino acid biosynthetic process; GO:0042221:response to chemical stimulus; GO:0043231:intracellular membrane-bounded organelle; GO:0005622:intracellular; GO:0034641:cellular nitrogen compound metabolic process; GO:0016053:organic acid biosynthetic process; GO:00432…	null	null	3.70199	1.49358e-10	null	null	Yes
Arundo_WS_Unigene009087				null	null	3.27559	6.07867e-08	2.18034	0.000591332	Yes
Arundo_WS_Unigene009088				null	null	5.35009	8.14735e-06	null	null	Yes
Arundo_WS_Unigene009323	gi|389633071|ref|XP_003714188.1|	0.000348		null	null	5.75357	3.24299e-05	null	null	Yes
Arundo_WS_Unigene009379	gi|125543447|gb|EAY89586.1|	7.45e-136	GO:0008287:protein serine/threonine phosphatase complex; GO:0044260:cellular macromolecule metabolic process; GO:0016788:hydrolase activity, acting on ester bonds; GO:0006796:phosphate metabolic process; GO:0003824:catalytic activity; GO:0006793:phosphorus metabolic process; GO:0043231:intracellular membrane-bounded organelle; GO:0005622:intracellular; GO:0009536:plastid; GO:0016791:phosphatase a…	null	null	4.31209	4.15744e-25	3.88721	6.3775e-21	No
Arundo_WS_Unigene009607	gi|242093418|ref|XP_002437199.1|	4.97e-36		null	null	3.70303	7.07988e-10	2.33312	0.000147103	Yes
Arundo_WS_Unigene009668	gi|242081247|ref|XP_002445392.1|	2.14e-112		null	null	9.44279	0.000288543	null	null	Yes
Arundo_WS_Unigene009829	gi|327301673|ref|XP_003235529.1|	0.004		null	null	4.50756	1.07732e-09	3.41654	3.3662e-06	Yes
Arundo_WS_Unigene009830	gi|335060430|gb|AEH27534.1|	0.00739		null	null	4.03529	6.07867e-08	3.96668	1.95407e-07	Yes
Arundo_WS_Unigene009988				null	null	4.47854	3.89391e-08	null	null	Yes
Arundo_WS_Unigene009989				null	null	5.634	2.84284e-08	null	null	Yes
Arundo_WS_Unigene010130	gi|125560368|gb|EAZ05816.1|	8.91e-11		null	null	3.11151	3.82478e-18	2.70745	5.44007e-14	Yes
Arundo_WS_Unigene010299				null	null	2.37728	0.000162466	null	null	Yes
Arundo_WS_Unigene010391	gi|218190763|gb|EEC73190.1|	1.14e-168	GO:0005515:protein binding; GO:0032555:purine ribonucleotide binding; GO:0032553:ribonucleotide binding; GO:0044260:cellular macromolecule metabolic process; GO:0006796:phosphate metabolic process; GO:0032559:adenyl ribonucleotide binding; GO:0006793:phosphorus metabolic process; GO:0043231:intracellular membrane-bounded organelle; GO:0005622:intracellular; GO:0043226:organelle; GO:0000166:nucleo…	null	null	2.37332	0.000651482	null	null	Yes
Arundo_WS_Unigene010554				null	null	-2.62461	0.000800977	null	null	Yes
Arundo_WS_Unigene010678				null	null	2.16745	0.000931692	null	null	Yes
Arundo_WS_Unigene010700	gi|218198224|gb|EEC80651.1|	2.79e-104	GO:0032555:purine ribonucleotide binding; GO:0032553:ribonucleotide binding; GO:0044260:cellular macromolecule metabolic process; GO:0006796:phosphate metabolic process; GO:0003824:catalytic activity; GO:0006793:phosphorus metabolic process; GO:0032559:adenyl ribonucleotide binding; GO:0000166:nucleotide binding; GO:0016301:kinase activity; GO:0030554:adenyl nucleotide binding; GO:0001882:nucleos…	null	null	2.52291	5.67975e-06	null	null	Yes
Arundo_WS_Unigene010721				null	null	4.08014	2.8957e-05	null	null	Yes
Arundo_WS_Unigene010841	gi|293331393|ref|NP_001168045.1|	1.72e-35		null	null	4.11312	1.50568e-13	4.99221	1.87664e-17	No
Arundo_WS_Unigene011110				null	null	null	null	3.28412	0.000155951	Yes
Arundo_WS_Unigene011452	gi|242062094|ref|XP_002452336.1|	4.77e-102	GO:0016758:transferase activity, transferring hexosyl groups; GO:0016757:transferase activity, transferring glycosyl groups; GO:0008152:metabolic process; GO:0003824:catalytic activity; GO:0016740:transferase activity	null	null	6.11581	1.79784e-11	3.69211	1.09522e-05	Yes
Arundo_WS_Unigene011477	gi|326493910|dbj|BAJ85417.1|	1.95e-177	GO:0005515:protein binding; GO:0032555:purine ribonucleotide binding; GO:0032553:ribonucleotide binding; GO:0044260:cellular macromolecule metabolic process; GO:0006796:phosphate metabolic process; GO:0003824:catalytic activity; GO:0006793:phosphorus metabolic process; GO:0032559:adenyl ribonucleotide binding; GO:0043231:intracellular membrane-bounded organelle; GO:0005622:intracellular; GO:00057…	null	null	4.30563	1.05213e-05	null	null	Yes
Arundo_WS_Unigene011492	gi|125531778|gb|EAY78343.1|	2.88e-41		null	null	3.31851	2.00437e-07	2.7835	2.3052e-05	Yes
Arundo_WS_Unigene011561	gi|242072240|ref|XP_002446056.1|	7.46e-21	GO:0008219:cell death; GO:0032555:purine ribonucleotide binding; GO:0032553:ribonucleotide binding; GO:0009987:cellular process; GO:0006950:response to stress; GO:0016265:death; GO:0006915:apoptosis; GO:0006952:defense response; GO:0012501:programmed cell death; GO:0005524:ATP binding; GO:0032559:adenyl ribonucleotide binding; GO:0000166:nucleotide binding; GO:0005488:binding; GO:0030554:adenyl n…	null	null	-2.99823	2.0766e-08	null	null	Yes
Arundo_WS_Unigene011611	gi|125541077|gb|EAY87472.1|	5.3e-28		null	null	3.64101	0.000276975	null	null	No
Arundo_WS_Unigene012008				null	null	5.11537	0.000150887	null	null	Yes
Arundo_WS_Unigene012023	gi|125534731|gb|EAY81279.1|	1.06e-121	GO:0008219:cell death; GO:0032555:purine ribonucleotide binding; GO:0032553:ribonucleotide binding; GO:0009987:cellular process; GO:0016265:death; GO:0006950:response to stress; GO:0006915:apoptosis; GO:0006952:defense response; GO:0012501:programmed cell death; GO:0005524:ATP binding; GO:0032559:adenyl ribonucleotide binding; GO:0000166:nucleotide binding; GO:0030554:adenyl nucleotide binding; G…	null	null	2.84295	0.000492042	null	null	Yes
Arundo_WS_Unigene012025	gi|47779050|gb|AAT38409.1|	1.25e-162	GO:0008219:cell death; GO:0032555:purine ribonucleotide binding; GO:0032553:ribonucleotide binding; GO:0009987:cellular process; GO:0016265:death; GO:0006950:response to stress; GO:0006915:apoptosis; GO:0006952:defense response; GO:0012501:programmed cell death; GO:0005524:ATP binding; GO:0032559:adenyl ribonucleotide binding; GO:0000166:nucleotide binding; GO:0030554:adenyl nucleotide binding; G…	null	null	2.60046	2.51206e-06	null	null	Yes
Arundo_WS_Unigene012027	gi|115485863|ref|NP_001068075.1|	1.04e-73	GO:0008219:cell death; GO:0032555:purine ribonucleotide binding; GO:0032553:ribonucleotide binding; GO:0009987:cellular process; GO:0016265:death; GO:0006950:response to stress; GO:0006915:apoptosis; GO:0006952:defense response; GO:0012501:programmed cell death; GO:0005524:ATP binding; GO:0032559:adenyl ribonucleotide binding; GO:0000166:nucleotide binding; GO:0030554:adenyl nucleotide binding; G…	null	null	2.34119	0.000137486	null	null	Yes
Arundo_WS_Unigene012089				null	null	null	null	-6.59886	0.000764104	No
Arundo_WS_Unigene012118				null	null	4.03959	6.93643e-06	null	null	Yes
Arundo_WS_Unigene012157	gi|218191070|gb|EEC73497.1|	1.56e-53	GO:0005515:protein binding; GO:0008219:cell death; GO:0032555:purine ribonucleotide binding; GO:0032553:ribonucleotide binding; GO:0009987:cellular process; GO:0016265:death; GO:0006950:response to stress; GO:0006915:apoptosis; GO:0006952:defense response; GO:0012501:programmed cell death; GO:0005524:ATP binding; GO:0032559:adenyl ribonucleotide binding; GO:0000166:nucleotide binding; GO:0005488:…	null	null	2.54765	0.000389304	null	null	Yes
Arundo_WS_Unigene012372	gi|125538371|gb|EAY84766.1|	2.13e-166	GO:0005506:iron ion binding; GO:0043169:cation binding; GO:0043167:ion binding; GO:0046914:transition metal ion binding; GO:0009055:electron carrier activity; GO:0003824:catalytic activity; GO:0046906:tetrapyrrole binding; GO:0046872:metal ion binding; GO:0004497:monooxygenase activity; GO:0005488:binding; GO:0008152:metabolic process; GO:0016491:oxidoreductase activity; GO:0020037:heme binding; …	null	null	3.48044	7.9457e-05	null	null	Yes
Arundo_WS_Unigene012454	gi|225464221|ref|XP_002265647.1|	1.29e-31		null	null	-2.83162	3.01203e-08	-2.28238	1.90729e-05	Yes
Arundo_WS_Unigene012536				null	null	2.03604	0.000961585	null	null	Yes
Arundo_WS_Unigene012537				null	null	2.40077	2.49888e-05	null	null	Yes
Arundo_WS_Unigene012816	gi|226533486|ref|NP_001147855.1|	1.76e-63	GO:0005515:protein binding; GO:0004842:ubiquitin-protein ligase activity; GO:0016567:protein ubiquitination; GO:0044260:cellular macromolecule metabolic process; GO:0043169:cation binding; GO:0016874:ligase activity; GO:0043167:ion binding; GO:0046914:transition metal ion binding; GO:0000151:ubiquitin ligase complex; GO:0003824:catalytic activity; GO:0046872:metal ion binding; GO:0005622:intracel…	null	null	-2.61584	1.66787e-05	null	null	Yes
Arundo_WS_Unigene012893	gi|242062568|ref|XP_002452573.1|	2.4e-121	GO:0043169:cation binding; GO:0043167:ion binding; GO:0046914:transition metal ion binding; GO:0003824:catalytic activity; GO:0046872:metal ion binding; GO:0043231:intracellular membrane-bounded organelle; GO:0005622:intracellular; GO:0005737:cytoplasm; GO:0043226:organelle; GO:0043227:membrane-bounded organelle; GO:0006508:proteolysis; GO:0043229:intracellular organelle; GO:0043170:macromolecule…	null	null	4.56544	0.000402984	null	null	Yes
Arundo_WS_Unigene013062	gi|242055031|ref|XP_002456661.1|	6.22e-107	GO:0005975:carbohydrate metabolic process; GO:0005488:binding; GO:0008152:metabolic process; GO:0030246:carbohydrate binding; GO:0003824:catalytic activity; GO:0044238:primary metabolic process	null	null	2.61949	1.04805e-10	null	null	Yes
Arundo_WS_Unigene013181				null	null	-2.02473	8.46069e-07	null	null	Yes
Arundo_WS_Unigene013288	gi|226495753|ref|NP_001149038.1|	3e-41	GO:0016787:hydrolase activity; GO:0003824:catalytic activity	null	null	2.66106	0.000189557	2.6819	0.000295359	Yes
Arundo_WS_Unigene013289	gi|226495753|ref|NP_001149038.1|	1.1e-82	GO:0016787:hydrolase activity; GO:0003824:catalytic activity	null	null	2.96121	7.85335e-11	2.54992	4.00979e-08	Yes
Arundo_WS_Unigene013451	gi|116310373|emb|CAH67385.1|	4.91e-117	GO:0010468:regulation of gene expression; GO:0005515:protein binding; GO:0010467:gene expression; GO:0006807:nitrogen compound metabolic process; GO:0003700:transcription factor activity; GO:0051252:regulation of RNA metabolic process; GO:0051171:regulation of nitrogen compound metabolic process; GO:0044260:cellular macromolecule metabolic process; GO:0019222:regulation of metabolic process; GO:0…	null	null	3.80463	7.18481e-05	3.30672	0.000870948	Yes
Arundo_WS_Unigene013560	gi|223973871|gb|ACN31123.1|	1.43e-110	GO:0005488:binding; GO:0043169:cation binding; GO:0005509:calcium ion binding; GO:0043167:ion binding; GO:0046872:metal ion binding	null	null	3.07526	2.3796e-08	null	null	Yes
Arundo_WS_Unigene013571	gi|226503157|ref|NP_001145335.1|	3.06e-70		null	null	7.29623	7.16317e-11	4.82051	3.28898e-06	No
Arundo_WS_Unigene013619				null	null	6.73962	3.13089e-07	4.65578	0.00028794	Yes
Arundo_WS_Unigene013620				null	null	5.19886	1.64528e-13	3.97747	6.64937e-09	Yes
Arundo_WS_Unigene013705	gi|226509378|ref|NP_001144932.1|	1.91e-41	GO:0016020:membrane; GO:0044464:cell part; GO:0005623:cell	null	null	6.43554	4.37403e-10	4.04662	1.57698e-05	Yes
Arundo_WS_Unigene013809				null	null	3.13865	2.87799e-18	2.3196	1.38699e-10	Yes
Arundo_WS_Unigene013810	gi|350534916|ref|NP_001232810.1|	6.18e-10	GO:0016020:membrane; GO:0044464:cell part; GO:0005623:cell	null	null	2.43933	8.36305e-05	null	null	Yes
Arundo_WS_Unigene013811	gi|350534916|ref|NP_001232810.1|	2.68e-10	GO:0016020:membrane; GO:0044464:cell part; GO:0005623:cell	null	null	2.59607	5.04311e-10	null	null	Yes
Arundo_WS_Unigene013812				null	null	2.93917	2.96733e-10	2.37214	6.99261e-07	Yes
Arundo_WS_Unigene013813	gi|350534916|ref|NP_001232810.1|	1.11e-40	GO:0016020:membrane; GO:0044464:cell part; GO:0005623:cell	null	null	2.12185	2.61584e-05	null	null	Yes
Arundo_WS_Unigene013814	gi|350534916|ref|NP_001232810.1|	3.32e-40	GO:0016020:membrane; GO:0044464:cell part; GO:0005623:cell	null	null	3.01919	3.513e-06	null	null	Yes
Arundo_WS_Unigene013815	gi|350534916|ref|NP_001232810.1|	2.37e-40	GO:0016020:membrane; GO:0044464:cell part; GO:0005623:cell	null	null	2.80574	4.25908e-08	2.35876	8.21501e-06	Yes
Arundo_WS_Unigene013961				null	null	-3.5498	6.81406e-05	null	null	Yes
Arundo_WS_Unigene013982	gi|326511391|dbj|BAJ87709.1|	1.83e-61	GO:0016758:transferase activity, transferring hexosyl groups; GO:0016757:transferase activity, transferring glycosyl groups; GO:0008152:metabolic process; GO:0003824:catalytic activity; GO:0016740:transferase activity	null	null	4.16203	5.89232e-08	null	null	Yes
Arundo_WS_Unigene014062	gi|125583238|gb|EAZ24169.1|	9.83e-32	GO:0010468:regulation of gene expression; GO:0006807:nitrogen compound metabolic process; GO:0010467:gene expression; GO:0003700:transcription factor activity; GO:0051171:regulation of nitrogen compound metabolic process; GO:0051252:regulation of RNA metabolic process; GO:0044260:cellular macromolecule metabolic process; GO:0019222:regulation of metabolic process; GO:0080090:regulation of primary…	null	null	9.88324	7.21466e-11	6.01639	4.08673e-07	Yes
Arundo_WS_Unigene014073	gi|218201405|gb|EEC83832.1|	1.75e-191	GO:0032555:purine ribonucleotide binding; GO:0032553:ribonucleotide binding; GO:0044260:cellular macromolecule metabolic process; GO:0043169:cation binding; GO:0043167:ion binding; GO:0006796:phosphate metabolic process; GO:0003824:catalytic activity; GO:0006793:phosphorus metabolic process; GO:0046872:metal ion binding; GO:0032559:adenyl ribonucleotide binding; GO:0000166:nucleotide binding; GO:…	null	null	4.28959	6.77592e-06	null	null	Yes
Arundo_WS_Unigene014186	gi|242077038|ref|XP_002448455.1|	1.06e-94	GO:0031967:organelle envelope; GO:0007585:respiratory gaseous exchange; GO:0005623:cell; GO:0005740:mitochondrial envelope; GO:0003824:catalytic activity; GO:0031975:envelope; GO:0043231:intracellular membrane-bounded organelle; GO:0005622:intracellular; GO:0005739:mitochondrion; GO:0044444:cytoplasmic part; GO:0005737:cytoplasm; GO:0032501:multicellular organismal process; GO:0043226:organelle; …	null	null	6.33589	4.28692e-05	null	null	Yes
Arundo_WS_Unigene014603				null	null	2.80424	0.000197923	null	null	Yes
Arundo_WS_Unigene014708				null	null	-2.54408	4.33344e-05	null	null	Yes
Arundo_WS_Unigene014710				null	null	3.69314	0.00034245	null	null	Yes
Arundo_WS_Unigene014714				null	null	4.79369	5.40819e-07	4.01611	2.78583e-05	No
Arundo_WS_Unigene014737				null	null	3.15787	0.000508097	null	null	Yes
Arundo_WS_Unigene014738				null	null	2.8025	0.000192491	3.38171	1.38124e-05	Yes
Arundo_WS_Unigene014929	gi|326524574|dbj|BAK00670.1|	5.89e-11		null	null	null	null	2.67083	4.50174e-16	Yes
Arundo_WS_Unigene015141				null	null	4.00989	4.97941e-06	3.68138	4.60664e-05	Yes
Arundo_WS_Unigene015328	gi|242092534|ref|XP_002436757.1|	2.53e-111		null	null	2.80178	2.15766e-05	null	null	Yes
Arundo_WS_Unigene015331	gi|326521982|dbj|BAK04119.1|	1.81e-163		null	null	2.28595	1.43255e-12	null	null	Yes
Arundo_WS_Unigene015489	gi|218198437|gb|EEC80864.1|	2.67e-83		null	null	2.70348	0.000923978	null	null	Yes
Arundo_WS_Unigene015512				null	null	-3.89762	0.000700459	null	null	Yes
Arundo_WS_Unigene015644	gi|242040977|ref|XP_002467883.1|	1.38e-85	GO:0016020:membrane; GO:0044464:cell part; GO:0005623:cell; GO:0031224:intrinsic to membrane; GO:0016021:integral to membrane; GO:0044425:membrane part	null	null	4.33437	0.000323449	null	null	Yes
Arundo_WS_Unigene015828	gi|326487790|dbj|BAK05567.1|	5.01e-13		null	null	7.53897	1.31285e-12	5.01058	1.23071e-07	Yes
Arundo_WS_Unigene015897	gi|242054661|ref|XP_002456476.1|	4.21e-24		null	null	4.05517	1.19204e-10	3.33712	1.22449e-07	Yes
Arundo_WS_Unigene016294	gi|326519096|dbj|BAJ96547.1|	1.32e-33	GO:0006887:exocytosis; GO:0051234:establishment of localization; GO:0043231:intracellular membrane-bounded organelle; GO:0005622:intracellular; GO:0051641:cellular localization; GO:0009536:plastid; GO:0005737:cytoplasm; GO:0000145:exocyst; GO:0043226:organelle; GO:0032991:macromolecular complex; GO:0043227:membrane-bounded organelle; GO:0006810:transport; GO:0043229:intracellular organelle; GO:00…	null	null	2.07363	0.000182863	null	null	Yes
Arundo_WS_Unigene016547	gi|475529114|gb|EMT07726.1|	0.00164		null	null	null	null	3.92228	0.000168226	Yes
Arundo_WS_Unigene016560				null	null	4.27435	2.8546e-08	2.96534	0.000149302	Yes
Arundo_WS_Unigene016948	gi|125563847|gb|EAZ09227.1|	2.88e-88	GO:0005515:protein binding; GO:0005488:binding; GO:0003824:catalytic activity	null	null	2.25595	1.10053e-05	null	null	Yes
Arundo_WS_Unigene016949				null	null	3.11404	0.000389445	null	null	Yes
Arundo_WS_Unigene017265	gi|242050562|ref|XP_002463025.1|	8.74e-98	GO:0006950:response to stress; GO:0006979:response to oxidative stress; GO:0042221:response to chemical stimulus; GO:0050896:response to stimulus	null	null	3.61771	8.93256e-07	3.2416	1.74817e-05	Yes
Arundo_WS_Unigene017294	gi|189172003|gb|ACD80357.1|	1.26e-08	GO:0010468:regulation of gene expression; GO:0006807:nitrogen compound metabolic process; GO:0010467:gene expression; GO:0003700:transcription factor activity; GO:0051171:regulation of nitrogen compound metabolic process; GO:0044260:cellular macromolecule metabolic process; GO:0019222:regulation of metabolic process; GO:0080090:regulation of primary metabolic process; GO:0019219:regulation of cel…	null	null	2.19964	0.000559427	2.55976	8.79021e-05	Yes
Arundo_WS_Unigene017295	gi|226533536|ref|NP_001147949.1|	3.28e-08		null	null	2.09668	3.04328e-05	null	null	Yes
Arundo_WS_Unigene017301				null	null	-2.62061	1.32927e-07	null	null	Yes
Arundo_WS_Unigene017302				-2.07281	0.000111508	-2.74846	1.60213e-09	null	null	Yes
Arundo_WS_Unigene017346	gi|32488662|emb|CAE03589.1|	1.85e-58	GO:0008168:methyltransferase activity; GO:0005623:cell; GO:0003824:catalytic activity; GO:0043231:intracellular membrane-bounded organelle; GO:0005739:mitochondrion; GO:0005622:intracellular; GO:0044444:cytoplasmic part; GO:0005737:cytoplasm; GO:0043226:organelle; GO:0043227:membrane-bounded organelle; GO:0044464:cell part; GO:0043229:intracellular organelle; GO:0044424:intracellular part; GO:001…	null	null	9.04872	8.17688e-09	5.37074	0.000122763	No
Arundo_WS_Unigene017386				null	null	2.7478	0.000746721	null	null	Yes
Arundo_WS_Unigene017680				null	null	3.68077	0.000634862	null	null	Yes
Arundo_WS_Unigene017997				null	null	11.0668	1.15228e-14	7.17173	1.61633e-10	Yes
Arundo_WS_Unigene017999	gi|115470729|ref|NP_001058963.1|	3.08e-23		null	null	4.41884	0.000552436	4.42266	0.000951085	Yes
Arundo_WS_Unigene018163	gi|242066574|ref|XP_002454576.1|	8.69e-161	GO:0005488:binding; GO:0008152:metabolic process; GO:0016491:oxidoreductase activity; GO:0003824:catalytic activity; GO:0055114:oxidation reduction	null	null	3.61077	0.00015881	null	null	No
Arundo_WS_Unigene018290	gi|195624792|gb|ACG34226.1|	1.02e-25		null	null	null	null	2.29434	1.07845e-05	Yes
Arundo_WS_Unigene018346	gi|242046452|ref|XP_002461097.1|	9.25e-181		null	null	3.74507	1.21714e-06	2.93436	0.00019853	Yes
Arundo_WS_Unigene018503	gi|242062204|ref|XP_002452391.1|	3.01e-135		null	null	2.02582	0.000119781	null	null	Yes
Arundo_WS_Unigene018620	gi|490008201|ref|WP_003911021.1|	0.000164		null	null	4.14482	3.44956e-05	null	null	Yes
Arundo_WS_Unigene018661	gi|242074840|ref|XP_002447356.1|	7.79e-73	GO:0010468:regulation of gene expression; GO:0010467:gene expression; GO:0006807:nitrogen compound metabolic process; GO:0051171:regulation of nitrogen compound metabolic process; GO:0044260:cellular macromolecule metabolic process; GO:0051172:negative regulation of nitrogen compound metabolic process; GO:0019222:regulation of metabolic process; GO:0043231:intracellular membrane-bounded organelle…	null	null	4.55971	1.15459e-07	3.51778	5.13064e-05	Yes
Arundo_WS_Unigene018798	gi|218196026|gb|EEC78453.1|	1.66e-205	GO:0032555:purine ribonucleotide binding; GO:0032553:ribonucleotide binding; GO:0044260:cellular macromolecule metabolic process; GO:0006796:phosphate metabolic process; GO:0003824:catalytic activity; GO:0006793:phosphorus metabolic process; GO:0032559:adenyl ribonucleotide binding; GO:0000166:nucleotide binding; GO:0016301:kinase activity; GO:0030554:adenyl nucleotide binding; GO:0001882:nucleos…	null	null	3.71207	5.5798e-06	3.00121	0.000384069	Yes
Arundo_WS_Unigene018831	gi|242055451|ref|XP_002456871.1|	1.59e-64		null	null	-4.38408	9.15836e-08	-3.08841	0.000421381	Yes
Arundo_WS_Unigene018980	gi|226493946|ref|NP_001146875.1|	4.45e-28		null	null	7.4167	1.48615e-17	4.16431	9.47061e-08	Yes
Arundo_WS_Unigene018984	gi|242054313|ref|XP_002456302.1|	5.54e-107	GO:0010468:regulation of gene expression; GO:0010467:gene expression; GO:0006807:nitrogen compound metabolic process; GO:0003700:transcription factor activity; GO:0051252:regulation of RNA metabolic process; GO:0051171:regulation of nitrogen compound metabolic process; GO:0044260:cellular macromolecule metabolic process; GO:0019222:regulation of metabolic process; GO:0043231:intracellular membran…	null	null	3.78819	1.29149e-06	4.18158	2.60761e-07	No
Arundo_WS_Unigene018985	gi|242054313|ref|XP_002456302.1|	5.67e-59	GO:0010468:regulation of gene expression; GO:0010467:gene expression; GO:0006807:nitrogen compound metabolic process; GO:0003700:transcription factor activity; GO:0051252:regulation of RNA metabolic process; GO:0051171:regulation of nitrogen compound metabolic process; GO:0044260:cellular macromolecule metabolic process; GO:0019222:regulation of metabolic process; GO:0043231:intracellular membran…	null	null	6.65384	2.10549e-08	6.29164	1.35859e-07	No
Arundo_WS_Unigene018990	gi|242094678|ref|XP_002437829.1|	7.05e-47		null	null	10.5275	4.71861e-13	4.34508	2.25434e-05	Yes
Arundo_WS_Unigene018992	gi|242094678|ref|XP_002437829.1|	8.56e-47		null	null	6.50549	1.07202e-10	7.07303	2.81932e-11	Yes
Arundo_WS_Unigene019044				null	null	2.65586	2.33645e-06	null	null	Yes
Arundo_WS_Unigene019224				null	null	3.16796	9.01995e-05	null	null	Yes
Arundo_WS_Unigene019279				null	null	2.16977	0.000219941	null	null	Yes
Arundo_WS_Unigene019376	gi|215713585|dbj|BAG94722.1|	1.22e-07		null	null	10.2724	1.93873e-10	6.49214	4.63756e-07	Yes
Arundo_WS_Unigene019377	gi|255626579|gb|ACU13634.1|	6.31e-12		null	null	5.20163	3.77004e-14	3.17429	1.74883e-06	Yes
Arundo_WS_Unigene019479	gi|242041175|ref|XP_002467982.1|	7.38e-66	GO:0005622:intracellular; GO:0009536:plastid; GO:0044444:cytoplasmic part; GO:0005737:cytoplasm; GO:0043226:organelle; GO:0043227:membrane-bounded organelle; GO:0044464:cell part; GO:0005623:cell; GO:0043229:intracellular organelle; GO:0044424:intracellular part; GO:0043231:intracellular membrane-bounded organelle	null	null	-2.4419	8.0362e-05	null	null	Yes
Arundo_WS_Unigene019815	gi|242088629|ref|XP_002440147.1|	6.56e-106	GO:0010468:regulation of gene expression; GO:0006807:nitrogen compound metabolic process; GO:0010467:gene expression; GO:0003700:transcription factor activity; GO:0051171:regulation of nitrogen compound metabolic process; GO:0044260:cellular macromolecule metabolic process; GO:0019222:regulation of metabolic process; GO:0080090:regulation of primary metabolic process; GO:0043231:intracellular mem…	null	null	3.87638	6.24381e-06	null	null	Yes
Arundo_WS_Unigene019934				null	null	3.0727	1.41228e-05	null	null	Yes
Arundo_WS_Unigene019937	gi|195611628|gb|ACG27644.1|	2.13e-300	GO:0016757:transferase activity, transferring glycosyl groups; GO:0003824:catalytic activity; GO:0016740:transferase activity	null	null	5.58021	2.55087e-15	3.56781	1.11452e-07	No
Arundo_WS_Unigene019988	gi|242076892|ref|XP_002448382.1|	5.52e-69	GO:0017144:drug metabolic process; GO:0009058:biosynthetic process; GO:0005506:iron ion binding; GO:0009987:cellular process; GO:0043169:cation binding; GO:0046993:oxidoreductase activity, acting on X-H and Y-H to form an X-Y bond, with oxygen as acceptor; GO:0043167:ion binding; GO:0046992:oxidoreductase activity, acting on X-H and Y-H to form an X-Y bond; GO:0046914:transition metal ion binding…	null	null	2.74597	5.09978e-10	2.6682	3.24897e-09	Yes
Arundo_WS_Unigene019990	gi|242076892|ref|XP_002448382.1|	1.15e-120	GO:0005506:iron ion binding; GO:0005488:binding; GO:0043169:cation binding; GO:0043167:ion binding; GO:0008152:metabolic process; GO:0046914:transition metal ion binding; GO:0016491:oxidoreductase activity; GO:0003824:catalytic activity; GO:0046872:metal ion binding; GO:0055114:oxidation reduction	null	null	3.56551	1.27313e-15	2.59012	6.78336e-09	Yes
Arundo_WS_Unigene020006	gi|312117529|ref|XP_003151444.1|	0.000832		null	null	null	null	3.06386	2.76486e-34	Yes
Arundo_WS_Unigene020007	gi|374983327|ref|YP_004958822.1|	3.78e-05		null	null	null	null	2.39453	1.13394e-09	Yes
Arundo_WS_Unigene020072	gi|185179441|gb|ACC77654.1|	1.74e-180	GO:0010468:regulation of gene expression; GO:0005515:protein binding; GO:0010467:gene expression; GO:0006807:nitrogen compound metabolic process; GO:0003700:transcription factor activity; GO:0051252:regulation of RNA metabolic process; GO:0051171:regulation of nitrogen compound metabolic process; GO:0044260:cellular macromolecule metabolic process; GO:0019222:regulation of metabolic process; GO:0…	null	null	7.21318	6.93659e-07	null	null	Yes
Arundo_WS_Unigene020073	gi|185179441|gb|ACC77654.1|	5.22e-190	GO:0010468:regulation of gene expression; GO:0005515:protein binding; GO:0010467:gene expression; GO:0006807:nitrogen compound metabolic process; GO:0003700:transcription factor activity; GO:0051252:regulation of RNA metabolic process; GO:0051171:regulation of nitrogen compound metabolic process; GO:0044260:cellular macromolecule metabolic process; GO:0019222:regulation of metabolic process; GO:0…	null	null	2.08232	0.000158654	2.28959	5.19405e-05	Yes
Arundo_WS_Unigene020139	gi|242045612|ref|XP_002460677.1|	0	GO:0005488:binding; GO:0003676:nucleic acid binding	null	null	2.19873	1.00975e-13	null	null	Yes
Arundo_WS_Unigene020242				null	null	5.51781	7.82971e-09	5.99893	2.39855e-09	No
Arundo_WS_Unigene020270	gi|219362461|ref|NP_001136694.1|	5.2e-78	GO:0016817:hydrolase activity, acting on acid anhydrides; GO:0000287:magnesium ion binding; GO:0009987:cellular process; GO:0043169:cation binding; GO:0043167:ion binding; GO:0005623:cell; GO:0006796:phosphate metabolic process; GO:0016818:hydrolase activity, acting on acid anhydrides, in phosphorus-containing anhydrides; GO:0003824:catalytic activity; GO:0006793:phosphorus metabolic process; GO:…	null	null	3.70586	3.68482e-05	4.16515	8.21501e-06	Yes
Arundo_WS_Unigene020293	gi|55733943|gb|AAV59450.1|	3.94e-188		null	null	2.93055	4.51564e-05	null	null	Yes
Arundo_WS_Unigene020383	gi|224030561|gb|ACN34356.1|	2.06e-89	GO:0006629:lipid metabolic process; GO:0043169:cation binding; GO:0005783:endoplasmic reticulum; GO:0043167:ion binding; GO:0046914:transition metal ion binding; GO:0044283:small molecule biosynthetic process; GO:0043436:oxoacid metabolic process; GO:0044281:small molecule metabolic process; GO:0003824:catalytic activity; GO:0046872:metal ion binding; GO:0043231:intracellular membrane-bounded org…	null	null	4.29192	1.11837e-12	3.11153	1.74583e-07	Yes
Arundo_WS_Unigene020439	gi|326494466|dbj|BAJ90502.1|	1.29e-16		null	null	5.16949	0.000688075	null	null	Yes
Arundo_WS_Unigene020578	gi|26518520|gb|AAN78327.1|	0.0175		null	null	5.06082	0.000956879	5.38356	0.000971552	Yes
Arundo_WS_Unigene020579	gi|26518520|gb|AAN78327.1|	0.0237		null	null	6.80019	1.67249e-26	4.47019	7.13533e-15	Yes
Arundo_WS_Unigene020588	gi|212274711|ref|NP_001130720.1|	6.85e-55	GO:0005507:copper ion binding; GO:0005488:binding; GO:0043169:cation binding; GO:0043167:ion binding; GO:0046914:transition metal ion binding; GO:0009055:electron carrier activity; GO:0046872:metal ion binding	null	null	2.11557	5.55932e-06	null	null	Yes
Arundo_WS_Unigene020653	gi|242090917|ref|XP_002441291.1|	5.61e-151		null	null	3.30718	4.74892e-05	null	null	Yes
Arundo_WS_Unigene020750	gi|525342668|ref|NP_001266537.1|	2.74e-35	GO:0010468:regulation of gene expression; GO:0006807:nitrogen compound metabolic process; GO:0010467:gene expression; GO:0003700:transcription factor activity; GO:0051171:regulation of nitrogen compound metabolic process; GO:0051252:regulation of RNA metabolic process; GO:0044260:cellular macromolecule metabolic process; GO:0019222:regulation of metabolic process; GO:0080090:regulation of primary…	null	null	4.91541	2.56999e-46	4.27883	1.91936e-36	Yes
Arundo_WS_Unigene020751	gi|525342668|ref|NP_001266537.1|	2.67e-35	GO:0010468:regulation of gene expression; GO:0006807:nitrogen compound metabolic process; GO:0010467:gene expression; GO:0003700:transcription factor activity; GO:0051171:regulation of nitrogen compound metabolic process; GO:0051252:regulation of RNA metabolic process; GO:0044260:cellular macromolecule metabolic process; GO:0019222:regulation of metabolic process; GO:0080090:regulation of primary…	null	null	2.55607	4.5005e-17	2.44432	2.15886e-15	Yes
Arundo_WS_Unigene020752	gi|525342668|ref|NP_001266537.1|	4.55e-31	GO:0010468:regulation of gene expression; GO:0006807:nitrogen compound metabolic process; GO:0010467:gene expression; GO:0003700:transcription factor activity; GO:0051171:regulation of nitrogen compound metabolic process; GO:0051252:regulation of RNA metabolic process; GO:0044260:cellular macromolecule metabolic process; GO:0019222:regulation of metabolic process; GO:0080090:regulation of primary…	null	null	4.11503	1.61278e-07	null	null	Yes
Arundo_WS_Unigene020839	gi|326507454|dbj|BAK03120.1|	2.02e-23		null	null	null	null	3.2242	3.08312e-05	Yes
Arundo_WS_Unigene020885	gi|115454179|ref|NP_001050690.1|	3.16e-08		null	null	null	null	2.34983	0.000221218	Yes
Arundo_WS_Unigene020942				null	null	null	null	2.09507	1.70623e-09	Yes
Arundo_WS_Unigene021071	gi|242074116|ref|XP_002446994.1|	4.57e-18	GO:0005515:protein binding; GO:0032555:purine ribonucleotide binding; GO:0032553:ribonucleotide binding; GO:0044260:cellular macromolecule metabolic process; GO:0043169:cation binding; GO:0043167:ion binding; GO:0006796:phosphate metabolic process; GO:0003824:catalytic activity; GO:0006793:phosphorus metabolic process; GO:0046872:metal ion binding; GO:0032559:adenyl ribonucleotide binding; GO:000…	null	null	3.81121	2.22961e-07	3.3894	6.86955e-06	Yes
Arundo_WS_Unigene021250	gi|242072087|ref|XP_002451320.1|	8.87e-275	GO:0005975:carbohydrate metabolic process; GO:0043169:cation binding; GO:0031988:membrane-bounded vesicle; GO:0043167:ion binding; GO:0005623:cell; GO:0031410:cytoplasmic vesicle; GO:0003824:catalytic activity; GO:0031982:vesicle; GO:0004553:hydrolase activity, hydrolyzing O-glycosyl compounds; GO:0043231:intracellular membrane-bounded organelle; GO:0005622:intracellular; GO:0044444:cytoplasmic p…	null	null	4.5525	8.87269e-44	3.06019	9.02458e-23	Yes
Arundo_WS_Unigene021378	gi|195609860|gb|ACG26760.1|	2.32e-26	GO:0031988:membrane-bounded vesicle; GO:0005623:cell; GO:0031224:intrinsic to membrane; GO:0031410:cytoplasmic vesicle; GO:0031982:vesicle; GO:0043231:intracellular membrane-bounded organelle; GO:0005622:intracellular; GO:0044444:cytoplasmic part; GO:0005737:cytoplasm; GO:0016020:membrane; GO:0043226:organelle; GO:0043227:membrane-bounded organelle; GO:0044464:cell part; GO:0016023:cytoplasmic me…	null	null	4.54536	4.89466e-06	5.00886	1.32162e-06	Yes
Arundo_WS_Unigene021419	gi|226530667|ref|NP_001150366.1|	0.000161		null	null	4.68439	2.18113e-07	3.32489	0.000243306	Yes
Arundo_WS_Unigene021633	gi|514471250|ref|XP_003475203.2|	0.00351		null	null	2.15867	0.000118115	null	null	Yes
Arundo_WS_Unigene021653				null	null	-2.07666	0.000718162	null	null	Yes
Arundo_WS_Unigene021714	gi|491065162|ref|WP_004926793.1|	0.0158	GO:0005215:transporter activity; GO:0005230:extracellular ligand-gated ion channel activity; GO:0005231:excitatory extracellular ligand-gated ion channel activity; GO:0015075:ion transmembrane transporter activity; GO:0005234:extracellular-glutamate-gated ion channel activity; GO:0060089:molecular transducer activity; GO:0044462:external encapsulating structure part; GO:0051234:establishment of l…	null	null	3.51788	1.22596e-08	2.39822	0.000182745	No
Arundo_WS_Unigene021740	gi|242056743|ref|XP_002457517.1|	2.13e-98	GO:0016020:membrane; GO:0044464:cell part; GO:0005623:cell	null	null	2.45982	0.000785482	null	null	Yes
Arundo_WS_Unigene021866	gi|218193629|gb|EEC76056.1|	6.21e-211	GO:0032555:purine ribonucleotide binding; GO:0032553:ribonucleotide binding; GO:0044260:cellular macromolecule metabolic process; GO:0006796:phosphate metabolic process; GO:0003824:catalytic activity; GO:0006793:phosphorus metabolic process; GO:0032559:adenyl ribonucleotide binding; GO:0000166:nucleotide binding; GO:0016301:kinase activity; GO:0030554:adenyl nucleotide binding; GO:0001882:nucleos…	null	null	2.02339	2.62107e-10	null	null	Yes
Arundo_WS_Unigene021961	gi|242032393|ref|XP_002463591.1|	7.46e-164	GO:0008152:metabolic process; GO:0003824:catalytic activity	null	null	-2.2981	2.64615e-06	null	null	Yes
Arundo_WS_Unigene022047	gi|514799996|ref|XP_004974935.1|	3.89e-44		null	null	-2.61301	1.0208e-07	-2.25852	9.88014e-06	Yes
Arundo_WS_Unigene022158	gi|238009988|gb|ACR36029.1|	1.32e-07	GO:0031406:carboxylic acid binding; GO:0005506:iron ion binding; GO:0043169:cation binding; GO:0043167:ion binding; GO:0046914:transition metal ion binding; GO:0009055:electron carrier activity; GO:0019842:vitamin binding; GO:0003824:catalytic activity; GO:0046906:tetrapyrrole binding; GO:0046872:metal ion binding; GO:0004497:monooxygenase activity; GO:0031177:phosphopantetheine binding; GO:00054…	null	null	3.55272	0.000119287	null	null	Yes
Arundo_WS_Unigene022170	gi|46394310|tpg|DAA05093.1|	1.05e-48	GO:0010468:regulation of gene expression; GO:0006807:nitrogen compound metabolic process; GO:0010467:gene expression; GO:0003700:transcription factor activity; GO:0051171:regulation of nitrogen compound metabolic process; GO:0044260:cellular macromolecule metabolic process; GO:0019222:regulation of metabolic process; GO:0080090:regulation of primary metabolic process; GO:0019219:regulation of cel…	null	null	3.92074	9.06378e-06	4.81059	2.62544e-07	Yes
Arundo_WS_Unigene022232	gi|89892352|gb|ABD78950.1|	0	GO:0006820:anion transport; GO:0008509:anion transmembrane transporter activity; GO:0046715:boron transmembrane transporter activity; GO:0005215:transporter activity; GO:0046713:boron transport; GO:0015075:ion transmembrane transporter activity; GO:0031224:intrinsic to membrane; GO:0015380:anion exchanger activity; GO:0022804:active transmembrane transporter activity; GO:0051234:establishment of …	null	null	2.24975	8.79032e-06	null	null	Yes
Arundo_WS_Unigene022269	gi|242076490|ref|XP_002448181.1|	2.18e-276	GO:0008219:cell death; GO:0032555:purine ribonucleotide binding; GO:0032553:ribonucleotide binding; GO:0009987:cellular process; GO:0016265:death; GO:0006950:response to stress; GO:0006915:apoptosis; GO:0006952:defense response; GO:0012501:programmed cell death; GO:0005524:ATP binding; GO:0032559:adenyl ribonucleotide binding; GO:0000166:nucleotide binding; GO:0030554:adenyl nucleotide binding; G…	null	null	4.70506	1.82233e-10	3.05834	2.87533e-05	Yes
Arundo_WS_Unigene022271	gi|218195212|gb|EEC77639.1|	3.46e-130	GO:0008219:cell death; GO:0032555:purine ribonucleotide binding; GO:0017111:nucleoside-triphosphatase activity; GO:0016817:hydrolase activity, acting on acid anhydrides; GO:0032553:ribonucleotide binding; GO:0009987:cellular process; GO:0006950:response to stress; GO:0016265:death; GO:0006915:apoptosis; GO:0006952:defense response; GO:0012501:programmed cell death; GO:0016818:hydrolase activity, …	null	null	4.64684	7.68438e-05	null	null	Yes
Arundo_WS_Unigene022464	gi|242077586|ref|XP_002448729.1|	1.38e-36	GO:0006629:lipid metabolic process; GO:0005623:cell; GO:0043231:intracellular membrane-bounded organelle; GO:0005739:mitochondrion; GO:0005622:intracellular; GO:0044444:cytoplasmic part; GO:0005737:cytoplasm; GO:0043226:organelle; GO:0008152:metabolic process; GO:0043227:membrane-bounded organelle; GO:0044464:cell part; GO:0043229:intracellular organelle; GO:0044424:intracellular part; GO:0044238…	null	null	4.31089	0.000712084	null	null	Yes
Arundo_WS_Unigene022540				null	null	3.91987	2.09302e-05	4.36787	5.39212e-06	Yes
Arundo_WS_Unigene022734	gi|308468215|ref|XP_003096351.1|	0.00223	GO:0006629:lipid metabolic process; GO:0044262:cellular carbohydrate metabolic process; GO:0016788:hydrolase activity, acting on ester bonds; GO:0044281:small molecule metabolic process; GO:0003824:catalytic activity; GO:0006071:glycerol metabolic process; GO:0043231:intracellular membrane-bounded organelle; GO:0005622:intracellular; GO:0042578:phosphoric ester hydrolase activity; GO:0005737:cyto…	null	null	3.62061	3.86085e-05	3.39277	0.000198946	Yes
Arundo_WS_Unigene022832	gi|90399172|emb|CAH68354.1|	1.76e-63		null	null	3.51508	4.36218e-06	null	null	Yes
Arundo_WS_Unigene022872	gi|238011880|gb|ACR36975.1|	3.16e-15		null	null	3.61024	0.00024513	null	null	Yes
Arundo_WS_Unigene022934				null	null	-3.03623	0.000227015	-2.93467	0.000677638	Yes
Arundo_WS_Unigene022963	gi|222616400|gb|EEE52532.1|	2.08e-111		null	null	2.54882	1.52777e-09	2.11353	1.18322e-06	Yes
Arundo_WS_Unigene022986				null	null	3.53109	6.30562e-08	3.14501	2.4934e-06	Yes
Arundo_WS_Unigene023183	gi|242061748|ref|XP_002452163.1|	2.02e-214	GO:0006629:lipid metabolic process; GO:0008081:phosphoric diester hydrolase activity; GO:0044262:cellular carbohydrate metabolic process; GO:0009987:cellular process; GO:0005975:carbohydrate metabolic process; GO:0006066:alcohol metabolic process; GO:0016788:hydrolase activity, acting on ester bonds; GO:0044281:small molecule metabolic process; GO:0003824:catalytic activity; GO:0006071:glycerol m…	-2.286	8.69974e-05	-2.68876	6.06869e-08	null	null	Yes
Arundo_WS_Unigene023320				null	null	-3.255	3.95829e-05	null	null	No
Arundo_WS_Unigene023501	gi|226502420|ref|NP_001142261.1|	1.55e-55	GO:0005506:iron ion binding; GO:0043169:cation binding; GO:0043167:ion binding; GO:0046914:transition metal ion binding; GO:0009055:electron carrier activity; GO:0003824:catalytic activity; GO:0046906:tetrapyrrole binding; GO:0046872:metal ion binding; GO:0004497:monooxygenase activity; GO:0005488:binding; GO:0008152:metabolic process; GO:0016491:oxidoreductase activity; GO:0020037:heme binding; …	null	null	-3.57785	6.54563e-08	null	null	Yes
Arundo_WS_Unigene023548	gi|226494775|ref|NP_001143048.1|	2.82e-48		null	null	3.21292	1.9948e-09	3.7684	8.66957e-12	Yes
Arundo_WS_Unigene023565	gi|326511868|dbj|BAJ92078.1|	3.06e-10		null	null	3.68945	7.50265e-07	3.51221	4.64713e-06	Yes
Arundo_WS_Unigene023566	gi|326509321|dbj|BAJ91577.1|	1.65e-13		null	null	5.15418	2.21052e-14	3.97525	1.49825e-09	Yes
Arundo_WS_Unigene023577	gi|222629809|gb|EEE61941.1|	3.68e-48	GO:0031988:membrane-bounded vesicle; GO:0005623:cell; GO:0031410:cytoplasmic vesicle; GO:0031982:vesicle; GO:0043231:intracellular membrane-bounded organelle; GO:0005622:intracellular; GO:0009536:plastid; GO:0044444:cytoplasmic part; GO:0005737:cytoplasm; GO:0043226:organelle; GO:0043227:membrane-bounded organelle; GO:0044464:cell part; GO:0043229:intracellular organelle; GO:0016023:cytoplasmic m…	null	null	2.05153	2.03566e-06	null	null	Yes
Arundo_WS_Unigene023658				null	null	2.41633	0.000688075	null	null	Yes
Arundo_WS_Unigene023702	gi|496479969|ref|WP_009188539.1|	0.00227	GO:0010468:regulation of gene expression; GO:0006807:nitrogen compound metabolic process; GO:0010467:gene expression; GO:0003700:transcription factor activity; GO:0051171:regulation of nitrogen compound metabolic process; GO:0051252:regulation of RNA metabolic process; GO:0044260:cellular macromolecule metabolic process; GO:0019222:regulation of metabolic process; GO:0080090:regulation of primary…	null	null	7.52862	4.44916e-21	9.97447	1.33586e-24	Yes
Arundo_WS_Unigene023704	gi|226531922|ref|NP_001141968.1|	1.99e-48	GO:0010468:regulation of gene expression; GO:0006807:nitrogen compound metabolic process; GO:0010467:gene expression; GO:0003700:transcription factor activity; GO:0051171:regulation of nitrogen compound metabolic process; GO:0051252:regulation of RNA metabolic process; GO:0044260:cellular macromolecule metabolic process; GO:0019222:regulation of metabolic process; GO:0080090:regulation of primary…	null	null	11.9378	4.31725e-27	11.9378	2.76164e-26	Yes
Arundo_WS_Unigene023824	gi|242086829|ref|XP_002439247.1|	7.59e-44		null	null	-2.32567	3.17832e-05	null	null	Yes
Arundo_WS_Unigene023942	gi|242082381|ref|XP_002445959.1|	3.75e-214	GO:0006629:lipid metabolic process; GO:0008610:lipid biosynthetic process; GO:0009058:biosynthetic process; GO:0009987:cellular process; GO:0008168:methyltransferase activity; GO:0044283:small molecule biosynthetic process; GO:0006082:organic acid metabolic process; GO:0043436:oxoacid metabolic process; GO:0044281:small molecule metabolic process; GO:0003824:catalytic activity; GO:0032787:monocar…	null	null	2.08378	5.4913e-06	null	null	Yes
Arundo_WS_Unigene024009	gi|242044634|ref|XP_002460188.1|	2.43e-22		null	null	2.04654	9.32955e-06	2.39901	3.58031e-07	Yes
Arundo_WS_Unigene024019	gi|195609228|gb|ACG26444.1|	4.87e-10		null	null	4.33017	9.55791e-15	3.65336	5.02807e-11	Yes
Arundo_WS_Unigene024023	gi|326496825|dbj|BAJ98439.1|	1.28e-33	GO:0005215:transporter activity; GO:0005230:extracellular ligand-gated ion channel activity; GO:0005231:excitatory extracellular ligand-gated ion channel activity; GO:0015075:ion transmembrane transporter activity; GO:0005234:extracellular-glutamate-gated ion channel activity; GO:0060089:molecular transducer activity; GO:0044462:external encapsulating structure part; GO:0051234:establishment of l…	null	null	4.9874	3.3632e-05	null	null	Yes
Arundo_WS_Unigene024027	gi|293332297|ref|NP_001170309.1|	1.69e-74	GO:0044464:cell part; GO:0005623:cell	null	null	2.6245	0.000727571	null	null	Yes
Arundo_WS_Unigene024129	gi|125553354|gb|EAY99063.1|	1.27e-38	GO:0005488:binding; GO:0003676:nucleic acid binding; GO:0003677:DNA binding	null	null	3.10658	4.281e-05	null	null	Yes
Arundo_WS_Unigene024131	gi|125553354|gb|EAY99063.1|	1.45e-38	GO:0005488:binding; GO:0003676:nucleic acid binding; GO:0003677:DNA binding	null	null	2.7637	6.83717e-05	null	null	Yes
Arundo_WS_Unigene024165	gi|218196004|gb|EEC78431.1|	1.06e-19	GO:0031988:membrane-bounded vesicle; GO:0005623:cell; GO:0031410:cytoplasmic vesicle; GO:0031982:vesicle; GO:0043231:intracellular membrane-bounded organelle; GO:0005739:mitochondrion; GO:0005622:intracellular; GO:0044444:cytoplasmic part; GO:0005737:cytoplasm; GO:0043226:organelle; GO:0043227:membrane-bounded organelle; GO:0044464:cell part; GO:0043229:intracellular organelle; GO:0016023:cytopla…	null	null	-2.14397	3.13954e-08	null	null	Yes
Arundo_WS_Unigene024217	gi|242062462|ref|XP_002452520.1|	3.85e-51	GO:0044464:cell part; GO:0005623:cell	null	null	4.96451	2.16642e-05	5.69917	3.83728e-06	Yes
Arundo_WS_Unigene024224	gi|242062356|ref|XP_002452467.1|	4.07e-69		null	null	3.07053	6.67684e-05	3.06381	0.000120935	Yes
Arundo_WS_Unigene024252	gi|413941897|gb|AFW74546.1|	6.9e-13	GO:0010468:regulation of gene expression; GO:0010467:gene expression; GO:0006807:nitrogen compound metabolic process; GO:0051171:regulation of nitrogen compound metabolic process; GO:0044260:cellular macromolecule metabolic process; GO:0019222:regulation of metabolic process; GO:0080090:regulation of primary metabolic process; GO:0043231:intracellular membrane-bounded organelle; GO:0005739:mitoch…	null	null	-2.09373	3.17742e-05	null	null	Yes
Arundo_WS_Unigene024292				null	null	-2.4554	0.000530864	null	null	Yes
Arundo_WS_Unigene024341				null	null	4.46363	1.42286e-09	4.26081	1.31179e-08	Yes
Arundo_WS_Unigene024473				null	null	-2.50628	6.70815e-05	null	null	Yes
Arundo_WS_Unigene024536	gi|242063910|ref|XP_002453244.1|	2.79e-157	GO:0005622:intracellular; GO:0009536:plastid; GO:0044444:cytoplasmic part; GO:0005737:cytoplasm; GO:0043226:organelle; GO:0043227:membrane-bounded organelle; GO:0044464:cell part; GO:0005623:cell; GO:0043229:intracellular organelle; GO:0044424:intracellular part; GO:0043231:intracellular membrane-bounded organelle	null	null	-2.0658	0.000832101	null	null	Yes
Arundo_WS_Unigene024770				null	null	3.06877	0.000338786	null	null	Yes
Arundo_WS_Unigene024882	gi|226503141|ref|NP_001143067.1|	9.57e-37	GO:0016758:transferase activity, transferring hexosyl groups; GO:0016757:transferase activity, transferring glycosyl groups; GO:0008152:metabolic process; GO:0003824:catalytic activity; GO:0016740:transferase activity	null	null	2.5224	0.000501369	null	null	No
Arundo_WS_Unigene025036	gi|115464563|ref|NP_001055881.1|	6.54e-24		null	null	3.25061	6.21641e-07	2.84763	2.23107e-05	Yes
Arundo_WS_Unigene025062	gi|242049302|ref|XP_002462395.1|	1.02e-42	GO:0043169:cation binding; GO:0043167:ion binding; GO:0046914:transition metal ion binding; GO:0005623:cell; GO:0005634:nucleus; GO:0003676:nucleic acid binding; GO:0046872:metal ion binding; GO:0043231:intracellular membrane-bounded organelle; GO:0005622:intracellular; GO:0043226:organelle; GO:0005488:binding; GO:0044464:cell part; GO:0043227:membrane-bounded organelle; GO:0043229:intracellular …	null	null	2.4895	1.5946e-06	null	null	Yes
Arundo_WS_Unigene025144	gi|226497210|ref|NP_001152088.1|	4.22e-138		null	null	3.86706	6.60417e-06	null	null	Yes
Arundo_WS_Unigene025333	gi|242051731|ref|XP_002455011.1|	8.63e-277	GO:0005515:protein binding; GO:0006807:nitrogen compound metabolic process; GO:0032555:purine ribonucleotide binding; GO:0032553:ribonucleotide binding; GO:0044260:cellular macromolecule metabolic process; GO:0003824:catalytic activity; GO:0032559:adenyl ribonucleotide binding; GO:0000166:nucleotide binding; GO:0001882:nucleoside binding; GO:0030554:adenyl nucleotide binding; GO:0017076:purine nu…	null	null	2.94766	5.19021e-08	null	null	Yes
Arundo_WS_Unigene025573	gi|326519122|dbj|BAJ96560.1|	4.53e-88	GO:0005215:transporter activity; GO:0005230:extracellular ligand-gated ion channel activity; GO:0005231:excitatory extracellular ligand-gated ion channel activity; GO:0015075:ion transmembrane transporter activity; GO:0005234:extracellular-glutamate-gated ion channel activity; GO:0060089:molecular transducer activity; GO:0044462:external encapsulating structure part; GO:0051234:establishment of l…	null	null	3.99157	0.000137403	null	null	Yes
Arundo_WS_Unigene025629	gi|194704122|gb|ACF86145.1|	2.76e-13	GO:0005515:protein binding; GO:0005488:binding; GO:0043169:cation binding; GO:0043167:ion binding; GO:0046914:transition metal ion binding; GO:0008270:zinc ion binding; GO:0046872:metal ion binding	null	null	2.23406	0.000793915	2.86642	2.55273e-05	Yes
Arundo_WS_Unigene025637	gi|223975375|gb|ACN31875.1|	8.1e-26	GO:0005622:intracellular; GO:0009536:plastid; GO:0044444:cytoplasmic part; GO:0005737:cytoplasm; GO:0043226:organelle; GO:0043227:membrane-bounded organelle; GO:0044464:cell part; GO:0005623:cell; GO:0043229:intracellular organelle; GO:0044424:intracellular part; GO:0043231:intracellular membrane-bounded organelle	null	null	-2.92286	0.000162439	null	null	Yes
Arundo_WS_Unigene025660	gi|38344915|emb|CAE03231.2|	1.42e-60		null	null	2.68228	0.000137255	null	null	Yes
Arundo_WS_Unigene025730	gi|115474721|ref|NP_001060957.1|	7.9e-72	GO:0005507:copper ion binding; GO:0043169:cation binding; GO:0043167:ion binding; GO:0031988:membrane-bounded vesicle; GO:0046914:transition metal ion binding; GO:0005623:cell; GO:0009055:electron carrier activity; GO:0031410:cytoplasmic vesicle; GO:0031982:vesicle; GO:0046872:metal ion binding; GO:0043231:intracellular membrane-bounded organelle; GO:0005622:intracellular; GO:0044444:cytoplasmic …	null	null	5.3572	1.25548e-16	4.95606	1.37586e-14	Yes
Arundo_WS_Unigene025756	gi|226528768|ref|NP_001145753.1|	1.22e-127	GO:0031406:carboxylic acid binding; GO:0005488:binding; GO:0008152:metabolic process; GO:0043176:amine binding; GO:0016597:amino acid binding	null	null	2.09926	0.000261833	null	null	Yes
Arundo_WS_Unigene025802	gi|242096852|ref|XP_002438916.1|	6.7e-82	GO:0005515:protein binding; GO:0003824:catalytic activity; GO:0043231:intracellular membrane-bounded organelle; GO:0005622:intracellular; GO:0005737:cytoplasm; GO:0043226:organelle; GO:0043227:membrane-bounded organelle; GO:0006508:proteolysis; GO:0043229:intracellular organelle; GO:0043170:macromolecule metabolic process; GO:0044238:primary metabolic process; GO:0031988:membrane-bounded vesicle;…	null	null	4.65065	8.23357e-07	null	null	Yes
Arundo_WS_Unigene025812				null	null	10.7471	1.01048e-12	5.92485	1.61451e-07	Yes
Arundo_WS_Unigene025813	gi|242050558|ref|XP_002463023.1|	7.71e-83	GO:0005622:intracellular; GO:0009536:plastid; GO:0044444:cytoplasmic part; GO:0005737:cytoplasm; GO:0043226:organelle; GO:0043227:membrane-bounded organelle; GO:0044464:cell part; GO:0005623:cell; GO:0043229:intracellular organelle; GO:0044424:intracellular part; GO:0043231:intracellular membrane-bounded organelle	null	null	4.77611	5.56109e-06	4.34021	5.45659e-05	Yes
Arundo_WS_Unigene025814				null	null	6.36683	7.24441e-05	null	null	Yes
Arundo_WS_Unigene025815	gi|242050558|ref|XP_002463023.1|	1.65e-83	GO:0005622:intracellular; GO:0009536:plastid; GO:0044444:cytoplasmic part; GO:0005737:cytoplasm; GO:0043226:organelle; GO:0043227:membrane-bounded organelle; GO:0044464:cell part; GO:0005623:cell; GO:0043229:intracellular organelle; GO:0044424:intracellular part; GO:0043231:intracellular membrane-bounded organelle	null	null	6.82198	1.87336e-08	6.8302	5.079e-08	Yes
Arundo_WS_Unigene025860	gi|226498256|ref|NP_001147185.1|	2.44e-06		null	null	null	null	2.15793	1.75094e-05	Yes
Arundo_WS_Unigene025945	gi|326498563|dbj|BAJ98709.1|	4.57e-20	GO:0031988:membrane-bounded vesicle; GO:0005623:cell; GO:0031410:cytoplasmic vesicle; GO:0031982:vesicle; GO:0043231:intracellular membrane-bounded organelle; GO:0005622:intracellular; GO:0044444:cytoplasmic part; GO:0005737:cytoplasm; GO:0043226:organelle; GO:0044464:cell part; GO:0043227:membrane-bounded organelle; GO:0016023:cytoplasmic membrane-bounded vesicle; GO:0043229:intracellular organe…	null	null	null	null	2.51184	5.93131e-05	Yes
Arundo_WS_Unigene026116				null	null	3.15434	9.95773e-08	2.51728	3.91589e-05	Yes
Arundo_WS_Unigene026129	gi|125551973|gb|EAY97682.1|	1.11e-89	GO:0006950:response to stress; GO:0050896:response to stimulus	null	null	-2.21859	2.14318e-06	null	null	Yes
Arundo_WS_Unigene026135				null	null	-3.68761	5.9897e-05	null	null	Yes
Arundo_WS_Unigene026163	gi|242065746|ref|XP_002454162.1|	1.44e-115	GO:0032555:purine ribonucleotide binding; GO:0032553:ribonucleotide binding; GO:0044260:cellular macromolecule metabolic process; GO:0006796:phosphate metabolic process; GO:0003824:catalytic activity; GO:0006793:phosphorus metabolic process; GO:0032559:adenyl ribonucleotide binding; GO:0043231:intracellular membrane-bounded organelle; GO:0005739:mitochondrion; GO:0005622:intracellular; GO:0005737…	null	null	4.34917	2.07483e-16	2.8778	2.91846e-08	Yes
Arundo_WS_Unigene026164	gi|242069387|ref|XP_002449970.1|	4.91e-08	GO:0032555:purine ribonucleotide binding; GO:0032553:ribonucleotide binding; GO:0044260:cellular macromolecule metabolic process; GO:0006796:phosphate metabolic process; GO:0003824:catalytic activity; GO:0006793:phosphorus metabolic process; GO:0032559:adenyl ribonucleotide binding; GO:0043231:intracellular membrane-bounded organelle; GO:0005739:mitochondrion; GO:0005622:intracellular; GO:0005737…	null	null	3.97891	0.000302944	null	null	Yes
Arundo_WS_Unigene026165	gi|125536254|gb|EAY82742.1|	1.07e-64	GO:0032555:purine ribonucleotide binding; GO:0032553:ribonucleotide binding; GO:0044260:cellular macromolecule metabolic process; GO:0006796:phosphate metabolic process; GO:0003824:catalytic activity; GO:0006793:phosphorus metabolic process; GO:0032559:adenyl ribonucleotide binding; GO:0043231:intracellular membrane-bounded organelle; GO:0005739:mitochondrion; GO:0005622:intracellular; GO:0005737…	4.22174	0.000380842	6.24836	7.73598e-10	null	null	Yes
Arundo_WS_Unigene026211	gi|242089789|ref|XP_002440727.1|	1.35e-86	GO:0010468:regulation of gene expression; GO:0006807:nitrogen compound metabolic process; GO:0010467:gene expression; GO:0003700:transcription factor activity; GO:0051171:regulation of nitrogen compound metabolic process; GO:0044260:cellular macromolecule metabolic process; GO:0019222:regulation of metabolic process; GO:0080090:regulation of primary metabolic process; GO:0019219:regulation of cel…	null	null	4.17618	5.01156e-08	null	null	Yes
Arundo_WS_Unigene026214	gi|242089789|ref|XP_002440727.1|	3.62e-93	GO:0010468:regulation of gene expression; GO:0006807:nitrogen compound metabolic process; GO:0010467:gene expression; GO:0003700:transcription factor activity; GO:0051171:regulation of nitrogen compound metabolic process; GO:0044260:cellular macromolecule metabolic process; GO:0019222:regulation of metabolic process; GO:0080090:regulation of primary metabolic process; GO:0019219:regulation of cel…	null	null	6.06937	5.74847e-11	null	null	Yes
Arundo_WS_Unigene026244	gi|226504484|ref|NP_001150667.1|	2.71e-45		null	null	-2.14396	7.88005e-08	null	null	Yes
Arundo_WS_Unigene026250	gi|297725325|ref|NP_001175026.1|	1.43e-82		null	null	null	null	3.67372	9.69566e-08	Yes
Arundo_WS_Unigene026411	gi|242074028|ref|XP_002446950.1|	1.32e-69	GO:0010468:regulation of gene expression; GO:0010467:gene expression; GO:0006807:nitrogen compound metabolic process; GO:0003700:transcription factor activity; GO:0051252:regulation of RNA metabolic process; GO:0051171:regulation of nitrogen compound metabolic process; GO:0044260:cellular macromolecule metabolic process; GO:0019222:regulation of metabolic process; GO:0043231:intracellular membran…	null	null	3.85716	0.000904966	null	null	Yes
Arundo_WS_Unigene026467				null	null	3.51341	3.1614e-10	2.85945	4.43396e-07	Yes
Arundo_WS_Unigene026468				null	null	2.1011	0.000402675	2.3719	9.65403e-05	Yes
Arundo_WS_Unigene026523	gi|242090449|ref|XP_002441057.1|	2.78e-155	GO:0005515:protein binding; GO:0004842:ubiquitin-protein ligase activity; GO:0016567:protein ubiquitination; GO:0044260:cellular macromolecule metabolic process; GO:0043169:cation binding; GO:0016874:ligase activity; GO:0043167:ion binding; GO:0046914:transition metal ion binding; GO:0000151:ubiquitin ligase complex; GO:0003824:catalytic activity; GO:0046872:metal ion binding; GO:0005622:intracel…	null	null	2.68019	9.86028e-07	null	null	Yes
Arundo_WS_Unigene026678	gi|242047104|ref|XP_002461298.1|	1.34e-121	GO:0032555:purine ribonucleotide binding; GO:0032553:ribonucleotide binding; GO:0044260:cellular macromolecule metabolic process; GO:0006796:phosphate metabolic process; GO:0003824:catalytic activity; GO:0006793:phosphorus metabolic process; GO:0032559:adenyl ribonucleotide binding; GO:0000166:nucleotide binding; GO:0016301:kinase activity; GO:0030554:adenyl nucleotide binding; GO:0001882:nucleos…	null	null	3.53484	6.03455e-07	3.17928	1.20659e-05	Yes
Arundo_WS_Unigene026764				null	null	2.69546	1.03446e-05	2.21481	0.000597394	Yes
Arundo_WS_Unigene026792	gi|242046886|ref|XP_002461189.1|	2.95e-70	GO:0032555:purine ribonucleotide binding; GO:0016817:hydrolase activity, acting on acid anhydrides; GO:0032553:ribonucleotide binding; GO:0004252:serine-type endopeptidase activity; GO:0003824:catalytic activity; GO:0016818:hydrolase activity, acting on acid anhydrides, in phosphorus-containing anhydrides; GO:0032559:adenyl ribonucleotide binding; GO:0016462:pyrophosphatase activity; GO:0000166:n…	null	null	3.51235	4.83928e-16	2.95166	9.77079e-12	Yes
Arundo_WS_Unigene026793	gi|242046886|ref|XP_002461189.1|	2.91e-70	GO:0032555:purine ribonucleotide binding; GO:0016817:hydrolase activity, acting on acid anhydrides; GO:0032553:ribonucleotide binding; GO:0004252:serine-type endopeptidase activity; GO:0003824:catalytic activity; GO:0016818:hydrolase activity, acting on acid anhydrides, in phosphorus-containing anhydrides; GO:0032559:adenyl ribonucleotide binding; GO:0016462:pyrophosphatase activity; GO:0000166:n…	null	null	2.09184	3.49313e-06	2.28176	7.75444e-07	Yes
Arundo_WS_Unigene027086	gi|242096294|ref|XP_002438637.1|	1.71e-241	GO:0032555:purine ribonucleotide binding; GO:0032553:ribonucleotide binding; GO:0044260:cellular macromolecule metabolic process; GO:0006796:phosphate metabolic process; GO:0003824:catalytic activity; GO:0006793:phosphorus metabolic process; GO:0032559:adenyl ribonucleotide binding; GO:0043231:intracellular membrane-bounded organelle; GO:0005622:intracellular; GO:0005737:cytoplasm; GO:0000166:nuc…	null	null	4.18972	9.94267e-12	2.87136	2.98724e-06	Yes
Arundo_WS_Unigene027087	gi|242096876|ref|XP_002438928.1|	3.55e-84	GO:0032555:purine ribonucleotide binding; GO:0032553:ribonucleotide binding; GO:0044260:cellular macromolecule metabolic process; GO:0006796:phosphate metabolic process; GO:0003824:catalytic activity; GO:0006793:phosphorus metabolic process; GO:0032559:adenyl ribonucleotide binding; GO:0043231:intracellular membrane-bounded organelle; GO:0005622:intracellular; GO:0005737:cytoplasm; GO:0000166:nuc…	null	null	2.56782	4.03204e-05	null	null	Yes
Arundo_WS_Unigene027088	gi|326505030|dbj|BAK02902.1|	3.65e-161	GO:0032555:purine ribonucleotide binding; GO:0032553:ribonucleotide binding; GO:0044260:cellular macromolecule metabolic process; GO:0006796:phosphate metabolic process; GO:0003824:catalytic activity; GO:0006793:phosphorus metabolic process; GO:0032559:adenyl ribonucleotide binding; GO:0043231:intracellular membrane-bounded organelle; GO:0005622:intracellular; GO:0005737:cytoplasm; GO:0000166:nuc…	null	null	2.59876	1.54855e-16	2.08049	6.87507e-11	Yes
Arundo_WS_Unigene027089	gi|326505030|dbj|BAK02902.1|	7.83e-43	GO:0032555:purine ribonucleotide binding; GO:0032553:ribonucleotide binding; GO:0044260:cellular macromolecule metabolic process; GO:0006796:phosphate metabolic process; GO:0003824:catalytic activity; GO:0006793:phosphorus metabolic process; GO:0032559:adenyl ribonucleotide binding; GO:0043231:intracellular membrane-bounded organelle; GO:0005622:intracellular; GO:0005737:cytoplasm; GO:0000166:nuc…	null	null	2.94149	0.00014016	null	null	Yes
Arundo_WS_Unigene027190				null	null	2.16071	2.14213e-05	null	null	Yes
Arundo_WS_Unigene027195	gi|260947530|ref|XP_002618062.1|	1.79e-06	GO:0010468:regulation of gene expression; GO:0006807:nitrogen compound metabolic process; GO:0010467:gene expression; GO:0003700:transcription factor activity; GO:0051171:regulation of nitrogen compound metabolic process; GO:0051252:regulation of RNA metabolic process; GO:0044260:cellular macromolecule metabolic process; GO:0019222:regulation of metabolic process; GO:0043231:intracellular membran…	null	null	-2.59456	0.000382202	null	null	No
Arundo_WS_Unigene027207	gi|242044786|ref|XP_002460264.1|	3.25e-14		null	null	-2.47015	0.000556455	null	null	Yes
Arundo_WS_Unigene027209	gi|326526599|dbj|BAJ97316.1|	1.19e-15		null	null	-2.00219	0.000121277	null	null	Yes
Arundo_WS_Unigene027435	gi|195617424|gb|ACG30542.1|	1.55e-149	GO:0005773:vacuole; GO:0004564:beta-fructofuranosidase activity; GO:0016758:transferase activity, transferring hexosyl groups; GO:0005975:carbohydrate metabolic process; GO:0000325:plant-type vacuole; GO:0016757:transferase activity, transferring glycosyl groups; GO:0005623:cell; GO:0050306:sucrose 1F-fructosyltransferase activity; GO:0003824:catalytic activity; GO:0050738:fructosyltransferase ac…	null	null	2.92184	9.81779e-06	null	null	Yes
Arundo_WS_Unigene027436	gi|267026647|gb|ACY78464.1|	2.73e-240	GO:0005773:vacuole; GO:0004564:beta-fructofuranosidase activity; GO:0016758:transferase activity, transferring hexosyl groups; GO:0005975:carbohydrate metabolic process; GO:0000325:plant-type vacuole; GO:0016757:transferase activity, transferring glycosyl groups; GO:0005623:cell; GO:0050306:sucrose 1F-fructosyltransferase activity; GO:0003824:catalytic activity; GO:0050738:fructosyltransferase ac…	null	null	2.286	1.21366e-05	null	null	Yes
Arundo_WS_Unigene027441	gi|226501846|ref|NP_001146872.1|	5.74e-108	GO:0005506:iron ion binding; GO:0005488:binding; GO:0043169:cation binding; GO:0043167:ion binding; GO:0008152:metabolic process; GO:0046914:transition metal ion binding; GO:0016491:oxidoreductase activity; GO:0003824:catalytic activity; GO:0046872:metal ion binding; GO:0055114:oxidation reduction	null	null	8.18481	3.27768e-14	4.51845	3.6719e-07	Yes
Arundo_WS_Unigene027442	gi|326522773|dbj|BAJ88432.1|	4.52e-59	GO:0005506:iron ion binding; GO:0005488:binding; GO:0043169:cation binding; GO:0043167:ion binding; GO:0008152:metabolic process; GO:0046914:transition metal ion binding; GO:0016491:oxidoreductase activity; GO:0003824:catalytic activity; GO:0046872:metal ion binding; GO:0055114:oxidation reduction	null	null	6.32439	2.83062e-05	null	null	Yes
Arundo_WS_Unigene027445	gi|226501846|ref|NP_001146872.1|	4.27e-40	GO:0005506:iron ion binding; GO:0005488:binding; GO:0043169:cation binding; GO:0043167:ion binding; GO:0008152:metabolic process; GO:0046914:transition metal ion binding; GO:0016491:oxidoreductase activity; GO:0003824:catalytic activity; GO:0046872:metal ion binding; GO:0055114:oxidation reduction	null	null	7.67591	3.68824e-10	5.57712	8.74622e-07	Yes
Arundo_WS_Unigene027484				null	null	-2.19502	6.25458e-10	null	null	Yes
Arundo_WS_Unigene027549	gi|226497552|ref|NP_001147658.1|	4.95e-107	GO:0010468:regulation of gene expression; GO:0010467:gene expression; GO:0006807:nitrogen compound metabolic process; GO:0051171:regulation of nitrogen compound metabolic process; GO:0044260:cellular macromolecule metabolic process; GO:0019222:regulation of metabolic process; GO:0005634:nucleus; GO:0080090:regulation of primary metabolic process; GO:0043231:intracellular membrane-bounded organell…	null	null	5.83941	1.23911e-08	8.54123	1.42077e-11	No
Arundo_WS_Unigene027580	gi|242044820|ref|XP_002460281.1|	7.62e-21	GO:0006807:nitrogen compound metabolic process; GO:0044281:small molecule metabolic process; GO:0003824:catalytic activity; GO:0046128:purine ribonucleoside metabolic process; GO:0043231:intracellular membrane-bounded organelle; GO:0005622:intracellular; GO:0009536:plastid; GO:0006753:nucleoside phosphate metabolic process; GO:0005737:cytoplasm; GO:0043226:organelle; GO:0043227:membrane-bounded o…	null	null	3.17597	1.5309e-12	2.51699	3.3432e-08	Yes
Arundo_WS_Unigene027741	gi|18092338|gb|AAL59230.1|AF448416_10	2.87e-122	GO:0000287:magnesium ion binding; GO:0005488:binding; GO:0043169:cation binding; GO:0043167:ion binding; GO:0008152:metabolic process; GO:0003824:catalytic activity; GO:0046872:metal ion binding; GO:0016829:lyase activity	null	null	-5.71423	6.66324e-05	null	null	No
Arundo_WS_Unigene027842	gi|242086827|ref|XP_002439246.1|	1.02e-115	GO:0010468:regulation of gene expression; GO:0010467:gene expression; GO:0006807:nitrogen compound metabolic process; GO:0051171:regulation of nitrogen compound metabolic process; GO:0044260:cellular macromolecule metabolic process; GO:0019222:regulation of metabolic process; GO:0005634:nucleus; GO:0080090:regulation of primary metabolic process; GO:0043231:intracellular membrane-bounded organell…	null	null	2.78046	3.45046e-14	null	null	Yes
Arundo_WS_Unigene027921	gi|226505116|ref|NP_001150713.1|	1.04e-75	GO:0032555:purine ribonucleotide binding; GO:0032553:ribonucleotide binding; GO:0043169:cation binding; GO:0044260:cellular macromolecule metabolic process; GO:0043167:ion binding; GO:0042995:cell projection; GO:0006796:phosphate metabolic process; GO:0032559:adenyl ribonucleotide binding; GO:0006793:phosphorus metabolic process; GO:0019861:flagellum; GO:0005622:intracellular; GO:0000166:nucleoti…	null	null	5.21826	1.02382e-07	4.88399	8.57778e-07	Yes
Arundo_WS_Unigene028003				null	null	3.31903	4.34327e-13	2.04147	1.34601e-05	Yes
Arundo_WS_Unigene028004				null	null	3.26552	0.000799875	null	null	Yes
Arundo_WS_Unigene028295				null	null	-4.90604	1.14035e-06	-4.08786	7.54081e-05	No
Arundo_WS_Unigene028340	gi|226533216|ref|NP_001150530.1|	4.31e-78	GO:0005488:binding	null	null	2.48061	3.96175e-10	2.18868	7.52585e-08	Yes
Arundo_WS_Unigene028457	gi|242079185|ref|XP_002444361.1|	1.41e-48		null	null	null	null	3.16228	0.000318698	Yes
Arundo_WS_Unigene028473				null	null	3.50337	0.000137592	null	null	Yes
Arundo_WS_Unigene028474				2.63914	1.41439e-10	5.41145	4.72793e-40	2.77231	1.95369e-13	Yes
Arundo_WS_Unigene028476				null	null	5.13369	9.19282e-07	null	null	Yes
Arundo_WS_Unigene028517	gi|125548507|gb|EAY94329.1|	1.95e-136		null	null	2.28233	4.58036e-15	2.03707	5.53078e-12	Yes
Arundo_WS_Unigene028521	gi|242062248|ref|XP_002452413.1|	2.16e-67	GO:0005515:protein binding; GO:0009987:cellular process; GO:0044260:cellular macromolecule metabolic process; GO:0005623:cell; GO:0043231:intracellular membrane-bounded organelle; GO:0005622:intracellular; GO:0044444:cytoplasmic part; GO:0009536:plastid; GO:0005737:cytoplasm; GO:0043226:organelle; GO:0005488:binding; GO:0006457:protein folding; GO:0031072:heat shock protein binding; GO:0008152:me…	null	null	2.37087	4.91086e-06	2.83922	8.73962e-08	Yes
Arundo_WS_Unigene028568				null	null	-2.52871	6.61265e-05	null	null	Yes
Arundo_WS_Unigene028577	gi|218192821|gb|EEC75248.1|	0	GO:0008219:cell death; GO:0032555:purine ribonucleotide binding; GO:0032553:ribonucleotide binding; GO:0009987:cellular process; GO:0016265:death; GO:0006950:response to stress; GO:0006915:apoptosis; GO:0006952:defense response; GO:0012501:programmed cell death; GO:0005524:ATP binding; GO:0032559:adenyl ribonucleotide binding; GO:0000166:nucleotide binding; GO:0030554:adenyl nucleotide binding; G…	null	null	2.04641	2.21018e-11	null	null	Yes
Arundo_WS_Unigene028638	gi|238012438|gb|ACR37254.1|	9.07e-10	GO:0005215:transporter activity; GO:0005743:mitochondrial inner membrane; GO:0005740:mitochondrial envelope; GO:0051234:establishment of localization; GO:0031975:envelope; GO:0043231:intracellular membrane-bounded organelle; GO:0005622:intracellular; GO:0005739:mitochondrion; GO:0051641:cellular localization; GO:0005737:cytoplasm; GO:0043226:organelle; GO:0043227:membrane-bounded organelle; GO:00…	null	null	null	null	2.373	2.36302e-12	Yes
Arundo_WS_Unigene028691	gi|125579680|gb|EAZ20826.1|	6.81e-269	GO:0008219:cell death; GO:0032555:purine ribonucleotide binding; GO:0032553:ribonucleotide binding; GO:0009987:cellular process; GO:0016265:death; GO:0006950:response to stress; GO:0006915:apoptosis; GO:0006952:defense response; GO:0012501:programmed cell death; GO:0005524:ATP binding; GO:0032559:adenyl ribonucleotide binding; GO:0000166:nucleotide binding; GO:0030554:adenyl nucleotide binding; G…	null	null	2.08476	5.18335e-08	null	null	Yes
Arundo_WS_Unigene028693	gi|7485901|pir||T04605	0.0017	GO:0032555:purine ribonucleotide binding; GO:0032553:ribonucleotide binding; GO:0044260:cellular macromolecule metabolic process; GO:0006796:phosphate metabolic process; GO:0003824:catalytic activity; GO:0006793:phosphorus metabolic process; GO:0032559:adenyl ribonucleotide binding; GO:0043231:intracellular membrane-bounded organelle; GO:0005739:mitochondrion; GO:0005622:intracellular; GO:0005737…	null	null	3.25651	3.02068e-07	null	null	No
Arundo_WS_Unigene028694	gi|493080225|ref|WP_006125457.1|	0.00339	GO:0032555:purine ribonucleotide binding; GO:0032553:ribonucleotide binding; GO:0044260:cellular macromolecule metabolic process; GO:0006796:phosphate metabolic process; GO:0003824:catalytic activity; GO:0006793:phosphorus metabolic process; GO:0032559:adenyl ribonucleotide binding; GO:0043231:intracellular membrane-bounded organelle; GO:0005739:mitochondrion; GO:0005622:intracellular; GO:0005737…	null	null	2.9379	0.000150552	null	null	No
Arundo_WS_Unigene028695	gi|242032453|ref|XP_002463621.1|	2.59e-113	GO:0032555:purine ribonucleotide binding; GO:0032553:ribonucleotide binding; GO:0044260:cellular macromolecule metabolic process; GO:0006796:phosphate metabolic process; GO:0003824:catalytic activity; GO:0006793:phosphorus metabolic process; GO:0032559:adenyl ribonucleotide binding; GO:0043231:intracellular membrane-bounded organelle; GO:0005739:mitochondrion; GO:0005622:intracellular; GO:0005737…	null	null	2.3082	0.00053432	null	null	Yes
Arundo_WS_Unigene028702				null	null	6.22365	3.25945e-07	4.20655	0.000252032	Yes
Arundo_WS_Unigene028716	gi|326490125|dbj|BAJ94136.1|	4.29e-36	GO:0050661:NADP or NADPH binding; GO:0016667:oxidoreductase activity, acting on sulfur group of donors; GO:0050662:coenzyme binding; GO:0050660:FAD binding; GO:0015036:disulfide oxidoreductase activity; GO:0003824:catalytic activity; GO:0043231:intracellular membrane-bounded organelle; GO:0005622:intracellular; GO:0004497:monooxygenase activity; GO:0005737:cytoplasm; GO:0004499:flavin-containing …	null	null	2.26024	1.98492e-08	null	null	Yes
Arundo_WS_Unigene028744	gi|115463735|ref|NP_001055467.1|	3.21e-09		null	null	-2.34035	8.11666e-05	null	null	Yes
Arundo_WS_Unigene028781	gi|242079943|ref|XP_002444740.1|	8.32e-206	GO:0006629:lipid metabolic process; GO:0032934:sterol binding; GO:0008142:oxysterol binding; GO:0005488:binding; GO:0008152:metabolic process; GO:0005496:steroid binding; GO:0008202:steroid metabolic process; GO:0044238:primary metabolic process; GO:0008289:lipid binding	null	null	2.58705	1.60359e-08	2.00716	2.51354e-05	Yes
Arundo_WS_Unigene028822	gi|293332159|ref|NP_001169441.1|	2.82e-61	GO:0005975:carbohydrate metabolic process; GO:0043169:cation binding; GO:0031988:membrane-bounded vesicle; GO:0043167:ion binding; GO:0005623:cell; GO:0031410:cytoplasmic vesicle; GO:0003824:catalytic activity; GO:0031982:vesicle; GO:0004553:hydrolase activity, hydrolyzing O-glycosyl compounds; GO:0043231:intracellular membrane-bounded organelle; GO:0005622:intracellular; GO:0044444:cytoplasmic p…	null	null	4.53083	4.87288e-06	null	null	Yes
Arundo_WS_Unigene028890	gi|115436578|ref|NP_001043047.1|	1.61e-58	GO:0016667:oxidoreductase activity, acting on sulfur group of donors; GO:0015035:protein disulfide oxidoreductase activity; GO:0015036:disulfide oxidoreductase activity; GO:0003824:catalytic activity; GO:0043231:intracellular membrane-bounded organelle; GO:0005622:intracellular; GO:0005737:cytoplasm; GO:0043226:organelle; GO:0043227:membrane-bounded organelle; GO:0050789:regulation of biological …	null	null	-2.91802	9.17513e-09	null	null	No
Arundo_WS_Unigene029088				null	null	5.9057	5.12087e-06	null	null	No
Arundo_WS_Unigene029089				null	null	null	null	5.87065	7.13799e-05	No
Arundo_WS_Unigene029228				null	null	3.25824	5.74503e-05	null	null	Yes
Arundo_WS_Unigene029297	gi|297728653|ref|NP_001176690.1|	6.65e-24	GO:0016667:oxidoreductase activity, acting on sulfur group of donors; GO:0019725:cellular homeostasis; GO:0009987:cellular process; GO:0065007:biological regulation; GO:0015035:protein disulfide oxidoreductase activity; GO:0065008:regulation of biological quality; GO:0015036:disulfide oxidoreductase activity; GO:0009055:electron carrier activity; GO:0042592:homeostatic process; GO:0003824:catalyt…	null	null	-3.56551	3.12129e-05	null	null	No
Arundo_WS_Unigene029328	gi|226494369|ref|NP_001142839.1|	3.26e-44	GO:0016020:membrane; GO:0044464:cell part; GO:0005623:cell	null	null	9.06587	2.79866e-15	7.00095	3.8026e-12	No
Arundo_WS_Unigene029412	gi|194706852|gb|ACF87510.1|	9.8e-259	GO:0005215:transporter activity; GO:0016020:membrane; GO:0005337:nucleoside transmembrane transporter activity; GO:0022891:substrate-specific transmembrane transporter activity; GO:0022892:substrate-specific transporter activity; GO:0044464:cell part; GO:0022857:transmembrane transporter activity; GO:0006810:transport; GO:0005623:cell; GO:0051234:establishment of localization; GO:0051179:localiza…	null	null	2.29141	4.5707e-05	null	null	Yes
Arundo_WS_Unigene029492	gi|218184487|gb|EEC66914.1|	1.63e-168		null	null	3.57355	4.79175e-05	3.87355	2.09547e-05	Yes
Arundo_WS_Unigene029627	gi|115485019|ref|NP_001067653.1|	2.05e-236	GO:0031988:membrane-bounded vesicle; GO:0005623:cell; GO:0031410:cytoplasmic vesicle; GO:0031982:vesicle; GO:0043231:intracellular membrane-bounded organelle; GO:0005622:intracellular; GO:0044444:cytoplasmic part; GO:0005737:cytoplasm; GO:0043226:organelle; GO:0016020:membrane; GO:0043227:membrane-bounded organelle; GO:0044464:cell part; GO:0016023:cytoplasmic membrane-bounded vesicle; GO:0043229…	null	null	3.04219	5.55795e-22	2.38851	3.60231e-14	Yes
Arundo_WS_Unigene029635				null	null	4.74631	6.24243e-15	3.48851	4.61849e-09	Yes
Arundo_WS_Unigene029637				null	null	4.60114	8.76685e-11	3.39546	1.44334e-06	Yes
Arundo_WS_Unigene029639				null	null	4.85704	4.17962e-12	3.36221	1.02449e-06	Yes
Arundo_WS_Unigene029935	gi|125570839|gb|EAZ12354.1|	8.21e-181	GO:0006457:protein folding; GO:0009987:cellular process; GO:0044260:cellular macromolecule metabolic process; GO:0008152:metabolic process; GO:0044267:cellular protein metabolic process; GO:0044237:cellular metabolic process; GO:0019538:protein metabolic process; GO:0043170:macromolecule metabolic process; GO:0044238:primary metabolic process	null	null	6.90988	5.25388e-13	3.6103	5.1912e-05	Yes
Arundo_WS_Unigene029936	gi|125570839|gb|EAZ12354.1|	8.21e-181	GO:0006457:protein folding; GO:0009987:cellular process; GO:0044260:cellular macromolecule metabolic process; GO:0008152:metabolic process; GO:0044267:cellular protein metabolic process; GO:0044237:cellular metabolic process; GO:0019538:protein metabolic process; GO:0043170:macromolecule metabolic process; GO:0044238:primary metabolic process	null	null	7.67904	4.67205e-06	6.2425	0.000147728	Yes
Arundo_WS_Unigene030065	gi|116317825|emb|CAH65861.1|	2.22e-85	GO:0005488:binding; GO:0008152:metabolic process; GO:0016491:oxidoreductase activity; GO:0003824:catalytic activity; GO:0055114:oxidation reduction	null	null	-2.00207	1.79326e-05	null	null	No
Arundo_WS_Unigene030068	gi|242060656|ref|XP_002451617.1|	9.6e-31		null	null	-2.63605	0.000135871	null	null	Yes
Arundo_WS_Unigene030100	gi|525343682|ref|NP_001266874.1|	1.19e-224	GO:0008287:protein serine/threonine phosphatase complex; GO:0044260:cellular macromolecule metabolic process; GO:0016788:hydrolase activity, acting on ester bonds; GO:0006796:phosphate metabolic process; GO:0003824:catalytic activity; GO:0006793:phosphorus metabolic process; GO:0043231:intracellular membrane-bounded organelle; GO:0005622:intracellular; GO:0009536:plastid; GO:0016791:phosphatase a…	null	null	5.06334	2.61202e-12	4.78449	4.87027e-11	Yes
Arundo_WS_Unigene030107	gi|226499962|ref|NP_001148526.1|	5.42e-91		null	null	3.81394	7.73106e-05	3.63062	0.000295359	Yes
Arundo_WS_Unigene030288	gi|242075664|ref|XP_002447768.1|	2.12e-67		null	null	2.28957	3.62737e-06	null	null	Yes
Arundo_WS_Unigene030303				null	null	3.48229	5.89232e-08	3.05229	3.273e-06	Yes
Arundo_WS_Unigene030383	gi|326525565|dbj|BAJ88829.1|	1.24e-79	GO:0005506:iron ion binding; GO:0043169:cation binding; GO:0043167:ion binding; GO:0046914:transition metal ion binding; GO:0009055:electron carrier activity; GO:0003824:catalytic activity; GO:0046906:tetrapyrrole binding; GO:0046872:metal ion binding; GO:0004497:monooxygenase activity; GO:0005488:binding; GO:0008152:metabolic process; GO:0016491:oxidoreductase activity; GO:0020037:heme binding; …	null	null	6.65076	1.18463e-10	3.66743	9.23053e-05	Yes
Arundo_WS_Unigene030408	gi|212722588|ref|NP_001131482.1|	3.6e-109	GO:0015018:galactosylgalactosylxylosylprotein 3-beta-glucuronosyltransferase activity; GO:0016758:transferase activity, transferring hexosyl groups; GO:0016020:membrane; GO:0016757:transferase activity, transferring glycosyl groups; GO:0044464:cell part; GO:0005623:cell; GO:0015020:glucuronosyltransferase activity; GO:0008194:UDP-glycosyltransferase activity; GO:0003824:catalytic activity; GO:001…	null	null	2.99027	0.000258285	null	null	Yes
Arundo_WS_Unigene030471	gi|125551750|gb|EAY97459.1|	7.34e-201	GO:0005488:binding; GO:0043169:cation binding; GO:0043167:ion binding; GO:0046914:transition metal ion binding; GO:0008270:zinc ion binding; GO:0046872:metal ion binding	null	null	null	null	2.18118	0.000313045	Yes
Arundo_WS_Unigene030519	gi|242054853|ref|XP_002456572.1|	6.24e-175	GO:0050662:coenzyme binding; GO:0048037:cofactor binding; GO:0005488:binding; GO:0009987:cellular process; GO:0008152:metabolic process; GO:0003824:catalytic activity; GO:0044237:cellular metabolic process	null	null	2.06309	1.42769e-05	null	null	Yes
Arundo_WS_Unigene030628	gi|242084608|ref|XP_002442729.1|	4.87e-26	GO:0008219:cell death; GO:0032555:purine ribonucleotide binding; GO:0032553:ribonucleotide binding; GO:0016265:death; GO:0032559:adenyl ribonucleotide binding; GO:0043231:intracellular membrane-bounded organelle; GO:0005622:intracellular; GO:0009536:plastid; GO:0005737:cytoplasm; GO:0000166:nucleotide binding; GO:0043226:organelle; GO:0030554:adenyl nucleotide binding; GO:0001882:nucleoside bindi…	null	null	-2.22008	0.000499147	null	null	Yes
Arundo_WS_Unigene030871	gi|242092426|ref|XP_002436703.1|	1e-90		null	null	5.65653	1.12104e-07	null	null	Yes
Arundo_WS_Unigene030900	gi|242062830|ref|XP_002452704.1|	5.62e-139	GO:0016874:ligase activity; GO:0008152:metabolic process; GO:0003824:catalytic activity	null	null	2.59569	0.000288748	null	null	Yes
Arundo_WS_Unigene031065			GO:0005783:endoplasmic reticulum; GO:0031224:intrinsic to membrane; GO:0015031:protein transport; GO:0006886:intracellular protein transport; GO:0051234:establishment of localization; GO:0043231:intracellular membrane-bounded organelle; GO:0045184:establishment of protein localization; GO:0005622:intracellular; GO:0051641:cellular localization; GO:0005737:cytoplasm; GO:0008104:protein localizatio…	null	null	2.14047	0.000351358	2.71926	8.15857e-06	No
Arundo_WS_Unigene031069			GO:0005783:endoplasmic reticulum; GO:0031224:intrinsic to membrane; GO:0015031:protein transport; GO:0006886:intracellular protein transport; GO:0051234:establishment of localization; GO:0043231:intracellular membrane-bounded organelle; GO:0045184:establishment of protein localization; GO:0005622:intracellular; GO:0051641:cellular localization; GO:0005737:cytoplasm; GO:0008104:protein localizatio…	null	null	null	null	2.23241	3.88708e-07	No
Arundo_WS_Unigene031073	gi|357159779|ref|XP_003578557.1|	3.14e-11	GO:0010468:regulation of gene expression; GO:0005515:protein binding; GO:0006807:nitrogen compound metabolic process; GO:0010467:gene expression; GO:0051171:regulation of nitrogen compound metabolic process; GO:0044260:cellular macromolecule metabolic process; GO:0019222:regulation of metabolic process; GO:0080090:regulation of primary metabolic process; GO:0019219:regulation of cellular nucleoba…	6.91759	1.14657e-05	11.1114	3.7361e-21	4.19385	2.67643e-08	Yes
Arundo_WS_Unigene031118	gi|326529139|dbj|BAK00963.1|	2.2e-87	GO:0009987:cellular process; GO:0044260:cellular macromolecule metabolic process; GO:0016788:hydrolase activity, acting on ester bonds; GO:0006796:phosphate metabolic process; GO:0003824:catalytic activity; GO:0006793:phosphorus metabolic process; GO:0042578:phosphoric ester hydrolase activity; GO:0016791:phosphatase activity; GO:0006470:protein amino acid dephosphorylation; GO:0016787:hydrolase …	null	null	2.3558	2.49175e-14	null	null	Yes
Arundo_WS_Unigene031121	gi|242070297|ref|XP_002450425.1|	4.74e-142	GO:0009987:cellular process; GO:0044260:cellular macromolecule metabolic process; GO:0016788:hydrolase activity, acting on ester bonds; GO:0006796:phosphate metabolic process; GO:0003824:catalytic activity; GO:0006793:phosphorus metabolic process; GO:0042578:phosphoric ester hydrolase activity; GO:0016791:phosphatase activity; GO:0006470:protein amino acid dephosphorylation; GO:0016787:hydrolase …	null	null	2.7162	1.49105e-10	null	null	No
Arundo_WS_Unigene031215	gi|226505218|ref|NP_001149758.1|	8.26e-262	GO:0016846:carbon-sulfur lyase activity; GO:0048037:cofactor binding; GO:0070279:vitamin B6 binding; GO:0031988:membrane-bounded vesicle; GO:0005623:cell; GO:0019842:vitamin binding; GO:0031410:cytoplasmic vesicle; GO:0003824:catalytic activity; GO:0031982:vesicle; GO:0016829:lyase activity; GO:0043231:intracellular membrane-bounded organelle; GO:0005622:intracellular; GO:0044444:cytoplasmic part…	null	null	3.17958	1.53852e-07	null	null	Yes
Arundo_WS_Unigene031295				null	null	3.21791	5.64059e-05	null	null	Yes
Arundo_WS_Unigene031305				null	null	2.94787	3.67002e-05	2.96808	5.81354e-05	Yes
Arundo_WS_Unigene031427	gi|223948519|gb|ACN28343.1|	1.28e-156	GO:0005975:carbohydrate metabolic process; GO:0043169:cation binding; GO:0031988:membrane-bounded vesicle; GO:0043167:ion binding; GO:0005623:cell; GO:0031410:cytoplasmic vesicle; GO:0003824:catalytic activity; GO:0031982:vesicle; GO:0004553:hydrolase activity, hydrolyzing O-glycosyl compounds; GO:0043231:intracellular membrane-bounded organelle; GO:0005622:intracellular; GO:0044444:cytoplasmic p…	null	null	3.13795	5.58139e-09	2.55938	3.5018e-06	Yes
Arundo_WS_Unigene031470	gi|296088110|emb|CBI35499.3|	6.69e-15	GO:0004842:ubiquitin-protein ligase activity; GO:0016567:protein ubiquitination; GO:0044260:cellular macromolecule metabolic process; GO:0016874:ligase activity; GO:0000151:ubiquitin ligase complex; GO:0003824:catalytic activity; GO:0005622:intracellular; GO:0019787:small conjugating protein ligase activity; GO:0032991:macromolecular complex; GO:0044237:cellular metabolic process; GO:0043170:macr…	null	null	6.74879	1.2704e-18	4.77489	1.08921e-11	Yes
Arundo_WS_Unigene031479	gi|326505212|dbj|BAK02993.1|	0	GO:0032555:purine ribonucleotide binding; GO:0032553:ribonucleotide binding; GO:0044260:cellular macromolecule metabolic process; GO:0006796:phosphate metabolic process; GO:0032559:adenyl ribonucleotide binding; GO:0006793:phosphorus metabolic process; GO:0043231:intracellular membrane-bounded organelle; GO:0048544:recognition of pollen; GO:0005622:intracellular; GO:0032501:multicellular organism…	null	null	2.04329	4.42739e-06	null	null	Yes
Arundo_WS_Unigene031591	gi|242070007|ref|XP_002450280.1|	2.47e-121	GO:0005215:transporter activity; GO:0009987:cellular process; GO:0031988:membrane-bounded vesicle; GO:0005623:cell; GO:0031224:intrinsic to membrane; GO:0031410:cytoplasmic vesicle; GO:0055085:transmembrane transport; GO:0031982:vesicle; GO:0051234:establishment of localization; GO:0043231:intracellular membrane-bounded organelle; GO:0005622:intracellular; GO:0044444:cytoplasmic part; GO:0005737:…	null	null	-10.311	1.85434e-06	-10.2792	3.72305e-06	No
Arundo_WS_Unigene031597	gi|242070007|ref|XP_002450280.1|	2.47e-121	GO:0005215:transporter activity; GO:0009987:cellular process; GO:0031988:membrane-bounded vesicle; GO:0005623:cell; GO:0031224:intrinsic to membrane; GO:0031410:cytoplasmic vesicle; GO:0055085:transmembrane transport; GO:0031982:vesicle; GO:0051234:establishment of localization; GO:0043231:intracellular membrane-bounded organelle; GO:0005622:intracellular; GO:0044444:cytoplasmic part; GO:0005737:…	null	null	-9.21751	7.30102e-09	-9.53491	4.31895e-09	No
Arundo_WS_Unigene031602	gi|226502991|ref|NP_001140664.1|	1.68e-79	GO:0005215:transporter activity; GO:0009987:cellular process; GO:0031988:membrane-bounded vesicle; GO:0005623:cell; GO:0031224:intrinsic to membrane; GO:0031410:cytoplasmic vesicle; GO:0055085:transmembrane transport; GO:0031982:vesicle; GO:0051234:establishment of localization; GO:0043231:intracellular membrane-bounded organelle; GO:0005622:intracellular; GO:0044444:cytoplasmic part; GO:0005737:…	null	null	-9.54314	9.14193e-07	-11.1775	2.90076e-08	Yes
Arundo_WS_Unigene031610	gi|195659189|gb|ACG49062.1|	8.13e-19		null	null	-2.90524	0.000396422	null	null	Yes
Arundo_WS_Unigene031770	gi|108862259|gb|ABG21899.1|	8.66e-117	GO:0016810:hydrolase activity, acting on carbon-nitrogen (but not peptide) bonds; GO:0051171:regulation of nitrogen compound metabolic process; GO:0043169:cation binding; GO:0016811:hydrolase activity, acting on carbon-nitrogen (but not peptide) bonds, in linear amides; GO:0043167:ion binding; GO:0051172:negative regulation of nitrogen compound metabolic process; GO:0046914:transition metal ion b…	-8.71906	9.95083e-07	null	null	8.54765	1.28862e-07	Yes
Arundo_WS_Unigene031776	gi|242040107|ref|XP_002467448.1|	6e-100	GO:0010468:regulation of gene expression; GO:0010467:gene expression; GO:0006807:nitrogen compound metabolic process; GO:0051171:regulation of nitrogen compound metabolic process; GO:0044260:cellular macromolecule metabolic process; GO:0019222:regulation of metabolic process; GO:0005634:nucleus; GO:0080090:regulation of primary metabolic process; GO:0043231:intracellular membrane-bounded organell…	null	null	2.14464	0.000688119	null	null	Yes
Arundo_WS_Unigene031824	gi|125574976|gb|EAZ16260.1|	1.23e-42		null	null	3.68565	6.4429e-06	null	null	Yes
Arundo_WS_Unigene031830	gi|226504006|ref|NP_001145317.1|	1.82e-29	GO:0016020:membrane; GO:0044464:cell part; GO:0005623:cell	null	null	3.88292	4.6535e-21	3.09587	3.0264e-14	Yes
Arundo_WS_Unigene031885	gi|115470729|ref|NP_001058963.1|	3.17e-64		null	null	3.81867	8.39063e-27	3.16866	2.33812e-19	Yes
Arundo_WS_Unigene031886	gi|149237464|ref|XP_001524609.1|	0.000979		null	null	5.85374	1.71374e-23	4.4327	1.86594e-15	Yes
Arundo_WS_Unigene031888	gi|115470729|ref|NP_001058963.1|	5.86e-71		null	null	5.69555	8.88732e-12	4.91252	3.06399e-09	Yes
Arundo_WS_Unigene031889	gi|115470729|ref|NP_001058963.1|	3.28e-64		null	null	null	null	10.7535	2.47685e-05	No
Arundo_WS_Unigene031967	gi|125524750|gb|EAY72864.1|	3.6e-76	GO:0005488:binding; GO:0043169:cation binding; GO:0043167:ion binding; GO:0046914:transition metal ion binding; GO:0008270:zinc ion binding; GO:0003676:nucleic acid binding; GO:0003677:DNA binding; GO:0046872:metal ion binding	null	null	2.50111	8.95434e-09	null	null	Yes
Arundo_WS_Unigene031977	gi|115489798|ref|NP_001067386.1|	0.0337	GO:0005623:cell; GO:0003676:nucleic acid binding; GO:0003677:DNA binding; GO:0043231:intracellular membrane-bounded organelle; GO:0005739:mitochondrion; GO:0005622:intracellular; GO:0009536:plastid; GO:0044444:cytoplasmic part; GO:0005737:cytoplasm; GO:0003697:single-stranded DNA binding; GO:0043226:organelle; GO:0005488:binding; GO:0044464:cell part; GO:0043227:membrane-bounded organelle; GO:004…	-9.74773	2.70278e-05	null	null	7.69359	0.000233934	Yes
Arundo_WS_Unigene032054	gi|242083660|ref|XP_002442255.1|	7.28e-47	GO:0016667:oxidoreductase activity, acting on sulfur group of donors; GO:0015035:protein disulfide oxidoreductase activity; GO:0015036:disulfide oxidoreductase activity; GO:0003824:catalytic activity; GO:0043231:intracellular membrane-bounded organelle; GO:0005622:intracellular; GO:0005737:cytoplasm; GO:0043226:organelle; GO:0043227:membrane-bounded organelle; GO:0050789:regulation of biological …	null	null	-3.21525	8.34551e-09	null	null	Yes
Arundo_WS_Unigene032055	gi|242083660|ref|XP_002442255.1|	9.76e-51	GO:0016667:oxidoreductase activity, acting on sulfur group of donors; GO:0015035:protein disulfide oxidoreductase activity; GO:0015036:disulfide oxidoreductase activity; GO:0003824:catalytic activity; GO:0043231:intracellular membrane-bounded organelle; GO:0005622:intracellular; GO:0005737:cytoplasm; GO:0043226:organelle; GO:0043227:membrane-bounded organelle; GO:0050789:regulation of biological …	null	null	-2.79257	6.32279e-07	null	null	Yes
Arundo_WS_Unigene032069	gi|226494283|ref|NP_001140333.1|	1.95e-190	GO:0016020:membrane; GO:0044464:cell part; GO:0005623:cell	null	null	2.05308	1.22966e-08	null	null	Yes
Arundo_WS_Unigene032311	gi|242095974|ref|XP_002438477.1|	2.57e-48	GO:0006810:transport; GO:0051234:establishment of localization; GO:0051179:localization	null	null	-3.0109	4.74108e-06	-2.52768	0.000271659	Yes
Arundo_WS_Unigene032313	gi|242095974|ref|XP_002438477.1|	3.75e-47	GO:0006810:transport; GO:0051234:establishment of localization; GO:0051179:localization	null	null	-2.0307	3.60418e-05	null	null	Yes
Arundo_WS_Unigene032552	gi|242084830|ref|XP_002442840.1|	1.42e-77	GO:0031988:membrane-bounded vesicle; GO:0005623:cell; GO:0031410:cytoplasmic vesicle; GO:0031982:vesicle; GO:0043231:intracellular membrane-bounded organelle; GO:0005622:intracellular; GO:0044444:cytoplasmic part; GO:0005737:cytoplasm; GO:0043226:organelle; GO:0044464:cell part; GO:0043227:membrane-bounded organelle; GO:0016023:cytoplasmic membrane-bounded vesicle; GO:0043229:intracellular organe…	null	null	2.22619	1.21366e-05	2.00357	0.000166666	Yes
Arundo_WS_Unigene032586	gi|326506332|dbj|BAJ86484.1|	1.09e-23		null	null	-2.098	0.000606945	null	null	Yes
Arundo_WS_Unigene032598	gi|323388589|gb|ADX60099.1|	3.7e-11	GO:0010468:regulation of gene expression; GO:0010467:gene expression; GO:0006807:nitrogen compound metabolic process; GO:0003700:transcription factor activity; GO:0051252:regulation of RNA metabolic process; GO:0051171:regulation of nitrogen compound metabolic process; GO:0044260:cellular macromolecule metabolic process; GO:0019222:regulation of metabolic process; GO:0043231:intracellular membran…	null	null	5.94721	0.000389446	null	null	Yes
Arundo_WS_Unigene032662				null	null	-2.56872	4.93916e-05	null	null	Yes
Arundo_WS_Unigene032773	gi|50881464|gb|AAT85309.1|	2.37e-174		null	null	2.42204	1.64674e-06	2.45437	2.34729e-06	Yes
Arundo_WS_Unigene032774	gi|50881464|gb|AAT85309.1|	4.24e-176		null	null	4.17941	1.07016e-22	2.98884	8.61599e-13	Yes
Arundo_WS_Unigene032775	gi|242040759|ref|XP_002467774.1|	2.55e-222		null	null	3.41412	1.06745e-14	2.77191	4.12517e-10	Yes
Arundo_WS_Unigene032782	gi|224033861|gb|ACN36006.1|	6.41e-26	GO:0005515:protein binding; GO:0005488:binding; GO:0043169:cation binding; GO:0043167:ion binding; GO:0046914:transition metal ion binding; GO:0008270:zinc ion binding; GO:0046872:metal ion binding	null	null	3.74473	3.2328e-06	3.18144	0.000112165	No
Arundo_WS_Unigene032833	gi|226491143|ref|NP_001148316.1|	2.89e-128	GO:0043169:cation binding; GO:0043167:ion binding; GO:0046914:transition metal ion binding; GO:0003824:catalytic activity; GO:0046872:metal ion binding; GO:0043231:intracellular membrane-bounded organelle; GO:0005622:intracellular; GO:0004497:monooxygenase activity; GO:0005737:cytoplasm; GO:0043226:organelle; GO:0043227:membrane-bounded organelle; GO:0043229:intracellular organelle; GO:0005506:ir…	null	null	5.41652	1.73715e-08	3.7975	5.90719e-05	Yes
Arundo_WS_Unigene032835	gi|125558545|gb|EAZ04081.1|	8e-88	GO:0043169:cation binding; GO:0043167:ion binding; GO:0046914:transition metal ion binding; GO:0003824:catalytic activity; GO:0046872:metal ion binding; GO:0043231:intracellular membrane-bounded organelle; GO:0005622:intracellular; GO:0004497:monooxygenase activity; GO:0005737:cytoplasm; GO:0043226:organelle; GO:0043227:membrane-bounded organelle; GO:0043229:intracellular organelle; GO:0005506:ir…	null	null	5.11892	0.000704063	null	null	Yes
Arundo_WS_Unigene033007	gi|195641106|gb|ACG40021.1|	1.22e-22	GO:0005622:intracellular; GO:0005739:mitochondrion; GO:0044444:cytoplasmic part; GO:0005737:cytoplasm; GO:0043226:organelle; GO:0016020:membrane; GO:0044464:cell part; GO:0043227:membrane-bounded organelle; GO:0005623:cell; GO:0043229:intracellular organelle; GO:0044424:intracellular part; GO:0043231:intracellular membrane-bounded organelle	null	null	2.33432	2.06153e-07	null	null	Yes
Arundo_WS_Unigene033014	gi|242092644|ref|XP_002436812.1|	8.53e-276	GO:0016042:lipid catabolic process; GO:0006629:lipid metabolic process; GO:0004091:carboxylesterase activity; GO:0004806:triglyceride lipase activity; GO:0016787:hydrolase activity; GO:0008152:metabolic process; GO:0016788:hydrolase activity, acting on ester bonds; GO:0009056:catabolic process; GO:0003824:catalytic activity; GO:0016298:lipase activity; GO:0044238:primary metabolic process	null	null	3.15667	1.30666e-05	null	null	Yes
Arundo_WS_Unigene033015	gi|242092644|ref|XP_002436812.1|	2.73e-288	GO:0016042:lipid catabolic process; GO:0006629:lipid metabolic process; GO:0004091:carboxylesterase activity; GO:0004806:triglyceride lipase activity; GO:0016787:hydrolase activity; GO:0008152:metabolic process; GO:0016788:hydrolase activity, acting on ester bonds; GO:0009056:catabolic process; GO:0003824:catalytic activity; GO:0016298:lipase activity; GO:0044238:primary metabolic process	null	null	3.01279	1.00173e-11	2.31202	3.07881e-07	Yes
Arundo_WS_Unigene033069	gi|326528879|dbj|BAJ97461.1|	2.18e-14		null	null	2.23667	3.56232e-07	null	null	Yes
Arundo_WS_Unigene033076	gi|242092608|ref|XP_002436794.1|	1.15e-63	GO:0004842:ubiquitin-protein ligase activity; GO:0016567:protein ubiquitination; GO:0044260:cellular macromolecule metabolic process; GO:0016874:ligase activity; GO:0000151:ubiquitin ligase complex; GO:0003824:catalytic activity; GO:0043231:intracellular membrane-bounded organelle; GO:0005739:mitochondrion; GO:0005622:intracellular; GO:0005737:cytoplasm; GO:0019787:small conjugating protein ligas…	null	null	3.66706	0.000207226	3.47802	0.000781366	Yes
Arundo_WS_Unigene033101	gi|226503597|ref|NP_001140378.1|	2.28e-176	GO:0006807:nitrogen compound metabolic process; GO:0006725:cellular aromatic compound metabolic process; GO:0043648:dicarboxylic acid metabolic process; GO:0044283:small molecule biosynthetic process; GO:0043436:oxoacid metabolic process; GO:0044281:small molecule metabolic process; GO:0003824:catalytic activity; GO:0046417:chorismate metabolic process; GO:0034641:cellular nitrogen compound metab…	null	null	2.35883	5.66336e-13	null	null	Yes
Arundo_WS_Unigene033192				null	null	4.03277	9.68887e-09	3.43241	1.4935e-06	Yes
Arundo_WS_Unigene033193				null	null	4.79312	6.69254e-11	3.57782	7.42958e-07	Yes
Arundo_WS_Unigene033343	gi|326497047|dbj|BAK02108.1|	1.44e-80	GO:0032555:purine ribonucleotide binding; GO:0032553:ribonucleotide binding; GO:0043169:cation binding; GO:0044260:cellular macromolecule metabolic process; GO:0043167:ion binding; GO:0006796:phosphate metabolic process; GO:0003824:catalytic activity; GO:0046872:metal ion binding; GO:0032559:adenyl ribonucleotide binding; GO:0006793:phosphorus metabolic process; GO:0000166:nucleotide binding; GO:…	null	null	2.68295	0.000126769	2.52111	0.000581812	Yes
Arundo_WS_Unigene033422	gi|242065892|ref|XP_002454235.1|	5.38e-57	GO:0005515:protein binding; GO:0004842:ubiquitin-protein ligase activity; GO:0016567:protein ubiquitination; GO:0044260:cellular macromolecule metabolic process; GO:0043169:cation binding; GO:0016874:ligase activity; GO:0043167:ion binding; GO:0046914:transition metal ion binding; GO:0000151:ubiquitin ligase complex; GO:0003824:catalytic activity; GO:0046872:metal ion binding; GO:0005622:intracel…	null	null	-2.71906	0.000167686	null	null	Yes
Arundo_WS_Unigene033423	gi|242065892|ref|XP_002454235.1|	3.6e-57	GO:0005515:protein binding; GO:0004842:ubiquitin-protein ligase activity; GO:0016567:protein ubiquitination; GO:0044260:cellular macromolecule metabolic process; GO:0043169:cation binding; GO:0016874:ligase activity; GO:0043167:ion binding; GO:0046914:transition metal ion binding; GO:0000151:ubiquitin ligase complex; GO:0003824:catalytic activity; GO:0046872:metal ion binding; GO:0005622:intracel…	null	null	-4.44901	0.000164287	null	null	Yes
Arundo_WS_Unigene033449	gi|242050138|ref|XP_002462813.1|	1.95e-150	GO:0043169:cation binding; GO:0043167:ion binding; GO:0046914:transition metal ion binding; GO:0005623:cell; GO:0005634:nucleus; GO:0003676:nucleic acid binding; GO:0046872:metal ion binding; GO:0043231:intracellular membrane-bounded organelle; GO:0005622:intracellular; GO:0043226:organelle; GO:0005488:binding; GO:0044464:cell part; GO:0043227:membrane-bounded organelle; GO:0043229:intracellular …	null	null	2.25481	8.44333e-07	null	null	Yes
Arundo_WS_Unigene033543	gi|255570195|ref|XP_002526058.1|	1.09e-12	GO:0005622:intracellular; GO:0044444:cytoplasmic part; GO:0009536:plastid; GO:0005737:cytoplasm; GO:0043226:organelle; GO:0016020:membrane; GO:0044464:cell part; GO:0043227:membrane-bounded organelle; GO:0005623:cell; GO:0043229:intracellular organelle; GO:0044424:intracellular part; GO:0043231:intracellular membrane-bounded organelle	null	null	-3.25885	9.79379e-06	null	null	Yes
Arundo_WS_Unigene033544				null	null	-2.95834	0.000412203	null	null	Yes
Arundo_WS_Unigene033581	gi|308191593|sp|A2YXC7.1|GDT14_ORYSI	6.9e-54	GO:0031988:membrane-bounded vesicle; GO:0005623:cell; GO:0031410:cytoplasmic vesicle; GO:0031982:vesicle; GO:0043231:intracellular membrane-bounded organelle; GO:0005622:intracellular; GO:0044444:cytoplasmic part; GO:0005737:cytoplasm; GO:0043226:organelle; GO:0016020:membrane; GO:0043227:membrane-bounded organelle; GO:0044464:cell part; GO:0016023:cytoplasmic membrane-bounded vesicle; GO:0043229…	null	null	6.15972	0.000446952	null	null	Yes
Arundo_WS_Unigene033585	gi|308191593|sp|A2YXC7.1|GDT14_ORYSI	8.25e-95	GO:0031988:membrane-bounded vesicle; GO:0005623:cell; GO:0031410:cytoplasmic vesicle; GO:0031982:vesicle; GO:0043231:intracellular membrane-bounded organelle; GO:0005622:intracellular; GO:0044444:cytoplasmic part; GO:0005737:cytoplasm; GO:0043226:organelle; GO:0016020:membrane; GO:0043227:membrane-bounded organelle; GO:0044464:cell part; GO:0016023:cytoplasmic membrane-bounded vesicle; GO:0043229…	null	null	5.27451	1.39969e-12	3.9009	5.6271e-08	Yes
Arundo_WS_Unigene033708	gi|242096500|ref|XP_002438740.1|	3.68e-184	GO:0046942:carboxylic acid transport; GO:0016020:membrane; GO:0044464:cell part; GO:0015837:amine transport; GO:0005623:cell; GO:0006865:amino acid transport; GO:0006810:transport; GO:0015849:organic acid transport; GO:0051234:establishment of localization; GO:0051179:localization	null	null	3.29629	0.000348074	null	null	Yes
Arundo_WS_Unigene033725	gi|326475822|gb|EGD99831.1|	0.00217	GO:0006629:lipid metabolic process; GO:0004091:carboxylesterase activity; GO:0043169:cation binding; GO:0043167:ion binding; GO:0005509:calcium ion binding; GO:0016788:hydrolase activity, acting on ester bonds; GO:0009056:catabolic process; GO:0004620:phospholipase activity; GO:0003824:catalytic activity; GO:0046872:metal ion binding; GO:0016298:lipase activity; GO:0016042:lipid catabolic process…	null	null	2.80194	2.13043e-06	3.0205	6.66665e-07	No
Arundo_WS_Unigene033802	gi|223942777|gb|ACN25472.1|	9.05e-14	GO:0005515:protein binding; GO:0007242:intracellular signaling cascade; GO:0032555:purine ribonucleotide binding; GO:0016817:hydrolase activity, acting on acid anhydrides; GO:0032553:ribonucleotide binding; GO:0007264:small GTPase mediated signal transduction; GO:0023046:signaling process; GO:0003924:GTPase activity; GO:0023060:signal transmission; GO:0015031:protein transport; GO:0003824:catalyt…	null	null	2.66223	0.000121277	2.74665	0.000126601	Yes
Arundo_WS_Unigene033803	gi|223942777|gb|ACN25472.1|	9.17e-27	GO:0005515:protein binding; GO:0007242:intracellular signaling cascade; GO:0032555:purine ribonucleotide binding; GO:0016817:hydrolase activity, acting on acid anhydrides; GO:0032553:ribonucleotide binding; GO:0007264:small GTPase mediated signal transduction; GO:0023046:signaling process; GO:0003924:GTPase activity; GO:0023060:signal transmission; GO:0015031:protein transport; GO:0003824:catalyt…	null	null	2.77334	3.20873e-07	3.22038	8.26299e-09	Yes
Arundo_WS_Unigene033939	gi|226498468|ref|NP_001148156.1|	1.78e-251	GO:0005215:transporter activity; GO:0009987:cellular process; GO:0022857:transmembrane transporter activity; GO:0005623:cell; GO:0006865:amino acid transport; GO:0005275:amine transmembrane transporter activity; GO:0031224:intrinsic to membrane; GO:0022804:active transmembrane transporter activity; GO:0055085:transmembrane transport; GO:0051234:establishment of localization; GO:0046942:carboxylic…	null	null	2.3024	0.000217305	null	null	Yes
Arundo_WS_Unigene034003	gi|514817866|ref|XP_004983646.1|	9e-21		null	null	8.9938	0.000532979	null	null	Yes
Arundo_WS_Unigene034043	gi|195610870|gb|ACG27265.1|	6.65e-28		null	null	null	null	2.86674	0.000233335	Yes
Arundo_WS_Unigene034106	gi|242037871|ref|XP_002466330.1|	1.04e-107	GO:0005515:protein binding; GO:0032555:purine ribonucleotide binding; GO:0032553:ribonucleotide binding; GO:0044260:cellular macromolecule metabolic process; GO:0043169:cation binding; GO:0043167:ion binding; GO:0006796:phosphate metabolic process; GO:0003824:catalytic activity; GO:0006793:phosphorus metabolic process; GO:0046872:metal ion binding; GO:0032559:adenyl ribonucleotide binding; GO:000…	null	null	3.56823	1.69289e-15	2.69423	1.67002e-09	Yes
Arundo_WS_Unigene034107	gi|242037871|ref|XP_002466330.1|	2.23e-221	GO:0005515:protein binding; GO:0032555:purine ribonucleotide binding; GO:0032553:ribonucleotide binding; GO:0044260:cellular macromolecule metabolic process; GO:0043169:cation binding; GO:0043167:ion binding; GO:0006796:phosphate metabolic process; GO:0003824:catalytic activity; GO:0006793:phosphorus metabolic process; GO:0046872:metal ion binding; GO:0032559:adenyl ribonucleotide binding; GO:000…	null	null	3.19943	7.94047e-19	2.46238	8.71314e-12	Yes
Arundo_WS_Unigene034142				null	null	6.27578	0.000933525	null	null	Yes
Arundo_WS_Unigene034263	gi|238010252|gb|ACR36161.1|	4.15e-06	GO:0016758:transferase activity, transferring hexosyl groups; GO:0016757:transferase activity, transferring glycosyl groups; GO:0008152:metabolic process; GO:0003824:catalytic activity; GO:0016740:transferase activity	null	null	-4.30029	0.000173797	null	null	Yes
Arundo_WS_Unigene034288	gi|242032899|ref|XP_002463844.1|	7.76e-142	GO:0005515:protein binding; GO:0004252:serine-type endopeptidase activity; GO:0003824:catalytic activity; GO:0043231:intracellular membrane-bounded organelle; GO:0042802:identical protein binding; GO:0005622:intracellular; GO:0005737:cytoplasm; GO:0043226:organelle; GO:0043227:membrane-bounded organelle; GO:0006508:proteolysis; GO:0043229:intracellular organelle; GO:0017171:serine hydrolase activ…	null	null	5.77041	2.75062e-06	null	null	Yes
Arundo_WS_Unigene034412				null	null	-3.32361	0.000999915	null	null	Yes
Arundo_WS_Unigene034508	gi|297612246|ref|NP_001068334.2|	3.79e-35	GO:0005515:protein binding; GO:0005488:binding; GO:0006457:protein folding; GO:0044260:cellular macromolecule metabolic process; GO:0009987:cellular process; GO:0031072:heat shock protein binding; GO:0008152:metabolic process; GO:0044267:cellular protein metabolic process; GO:0044237:cellular metabolic process; GO:0019538:protein metabolic process; GO:0043170:macromolecule metabolic process; GO:0…	null	null	2.16913	8.6275e-16	2.40864	1.1781e-18	Yes
Arundo_WS_Unigene034509				null	null	3.47443	1.04978e-05	null	null	Yes
Arundo_WS_Unigene034511				null	null	4.21706	6.5757e-13	4.17154	2.34269e-12	Yes
Arundo_WS_Unigene034512				null	null	5.55134	2.32314e-11	4.17453	2.50639e-07	Yes
Arundo_WS_Unigene034564				null	null	-2.19548	2.30748e-05	null	null	Yes
Arundo_WS_Unigene034706	gi|226958304|ref|NP_001152913.1|	6.45e-49		null	null	-2.00388	0.000108704	null	null	Yes
Arundo_WS_Unigene034723	gi|326505604|dbj|BAJ95473.1|	8.3e-61	GO:0005739:mitochondrion; GO:0005622:intracellular; GO:0044444:cytoplasmic part; GO:0005737:cytoplasm; GO:0043226:organelle; GO:0043227:membrane-bounded organelle; GO:0044464:cell part; GO:0005623:cell; GO:0043229:intracellular organelle; GO:0044424:intracellular part; GO:0043231:intracellular membrane-bounded organelle	null	null	4.71415	8.02505e-05	null	null	No
Arundo_WS_Unigene034724	gi|326512254|dbj|BAJ96108.1|	5.72e-133	GO:0005739:mitochondrion; GO:0005622:intracellular; GO:0044444:cytoplasmic part; GO:0005737:cytoplasm; GO:0043226:organelle; GO:0043227:membrane-bounded organelle; GO:0044464:cell part; GO:0005623:cell; GO:0043229:intracellular organelle; GO:0044424:intracellular part; GO:0043231:intracellular membrane-bounded organelle	null	null	3.18111	6.90016e-10	2.52803	1.6912e-06	Yes
Arundo_WS_Unigene034853	gi|54287611|gb|AAV31355.1|	1.54e-85	GO:0005975:carbohydrate metabolic process; GO:0043169:cation binding; GO:0031988:membrane-bounded vesicle; GO:0043167:ion binding; GO:0005623:cell; GO:0031410:cytoplasmic vesicle; GO:0003824:catalytic activity; GO:0031982:vesicle; GO:0004553:hydrolase activity, hydrolyzing O-glycosyl compounds; GO:0043231:intracellular membrane-bounded organelle; GO:0005622:intracellular; GO:0044444:cytoplasmic p…	null	null	-2.17943	0.000632376	null	null	Yes
Arundo_WS_Unigene034861	gi|242087659|ref|XP_002439662.1|	4.31e-210	GO:0005975:carbohydrate metabolic process; GO:0043169:cation binding; GO:0031988:membrane-bounded vesicle; GO:0043167:ion binding; GO:0005623:cell; GO:0031410:cytoplasmic vesicle; GO:0003824:catalytic activity; GO:0031982:vesicle; GO:0004553:hydrolase activity, hydrolyzing O-glycosyl compounds; GO:0043231:intracellular membrane-bounded organelle; GO:0005622:intracellular; GO:0044444:cytoplasmic p…	null	null	-5.02423	0.000250727	null	null	Yes
Arundo_WS_Unigene034879	gi|242053233|ref|XP_002455762.1|	6.11e-138		-2.75182	6.64348e-05	-3.0688	2.2314e-07	null	null	No
Arundo_WS_Unigene034970				null	null	null	null	2.13012	0.000215869	Yes
Arundo_WS_Unigene034972				null	null	2.13407	0.000401379	2.56448	2.99476e-05	Yes
Arundo_WS_Unigene035020	gi|222628253|gb|EEE60385.1|	1.14e-12	GO:0031988:membrane-bounded vesicle; GO:0005623:cell; GO:0031410:cytoplasmic vesicle; GO:0031982:vesicle; GO:0043231:intracellular membrane-bounded organelle; GO:0005622:intracellular; GO:0044444:cytoplasmic part; GO:0005737:cytoplasm; GO:0016020:membrane; GO:0043226:organelle; GO:0044464:cell part; GO:0043227:membrane-bounded organelle; GO:0016023:cytoplasmic membrane-bounded vesicle; GO:0043229…	null	null	-9.87583	1.07832e-06	-7.34714	0.000580917	Yes
Arundo_WS_Unigene035024	gi|242093650|ref|XP_002437315.1|	1.57e-31	GO:0031988:membrane-bounded vesicle; GO:0005623:cell; GO:0031410:cytoplasmic vesicle; GO:0031982:vesicle; GO:0043231:intracellular membrane-bounded organelle; GO:0005622:intracellular; GO:0044444:cytoplasmic part; GO:0005737:cytoplasm; GO:0016020:membrane; GO:0043226:organelle; GO:0044464:cell part; GO:0043227:membrane-bounded organelle; GO:0016023:cytoplasmic membrane-bounded vesicle; GO:0043229…	8.82854	0.000561001	8.78865	4.07845e-05	null	null	Yes
Arundo_WS_Unigene035037	gi|242093950|ref|XP_002437465.1|	3.37e-71	GO:0005488:binding; GO:0043169:cation binding; GO:0005509:calcium ion binding; GO:0043167:ion binding; GO:0046872:metal ion binding	null	null	5.10231	6.41922e-10	3.01619	0.000197383	Yes
Arundo_WS_Unigene035038	gi|125556517|gb|EAZ02123.1|	1.17e-70	GO:0005488:binding; GO:0043169:cation binding; GO:0005509:calcium ion binding; GO:0043167:ion binding; GO:0046872:metal ion binding	null	null	5.01561	1.40292e-10	4.62713	4.16254e-09	Yes
Arundo_WS_Unigene035042	gi|242036191|ref|XP_002465490.1|	1.33e-163		null	null	4.02944	7.19706e-10	2.44988	0.000253203	Yes
Arundo_WS_Unigene035044	gi|242051310|ref|XP_002463399.1|	3.34e-57	GO:0043169:cation binding; GO:0043167:ion binding; GO:0046914:transition metal ion binding; GO:0005623:cell; GO:0005634:nucleus; GO:0003676:nucleic acid binding; GO:0046872:metal ion binding; GO:0043231:intracellular membrane-bounded organelle; GO:0005622:intracellular; GO:0043226:organelle; GO:0005488:binding; GO:0044464:cell part; GO:0043227:membrane-bounded organelle; GO:0043229:intracellular …	null	null	4.84949	2.66753e-07	null	null	Yes
Arundo_WS_Unigene035124	gi|6523547|emb|CAB62280.1|	0.0576	GO:0005622:intracellular; GO:0060589:nucleoside-triphosphatase regulator activity; GO:0005515:protein binding; GO:0005737:cytoplasm; GO:0005488:binding; GO:0060590:ATPase regulator activity; GO:0044464:cell part; GO:0051087:chaperone binding; GO:0005623:cell; GO:0044424:intracellular part; GO:0030234:enzyme regulator activity; GO:0008047:enzyme activator activity; GO:0001671:ATPase activator acti…	null	null	2.08623	2.40008e-05	null	null	Yes
Arundo_WS_Unigene035204				null	null	-4.00205	0.000968177	null	null	Yes
Arundo_WS_Unigene035229				null	null	4.27102	1.49358e-10	null	null	Yes
Arundo_WS_Unigene035384				null	null	3.10026	0.000197594	null	null	Yes
Arundo_WS_Unigene035385				null	null	4.78016	1.20129e-06	null	null	Yes
Arundo_WS_Unigene035386				null	null	4.44513	1.89077e-07	null	null	Yes
Arundo_WS_Unigene035417	gi|514784456|ref|XP_004970595.1|	4.69e-09		null	null	2.84211	0.000190587	null	null	Yes
Arundo_WS_Unigene035454	gi|125529160|gb|EAY77274.1|	1.22e-62	GO:0032555:purine ribonucleotide binding; GO:0032553:ribonucleotide binding; GO:0043169:cation binding; GO:0044260:cellular macromolecule metabolic process; GO:0043167:ion binding; GO:0006796:phosphate metabolic process; GO:0003824:catalytic activity; GO:0046872:metal ion binding; GO:0032559:adenyl ribonucleotide binding; GO:0006793:phosphorus metabolic process; GO:0000166:nucleotide binding; GO:…	null	null	5.78108	5.63685e-11	3.25391	0.000115942	Yes
Arundo_WS_Unigene035523	gi|195641260|gb|ACG40098.1|	1.08e-279	GO:0016758:transferase activity, transferring hexosyl groups; GO:0016757:transferase activity, transferring glycosyl groups; GO:0005623:cell; GO:0003824:catalytic activity; GO:0043231:intracellular membrane-bounded organelle; GO:0005739:mitochondrion; GO:0005622:intracellular; GO:0009536:plastid; GO:0044444:cytoplasmic part; GO:0005737:cytoplasm; GO:0043226:organelle; GO:0044464:cell part; GO:004…	null	null	3.43449	2.29482e-09	2.52037	1.9471e-05	Yes
Arundo_WS_Unigene035656	gi|242050748|ref|XP_002463118.1|	2.87e-137	GO:0009719:response to endogenous stimulus; GO:0010033:response to organic substance; GO:0009733:response to auxin stimulus; GO:0009725:response to hormone stimulus; GO:0042221:response to chemical stimulus; GO:0050896:response to stimulus	null	null	3.45527	0.000174488	null	null	Yes
Arundo_WS_Unigene035783	gi|242086290|ref|XP_002443570.1|	8e-88		null	null	-2.20102	1.4958e-07	null	null	Yes
Arundo_WS_Unigene035791				null	null	4.16962	1.66787e-05	null	null	Yes
Arundo_WS_Unigene035792				null	null	3.81863	1.24789e-08	null	null	Yes
Arundo_WS_Unigene035892				null	null	2.19667	8.56078e-09	null	null	Yes
Arundo_WS_Unigene035914				null	null	3.81015	4.92621e-07	2.61651	0.000837374	Yes
Arundo_WS_Unigene035935	gi|219363357|ref|NP_001136959.1|	5.75e-124	GO:0006629:lipid metabolic process; GO:0043169:cation binding; GO:0005783:endoplasmic reticulum; GO:0043167:ion binding; GO:0046914:transition metal ion binding; GO:0044283:small molecule biosynthetic process; GO:0043436:oxoacid metabolic process; GO:0044281:small molecule metabolic process; GO:0003824:catalytic activity; GO:0046872:metal ion binding; GO:0043231:intracellular membrane-bounded org…	null	null	-3.0773	1.1216e-07	null	null	Yes
Arundo_WS_Unigene035940	gi|242053093|ref|XP_002455692.1|	1.2e-160	GO:0006629:lipid metabolic process; GO:0043169:cation binding; GO:0005783:endoplasmic reticulum; GO:0043167:ion binding; GO:0046914:transition metal ion binding; GO:0044283:small molecule biosynthetic process; GO:0043436:oxoacid metabolic process; GO:0044281:small molecule metabolic process; GO:0003824:catalytic activity; GO:0046872:metal ion binding; GO:0043231:intracellular membrane-bounded org…	null	null	-5.85834	0.000611247	null	null	Yes
Arundo_WS_Unigene035942	gi|219363357|ref|NP_001136959.1|	3.83e-173	GO:0006629:lipid metabolic process; GO:0043169:cation binding; GO:0005783:endoplasmic reticulum; GO:0043167:ion binding; GO:0046914:transition metal ion binding; GO:0044283:small molecule biosynthetic process; GO:0043436:oxoacid metabolic process; GO:0044281:small molecule metabolic process; GO:0003824:catalytic activity; GO:0046872:metal ion binding; GO:0043231:intracellular membrane-bounded org…	null	null	-2.06297	0.000570352	null	null	Yes
Arundo_WS_Unigene036032	gi|125532895|gb|EAY79460.1|	5.7e-81	GO:0004842:ubiquitin-protein ligase activity; GO:0032555:purine ribonucleotide binding; GO:0016567:protein ubiquitination; GO:0032553:ribonucleotide binding; GO:0044260:cellular macromolecule metabolic process; GO:0016874:ligase activity; GO:0000151:ubiquitin ligase complex; GO:0006796:phosphate metabolic process; GO:0003824:catalytic activity; GO:0032559:adenyl ribonucleotide binding; GO:0006793…	null	null	2.86501	0.000111991	null	null	Yes
Arundo_WS_Unigene036202	gi|223943017|gb|ACN25592.1|	1.64e-99	GO:0006807:nitrogen compound metabolic process; GO:0006790:sulfur metabolic process; GO:0070279:vitamin B6 binding; GO:0016769:transferase activity, transferring nitrogenous groups; GO:0009693:ethylene biosynthetic process; GO:0009692:ethylene metabolic process; GO:0044283:small molecule biosynthetic process; GO:0019842:vitamin binding; GO:0044281:small molecule metabolic process; GO:0009066:aspa…	null	null	null	null	5.02987	2.73398e-05	Yes
Arundo_WS_Unigene036232				null	null	2.43032	2.49838e-05	null	null	Yes
Arundo_WS_Unigene036255	gi|242088349|ref|XP_002440007.1|	3.77e-261	GO:0044265:cellular macromolecule catabolic process; GO:0050662:coenzyme binding; GO:0044262:cellular carbohydrate metabolic process; GO:0044260:cellular macromolecule metabolic process; GO:0044282:small molecule catabolic process; GO:0046164:alcohol catabolic process; GO:0044281:small molecule metabolic process; GO:0006796:phosphate metabolic process; GO:0003824:catalytic activity; GO:0006072:gl…	null	null	4.33849	7.48761e-27	3.40926	5.72365e-18	Yes
Arundo_WS_Unigene036302	gi|226529722|ref|NP_001147789.1|	1.33e-102	GO:0010468:regulation of gene expression; GO:0010467:gene expression; GO:0006807:nitrogen compound metabolic process; GO:0051171:regulation of nitrogen compound metabolic process; GO:0044260:cellular macromolecule metabolic process; GO:0019222:regulation of metabolic process; GO:0005634:nucleus; GO:0080090:regulation of primary metabolic process; GO:0043231:intracellular membrane-bounded organell…	null	null	3.06753	4.09004e-05	null	null	Yes
Arundo_WS_Unigene036323				null	null	-2.04278	1.55753e-05	null	null	Yes
Arundo_WS_Unigene036354	gi|242086010|ref|XP_002443430.1|	1.82e-18		null	null	-2.45819	0.000163256	null	null	Yes
Arundo_WS_Unigene036355	gi|242068503|ref|XP_002449528.1|	9.51e-87	GO:0016020:membrane; GO:0044464:cell part; GO:0005623:cell	null	null	12.085	8.70507e-20	6.84534	1.23974e-12	Yes
Arundo_WS_Unigene036360	gi|242068503|ref|XP_002449528.1|	6.11e-76	GO:0016020:membrane; GO:0044464:cell part; GO:0005623:cell	null	null	5.35182	0.000998832	6.4868	0.000216368	No
Arundo_WS_Unigene036361	gi|242068503|ref|XP_002449528.1|	8.85e-91	GO:0016020:membrane; GO:0044464:cell part; GO:0005623:cell	null	null	4.5707	2.65054e-16	4.14008	1.18452e-13	Yes
Arundo_WS_Unigene036364	gi|242068503|ref|XP_002449528.1|	2.55e-72	GO:0016020:membrane; GO:0044464:cell part; GO:0005623:cell	null	null	5.51222	3.48278e-12	7.00966	6.38462e-16	No
Arundo_WS_Unigene036399	gi|242036301|ref|XP_002465545.1|	5.07e-166	GO:0007242:intracellular signaling cascade; GO:0023046:signaling process; GO:0003723:RNA binding; GO:0023060:signal transmission; GO:0002682:regulation of immune system process; GO:0005634:nucleus; GO:0002684:positive regulation of immune system process; GO:0002218:activation of innate immune response; GO:0048518:positive regulation of biological process; GO:0043231:intracellular membrane-bounded…	null	null	2.14179	0.000772973	null	null	Yes
Arundo_WS_Unigene036447	gi|226497034|ref|NP_001149714.1|	5.47e-153	GO:0006807:nitrogen compound metabolic process; GO:0032555:purine ribonucleotide binding; GO:0032553:ribonucleotide binding; GO:0019201:nucleotide kinase activity; GO:0003824:catalytic activity; GO:0032559:adenyl ribonucleotide binding; GO:0043231:intracellular membrane-bounded organelle; GO:0019205:nucleobase, nucleoside, nucleotide kinase activity; GO:0005739:mitochondrion; GO:0005622:intracell…	null	null	2.0164	1.14996e-05	null	null	Yes
Arundo_WS_Unigene036695				null	null	2.52394	3.07566e-06	2.5957	3.13819e-06	Yes
Arundo_WS_Unigene036698	gi|242068097|ref|XP_002449325.1|	8.62e-06		null	null	3.40943	0.000819282	null	null	Yes
Arundo_WS_Unigene036720				null	null	3.48327	0.000472269	null	null	Yes
Arundo_WS_Unigene036721				null	null	3.54202	4.64421e-09	2.72203	1.09712e-05	Yes
Arundo_WS_Unigene036722				null	null	2.96475	3.91926e-08	2.28633	4.35795e-05	Yes
Arundo_WS_Unigene036745	gi|242069957|ref|XP_002450255.1|	3.85e-11		9.42911	1.41439e-10	8.96888	4.96176e-11	null	null	Yes
Arundo_WS_Unigene036836	gi|125538648|gb|EAY85043.1|	7.88e-115	GO:0010468:regulation of gene expression; GO:0010467:gene expression; GO:0006807:nitrogen compound metabolic process; GO:0003700:transcription factor activity; GO:0051252:regulation of RNA metabolic process; GO:0051171:regulation of nitrogen compound metabolic process; GO:0044260:cellular macromolecule metabolic process; GO:0043169:cation binding; GO:0043167:ion binding; GO:0019222:regulation of …	null	null	-2.31097	7.18931e-08	null	null	Yes
Arundo_WS_Unigene036857	gi|242035605|ref|XP_002465197.1|	6.3e-267	GO:0032555:purine ribonucleotide binding; GO:0032553:ribonucleotide binding; GO:0044260:cellular macromolecule metabolic process; GO:0006796:phosphate metabolic process; GO:0003824:catalytic activity; GO:0006793:phosphorus metabolic process; GO:0032559:adenyl ribonucleotide binding; GO:0000166:nucleotide binding; GO:0016301:kinase activity; GO:0030554:adenyl nucleotide binding; GO:0001882:nucleos…	null	null	2.14114	4.26096e-08	null	null	Yes
Arundo_WS_Unigene036956	gi|293331085|ref|NP_001168304.1|	1.87e-109	GO:0032555:purine ribonucleotide binding; GO:0032553:ribonucleotide binding; GO:0043169:cation binding; GO:0044260:cellular macromolecule metabolic process; GO:0043167:ion binding; GO:0006796:phosphate metabolic process; GO:0003824:catalytic activity; GO:0046872:metal ion binding; GO:0032559:adenyl ribonucleotide binding; GO:0006793:phosphorus metabolic process; GO:0000166:nucleotide binding; GO:…	null	null	null	null	2.20944	1.33948e-05	Yes
Arundo_WS_Unigene036957	gi|293331085|ref|NP_001168304.1|	1.87e-109	GO:0032555:purine ribonucleotide binding; GO:0032553:ribonucleotide binding; GO:0043169:cation binding; GO:0044260:cellular macromolecule metabolic process; GO:0043167:ion binding; GO:0006796:phosphate metabolic process; GO:0003824:catalytic activity; GO:0046872:metal ion binding; GO:0032559:adenyl ribonucleotide binding; GO:0006793:phosphorus metabolic process; GO:0000166:nucleotide binding; GO:…	null	null	3.46449	2.44537e-08	2.54058	7.32063e-05	Yes
Arundo_WS_Unigene037006	gi|242081379|ref|XP_002445458.1|	3.61e-98	GO:0005215:transporter activity; GO:0015075:ion transmembrane transporter activity; GO:0008324:cation transmembrane transporter activity; GO:0031224:intrinsic to membrane; GO:0003824:catalytic activity; GO:0022804:active transmembrane transporter activity; GO:0051234:establishment of localization; GO:0015298:solute:cation antiporter activity; GO:0015297:antiporter activity; GO:0015299:solute:hydr…	null	null	4.11878	9.80363e-10	3.4124	5.39849e-07	Yes
Arundo_WS_Unigene037008	gi|226502762|ref|NP_001147338.1|	1.27e-122	GO:0005215:transporter activity; GO:0015075:ion transmembrane transporter activity; GO:0008324:cation transmembrane transporter activity; GO:0031224:intrinsic to membrane; GO:0003824:catalytic activity; GO:0022804:active transmembrane transporter activity; GO:0051234:establishment of localization; GO:0015298:solute:cation antiporter activity; GO:0015297:antiporter activity; GO:0015299:solute:hydr…	null	null	4.81232	2.04758e-13	4.56716	4.54522e-12	Yes
Arundo_WS_Unigene037142	gi|22208464|gb|AAM94293.1|	6.91e-105	GO:0006807:nitrogen compound metabolic process; GO:0009058:biosynthetic process; GO:0009059:macromolecule biosynthetic process; GO:0009987:cellular process; GO:0044260:cellular macromolecule metabolic process; GO:0003723:RNA binding; GO:0016779:nucleotidyltransferase activity; GO:0006259:cellular DNA metabolic process; GO:0003676:nucleic acid binding; GO:0003824:catalytic activity; GO:0006260:cel…	null	null	4.74358	6.60777e-09	3.7781	3.81553e-06	Yes
Arundo_WS_Unigene037313	gi|242091585|ref|XP_002441625.1|	2.37e-113		5.32079	0.000702736	4.91678	0.000173109	null	null	Yes
Arundo_WS_Unigene037322	gi|226495791|ref|NP_001140260.1|	4.35e-131	GO:0016817:hydrolase activity, acting on acid anhydrides; GO:0000287:magnesium ion binding; GO:0009987:cellular process; GO:0043169:cation binding; GO:0043167:ion binding; GO:0005623:cell; GO:0006796:phosphate metabolic process; GO:0016818:hydrolase activity, acting on acid anhydrides, in phosphorus-containing anhydrides; GO:0003824:catalytic activity; GO:0006793:phosphorus metabolic process; GO:…	null	null	5.28883	2.18882e-45	4.60851	2.27283e-36	Yes
Arundo_WS_Unigene037405	gi|497988396|ref|WP_010302552.1|	1.49e-27	GO:0032555:purine ribonucleotide binding; GO:0000166:nucleotide binding; GO:0032553:ribonucleotide binding; GO:0030554:adenyl nucleotide binding; GO:0001882:nucleoside binding; GO:0005488:binding; GO:0001883:purine nucleoside binding; GO:0017076:purine nucleotide binding; GO:0005524:ATP binding; GO:0032559:adenyl ribonucleotide binding	null	null	3.01436	7.8641e-09	null	null	No
Arundo_WS_Unigene037438	gi|242073112|ref|XP_002446492.1|	8.33e-138	GO:0005622:intracellular; GO:0009536:plastid; GO:0044444:cytoplasmic part; GO:0005737:cytoplasm; GO:0043226:organelle; GO:0043227:membrane-bounded organelle; GO:0044464:cell part; GO:0005623:cell; GO:0043229:intracellular organelle; GO:0044424:intracellular part; GO:0043231:intracellular membrane-bounded organelle	null	null	3.34394	0.000641977	null	null	No
Arundo_WS_Unigene037526	gi|108711650|gb|ABF99445.1|	4.16e-90	GO:0019725:cellular homeostasis; GO:0009987:cellular process; GO:0031988:membrane-bounded vesicle; GO:0065007:biological regulation; GO:0005623:cell; GO:0065008:regulation of biological quality; GO:0042592:homeostatic process; GO:0031410:cytoplasmic vesicle; GO:0031982:vesicle; GO:0043231:intracellular membrane-bounded organelle; GO:0005622:intracellular; GO:0044444:cytoplasmic part; GO:0005737:c…	null	null	2.32522	4.58406e-14	null	null	Yes
Arundo_WS_Unigene037533	gi|242083772|ref|XP_002442311.1|	1.15e-241		null	null	3.34958	9.04344e-15	null	null	Yes
Arundo_WS_Unigene037534	gi|242083772|ref|XP_002442311.1|	9.03e-177		null	null	2.21838	1.03582e-07	null	null	Yes
Arundo_WS_Unigene037538	gi|242083772|ref|XP_002442311.1|	7.56e-248		null	null	2.34538	3.30562e-05	null	null	No
Arundo_WS_Unigene037634	gi|326530163|dbj|BAK08361.1|	5.68e-15		null	null	null	null	3.51523	0.000628592	Yes
Arundo_WS_Unigene037717	gi|302804552|ref|XP_002984028.1|	5.32e-29		null	null	2.10919	3.2587e-06	null	null	Yes
Arundo_WS_Unigene037788	gi|226505344|ref|NP_001140706.1|	1.28e-165	GO:0032555:purine ribonucleotide binding; GO:0032553:ribonucleotide binding; GO:0044260:cellular macromolecule metabolic process; GO:0006796:phosphate metabolic process; GO:0003824:catalytic activity; GO:0006793:phosphorus metabolic process; GO:0032559:adenyl ribonucleotide binding; GO:0043231:intracellular membrane-bounded organelle; GO:0005739:mitochondrion; GO:0005622:intracellular; GO:0009536…	null	null	3.47049	6.00799e-06	2.80769	0.000453922	Yes
Arundo_WS_Unigene038059				null	null	3.28497	3.0094e-06	3.4423	2.11156e-06	Yes
Arundo_WS_Unigene038078	gi|242040999|ref|XP_002467894.1|	1.25e-79	GO:0032555:purine ribonucleotide binding; GO:0032553:ribonucleotide binding; GO:0044260:cellular macromolecule metabolic process; GO:0023046:signaling process; GO:0023060:signal transmission; GO:0006796:phosphate metabolic process; GO:0003824:catalytic activity; GO:0006793:phosphorus metabolic process; GO:0032559:adenyl ribonucleotide binding; GO:0000166:nucleotide binding; GO:0030554:adenyl nucl…	null	null	-2.64496	6.18961e-20	null	null	Yes
Arundo_WS_Unigene038080	gi|218192796|gb|EEC75223.1|	3.48e-161	GO:0032555:purine ribonucleotide binding; GO:0032553:ribonucleotide binding; GO:0044260:cellular macromolecule metabolic process; GO:0023046:signaling process; GO:0023060:signal transmission; GO:0006796:phosphate metabolic process; GO:0003824:catalytic activity; GO:0006793:phosphorus metabolic process; GO:0032559:adenyl ribonucleotide binding; GO:0000166:nucleotide binding; GO:0030554:adenyl nucl…	null	null	-2.0968	3.63733e-09	null	null	Yes
Arundo_WS_Unigene038106	gi|297687278|ref|XP_002821148.1|	1.29e-06	GO:0010468:regulation of gene expression; GO:0010467:gene expression; GO:0006807:nitrogen compound metabolic process; GO:0003700:transcription factor activity; GO:0051252:regulation of RNA metabolic process; GO:0051171:regulation of nitrogen compound metabolic process; GO:0044260:cellular macromolecule metabolic process; GO:0019222:regulation of metabolic process; GO:0043231:intracellular membran…	null	null	2.75293	5.20773e-05	2.51584	0.000406604	No
Arundo_WS_Unigene038117	gi|242053931|ref|XP_002456111.1|	1.26e-131	GO:0005515:protein binding; GO:0010468:regulation of gene expression; GO:0010467:gene expression; GO:0006807:nitrogen compound metabolic process; GO:0007242:intracellular signaling cascade; GO:0032555:purine ribonucleotide binding; GO:0016817:hydrolase activity, acting on acid anhydrides; GO:0032553:ribonucleotide binding; GO:0051252:regulation of RNA metabolic process; GO:0051171:regulation of n…	null	null	3.83248	4.50294e-09	2.87738	1.49836e-05	No
Arundo_WS_Unigene038133	gi|242058315|ref|XP_002458303.1|	1.2e-99	GO:0010468:regulation of gene expression; GO:0010467:gene expression; GO:0006807:nitrogen compound metabolic process; GO:0003700:transcription factor activity; GO:0051171:regulation of nitrogen compound metabolic process; GO:0044260:cellular macromolecule metabolic process; GO:0019222:regulation of metabolic process; GO:0080090:regulation of primary metabolic process; GO:0019219:regulation of cel…	null	null	2.63271	0.000306331	null	null	Yes
Arundo_WS_Unigene038137	gi|242058315|ref|XP_002458303.1|	9.75e-103	GO:0010468:regulation of gene expression; GO:0006807:nitrogen compound metabolic process; GO:0010467:gene expression; GO:0003700:transcription factor activity; GO:0051171:regulation of nitrogen compound metabolic process; GO:0044260:cellular macromolecule metabolic process; GO:0019222:regulation of metabolic process; GO:0080090:regulation of primary metabolic process; GO:0019219:regulation of cel…	null	null	3.14936	7.50903e-07	2.40514	0.00030334	Yes
Arundo_WS_Unigene038148	gi|218187174|gb|EEC69601.1|	0		null	null	-10.7097	0.000105632	-10.9409	0.000138635	Yes
Arundo_WS_Unigene038217	gi|226507966|ref|NP_001148018.1|	2.55e-62		null	null	3.07218	6.38976e-18	2.82007	3.9432e-15	Yes
Arundo_WS_Unigene038390	gi|222637033|gb|EEE67165.1|	5.64e-160	GO:0008219:cell death; GO:0032555:purine ribonucleotide binding; GO:0017111:nucleoside-triphosphatase activity; GO:0016817:hydrolase activity, acting on acid anhydrides; GO:0032553:ribonucleotide binding; GO:0009987:cellular process; GO:0006950:response to stress; GO:0016265:death; GO:0006915:apoptosis; GO:0006952:defense response; GO:0012501:programmed cell death; GO:0016818:hydrolase activity, …	null	null	2.5756	1.03315e-07	null	null	Yes
Arundo_WS_Unigene038448	gi|242058883|ref|XP_002458587.1|	5.7e-81	GO:0031967:organelle envelope; GO:0009526:plastid envelope; GO:0005623:cell; GO:0009941:chloroplast envelope; GO:0043231:intracellular membrane-bounded organelle; GO:0031975:envelope; GO:0005622:intracellular; GO:0009536:plastid; GO:0044444:cytoplasmic part; GO:0005737:cytoplasm; GO:0044434:chloroplast part; GO:0043226:organelle; GO:0044435:plastid part; GO:0043227:membrane-bounded organelle; GO:…	null	null	null	null	2.07581	0.000582849	Yes
Arundo_WS_Unigene038560	gi|242062116|ref|XP_002452347.1|	3.29e-77	GO:0005215:transporter activity; GO:0015833:peptide transport; GO:0016020:membrane; GO:0006857:oligopeptide transport; GO:0044464:cell part; GO:0005623:cell; GO:0006810:transport; GO:0051234:establishment of localization; GO:0051179:localization	null	null	3.88545	1.44232e-14	3.69456	4.17038e-13	Yes
Arundo_WS_Unigene038621	gi|242062964|ref|XP_002452771.1|	8.46e-111	GO:0009628:response to abiotic stimulus; GO:0006950:response to stress; GO:0009415:response to water; GO:0042221:response to chemical stimulus; GO:0050896:response to stimulus	null	null	4.7492	2.66002e-39	4.1447	3.85801e-31	Yes
Arundo_WS_Unigene038622	gi|242062964|ref|XP_002452771.1|	3.45e-118	GO:0009628:response to abiotic stimulus; GO:0006950:response to stress; GO:0009415:response to water; GO:0042221:response to chemical stimulus; GO:0050896:response to stimulus	null	null	5.0343	4.16172e-39	4.35552	9.85668e-31	Yes
Arundo_WS_Unigene038738				null	null	null	null	-3.10867	0.000331579	Yes
Arundo_WS_Unigene038848				null	null	3.34814	0.000813727	null	null	Yes
Arundo_WS_Unigene038849	gi|218189143|gb|EEC71570.1|	0	GO:0070011:peptidase activity, acting on L-amino acid peptides; GO:0004175:endopeptidase activity; GO:0016787:hydrolase activity; GO:0004252:serine-type endopeptidase activity; GO:0008152:metabolic process; GO:0006508:proteolysis; GO:0008236:serine-type peptidase activity; GO:0008233:peptidase activity; GO:0017171:serine hydrolase activity; GO:0003824:catalytic activity; GO:0019538:protein metabo…	null	null	2.28398	8.10626e-09	null	null	Yes
Arundo_WS_Unigene039020	gi|242052751|ref|XP_002455521.1|	5.38e-44	GO:0010468:regulation of gene expression; GO:0010467:gene expression; GO:0006807:nitrogen compound metabolic process; GO:0051171:regulation of nitrogen compound metabolic process; GO:0044260:cellular macromolecule metabolic process; GO:0019222:regulation of metabolic process; GO:0005634:nucleus; GO:0080090:regulation of primary metabolic process; GO:0043231:intracellular membrane-bounded organell…	null	null	2.86888	1.05581e-05	null	null	Yes
Arundo_WS_Unigene039097	gi|326513737|dbj|BAJ87887.1|	6.22e-169	GO:0005488:binding; GO:0043169:cation binding; GO:0043167:ion binding; GO:0008152:metabolic process; GO:0016491:oxidoreductase activity; GO:0046914:transition metal ion binding; GO:0008270:zinc ion binding; GO:0003824:catalytic activity; GO:0046872:metal ion binding; GO:0055114:oxidation reduction	null	null	-3.53323	0.00026361	null	null	Yes
Arundo_WS_Unigene039099	gi|242056819|ref|XP_002457555.1|	1.1e-221	GO:0005488:binding; GO:0043169:cation binding; GO:0043167:ion binding; GO:0008152:metabolic process; GO:0016491:oxidoreductase activity; GO:0046914:transition metal ion binding; GO:0008270:zinc ion binding; GO:0003824:catalytic activity; GO:0046872:metal ion binding; GO:0055114:oxidation reduction	null	null	3.07353	2.36612e-26	2.75973	1.71264e-21	Yes
Arundo_WS_Unigene039128	gi|242032123|ref|XP_002463456.1|	8.21e-65	GO:0009407:toxin catabolic process; GO:0003824:catalytic activity; GO:0043231:intracellular membrane-bounded organelle; GO:0042579:microbody; GO:0005739:mitochondrion; GO:0005622:intracellular; GO:0005737:cytoplasm; GO:0043226:organelle; GO:0043227:membrane-bounded organelle; GO:0043229:intracellular organelle; GO:0044237:cellular metabolic process; GO:0005777:peroxisome; GO:0009987:cellular proc…	-9.73768	2.2076e-05	null	null	7.11953	0.000720364	Yes
Arundo_WS_Unigene039160	gi|300708600|ref|XP_002996476.1|	9.31e-11	GO:0051246:regulation of protein metabolic process; GO:0016881:acid-amino acid ligase activity; GO:0044260:cellular macromolecule metabolic process; GO:0009987:cellular process; GO:0016874:ligase activity; GO:0065007:biological regulation; GO:0019222:regulation of metabolic process; GO:0003824:catalytic activity; GO:0060255:regulation of macromolecule metabolic process; GO:0080090:regulation of p…	null	null	2.76309	2.13991e-21	2.1585	1.52844e-13	Yes
Arundo_WS_Unigene039161	gi|300708600|ref|XP_002996476.1|	1.6e-07	GO:0051246:regulation of protein metabolic process; GO:0016881:acid-amino acid ligase activity; GO:0044260:cellular macromolecule metabolic process; GO:0009987:cellular process; GO:0016874:ligase activity; GO:0065007:biological regulation; GO:0019222:regulation of metabolic process; GO:0003824:catalytic activity; GO:0060255:regulation of macromolecule metabolic process; GO:0080090:regulation of p…	null	null	4.22034	1.06846e-06	null	null	Yes
Arundo_WS_Unigene039162	gi|300708600|ref|XP_002996476.1|	0.0011	GO:0051246:regulation of protein metabolic process; GO:0016881:acid-amino acid ligase activity; GO:0044260:cellular macromolecule metabolic process; GO:0009987:cellular process; GO:0016874:ligase activity; GO:0065007:biological regulation; GO:0019222:regulation of metabolic process; GO:0003824:catalytic activity; GO:0060255:regulation of macromolecule metabolic process; GO:0080090:regulation of p…	null	null	3.82178	4.30682e-05	null	null	Yes
Arundo_WS_Unigene039215	gi|238009094|gb|ACR35582.1|	3.8e-17	GO:0005507:copper ion binding; GO:0005488:binding; GO:0043169:cation binding; GO:0043167:ion binding; GO:0008152:metabolic process; GO:0046914:transition metal ion binding; GO:0009055:electron carrier activity; GO:0046872:metal ion binding; GO:0055114:oxidation reduction	null	null	2.21506	7.01343e-10	null	null	Yes
Arundo_WS_Unigene039263				null	null	3.5507	1.24616e-13	2.67602	2.76279e-08	Yes
Arundo_WS_Unigene039306	gi|219363537|ref|NP_001136590.1|	3.27e-141		null	null	3.35794	0.000123764	null	null	Yes
Arundo_WS_Unigene039308	gi|219363537|ref|NP_001136590.1|	1.86e-153		null	null	2.39533	1.96579e-06	2.72957	1.2062e-07	Yes
Arundo_WS_Unigene039312	gi|242056931|ref|XP_002457611.1|	6.63e-304	GO:0010468:regulation of gene expression; GO:0010467:gene expression; GO:0006807:nitrogen compound metabolic process; GO:0051171:regulation of nitrogen compound metabolic process; GO:0044260:cellular macromolecule metabolic process; GO:0043169:cation binding; GO:0043167:ion binding; GO:0019222:regulation of metabolic process; GO:0046914:transition metal ion binding; GO:0046872:metal ion binding; …	null	null	2.12871	5.96225e-08	null	null	Yes
Arundo_WS_Unigene039332	gi|242081069|ref|XP_002445303.1|	2.34e-41	GO:0005622:intracellular; GO:0005488:binding; GO:0043169:cation binding; GO:0044464:cell part; GO:0043167:ion binding; GO:0005623:cell; GO:0046914:transition metal ion binding; GO:0008270:zinc ion binding; GO:0003676:nucleic acid binding; GO:0003677:DNA binding; GO:0046872:metal ion binding	null	null	3.85303	2.71595e-06	2.88059	0.000742475	Yes
Arundo_WS_Unigene039379				null	null	2.85886	8.28768e-08	null	null	Yes
Arundo_WS_Unigene039611	gi|242074896|ref|XP_002447384.1|	1.28e-127	GO:0005622:intracellular; GO:0009536:plastid; GO:0044444:cytoplasmic part; GO:0005737:cytoplasm; GO:0043226:organelle; GO:0043227:membrane-bounded organelle; GO:0044464:cell part; GO:0005623:cell; GO:0043229:intracellular organelle; GO:0044424:intracellular part; GO:0043231:intracellular membrane-bounded organelle	null	null	-2.3071	0.000902673	null	null	Yes
Arundo_WS_Unigene039681				null	null	2.4966	6.74183e-15	2.08983	1.39929e-10	Yes
Arundo_WS_Unigene039687				null	null	null	null	2.65856	0.000436116	No
Arundo_WS_Unigene039689				null	null	2.6208	0.000801434	null	null	No
Arundo_WS_Unigene039751	gi|242081539|ref|XP_002445538.1|	3.46e-71	GO:0010468:regulation of gene expression; GO:0010467:gene expression; GO:0006807:nitrogen compound metabolic process; GO:0003700:transcription factor activity; GO:0051252:regulation of RNA metabolic process; GO:0051171:regulation of nitrogen compound metabolic process; GO:0044260:cellular macromolecule metabolic process; GO:0019222:regulation of metabolic process; GO:0043231:intracellular membran…	null	null	2.60234	1.20692e-05	2.25832	0.000293147	Yes
Arundo_WS_Unigene039913				null	null	4.4119	7.44429e-08	null	null	Yes
Arundo_WS_Unigene039916				null	null	2.4445	0.000656418	null	null	Yes
Arundo_WS_Unigene039925	gi|242041281|ref|XP_002468035.1|	8.43e-162	GO:0008287:protein serine/threonine phosphatase complex; GO:0044260:cellular macromolecule metabolic process; GO:0016788:hydrolase activity, acting on ester bonds; GO:0006796:phosphate metabolic process; GO:0003824:catalytic activity; GO:0006793:phosphorus metabolic process; GO:0043231:intracellular membrane-bounded organelle; GO:0005622:intracellular; GO:0009536:plastid; GO:0016791:phosphatase a…	null	null	3.77182	2.74711e-25	3.30468	4.99571e-20	Yes
Arundo_WS_Unigene039926	gi|242041281|ref|XP_002468035.1|	6.1e-90	GO:0008287:protein serine/threonine phosphatase complex; GO:0044260:cellular macromolecule metabolic process; GO:0016788:hydrolase activity, acting on ester bonds; GO:0006796:phosphate metabolic process; GO:0003824:catalytic activity; GO:0006793:phosphorus metabolic process; GO:0043231:intracellular membrane-bounded organelle; GO:0005622:intracellular; GO:0009536:plastid; GO:0016791:phosphatase a…	null	null	5.49512	1.28151e-05	null	null	No
Arundo_WS_Unigene039974	gi|222624617|gb|EEE58749.1|	4.76e-167	GO:0032555:purine ribonucleotide binding; GO:0032553:ribonucleotide binding; GO:0044260:cellular macromolecule metabolic process; GO:0006796:phosphate metabolic process; GO:0003824:catalytic activity; GO:0006793:phosphorus metabolic process; GO:0032559:adenyl ribonucleotide binding; GO:0000166:nucleotide binding; GO:0016301:kinase activity; GO:0030554:adenyl nucleotide binding; GO:0001882:nucleos…	null	null	2.02267	0.000246108	null	null	Yes
Arundo_WS_Unigene039975	gi|226529139|ref|NP_001142074.1|	5.01e-230	GO:0032555:purine ribonucleotide binding; GO:0032553:ribonucleotide binding; GO:0044260:cellular macromolecule metabolic process; GO:0006796:phosphate metabolic process; GO:0003824:catalytic activity; GO:0006793:phosphorus metabolic process; GO:0032559:adenyl ribonucleotide binding; GO:0000166:nucleotide binding; GO:0016301:kinase activity; GO:0030554:adenyl nucleotide binding; GO:0001882:nucleos…	null	null	2.34757	1.48376e-15	null	null	Yes
Arundo_WS_Unigene039984	gi|242035871|ref|XP_002465330.1|	4.99e-172	GO:0010468:regulation of gene expression; GO:0006807:nitrogen compound metabolic process; GO:0010467:gene expression; GO:0051171:regulation of nitrogen compound metabolic process; GO:0044260:cellular macromolecule metabolic process; GO:0019222:regulation of metabolic process; GO:0080090:regulation of primary metabolic process; GO:0019219:regulation of cellular nucleobase, nucleoside, nucleotide a…	null	null	4.01338	0.000115615	null	null	Yes
Arundo_WS_Unigene040048				null	null	2.16841	2.32721e-05	null	null	Yes
Arundo_WS_Unigene040202	gi|326515928|dbj|BAJ87987.1|	5.75e-24	GO:0051704:multi-organism process; GO:0009405:pathogenesis; GO:0005576:extracellular region	null	null	4.42298	0.000301648	null	null	Yes
Arundo_WS_Unigene040203	gi|326515928|dbj|BAJ87987.1|	6.22e-24	GO:0051704:multi-organism process; GO:0009405:pathogenesis; GO:0005576:extracellular region	null	null	3.84107	7.47262e-08	null	null	Yes
Arundo_WS_Unigene040204	gi|147838248|emb|CAN71829.1|	5.51e-79	GO:0051704:multi-organism process; GO:0009405:pathogenesis; GO:0005576:extracellular region	null	null	3.35104	1.09998e-06	3.1361	9.3751e-06	Yes
Arundo_WS_Unigene040220				null	null	2.10007	7.74445e-06	null	null	No
Arundo_WS_Unigene040226				null	null	2.74253	2.56904e-12	2.12988	1.16736e-07	Yes
Arundo_WS_Unigene040228				null	null	3.29396	3.26423e-07	2.34834	0.000516216	Yes
Arundo_WS_Unigene040229				null	null	2.66881	0.000290497	null	null	Yes
Arundo_WS_Unigene040240	gi|125524179|gb|EAY72293.1|	7.18e-72	GO:0031988:membrane-bounded vesicle; GO:0005623:cell; GO:0031410:cytoplasmic vesicle; GO:0031982:vesicle; GO:0043231:intracellular membrane-bounded organelle; GO:0005622:intracellular; GO:0044444:cytoplasmic part; GO:0005737:cytoplasm; GO:0043226:organelle; GO:0016020:membrane; GO:0043227:membrane-bounded organelle; GO:0044464:cell part; GO:0016023:cytoplasmic membrane-bounded vesicle; GO:0043229…	null	null	null	null	-4.96523	0.000626296	Yes
Arundo_WS_Unigene040248				null	null	2.23172	1.46033e-05	null	null	Yes
Arundo_WS_Unigene040257	gi|242059891|ref|XP_002459091.1|	1e-211	GO:0004842:ubiquitin-protein ligase activity; GO:0016567:protein ubiquitination; GO:0044260:cellular macromolecule metabolic process; GO:0016874:ligase activity; GO:0000151:ubiquitin ligase complex; GO:0003824:catalytic activity; GO:0005622:intracellular; GO:0019787:small conjugating protein ligase activity; GO:0032991:macromolecular complex; GO:0044237:cellular metabolic process; GO:0043170:macr…	null	null	2.57634	9.34006e-08	null	null	Yes
Arundo_WS_Unigene040258	gi|242059891|ref|XP_002459091.1|	6.95e-142	GO:0004842:ubiquitin-protein ligase activity; GO:0016567:protein ubiquitination; GO:0044260:cellular macromolecule metabolic process; GO:0016874:ligase activity; GO:0000151:ubiquitin ligase complex; GO:0003824:catalytic activity; GO:0005622:intracellular; GO:0019787:small conjugating protein ligase activity; GO:0032991:macromolecular complex; GO:0044237:cellular metabolic process; GO:0043170:macr…	null	null	2.48758	0.000900624	null	null	Yes
Arundo_WS_Unigene040282				null	null	-2.49827	7.98789e-14	-2.15019	2.83219e-10	Yes
Arundo_WS_Unigene040383	gi|108862310|gb|ABA96109.2|	3.17e-37	GO:0005515:protein binding; GO:0005488:binding; GO:0046983:protein dimerization activity; GO:0003676:nucleic acid binding; GO:0003677:DNA binding	null	null	5.94631	2.71951e-28	4.70644	3.91416e-20	Yes
Arundo_WS_Unigene040385				null	null	6.11443	9.06e-12	4.1964	9.2898e-07	Yes
Arundo_WS_Unigene040386				null	null	6.29621	1.3368e-08	5.27976	1.22207e-06	Yes
Arundo_WS_Unigene040391				null	null	4.32139	4.09893e-06	3.9264	4.13242e-05	Yes
Arundo_WS_Unigene040512	gi|242085104|ref|XP_002442977.1|	0	GO:0008219:cell death; GO:0032555:purine ribonucleotide binding; GO:0032553:ribonucleotide binding; GO:0009987:cellular process; GO:0016265:death; GO:0006950:response to stress; GO:0006915:apoptosis; GO:0006952:defense response; GO:0012501:programmed cell death; GO:0005524:ATP binding; GO:0032559:adenyl ribonucleotide binding; GO:0000166:nucleotide binding; GO:0030554:adenyl nucleotide binding; G…	null	null	2.21747	2.46965e-09	null	null	Yes
Arundo_WS_Unigene040532	gi|242042011|ref|XP_002468400.1|	1.49e-77		null	null	5.28422	1.35137e-09	3.02506	0.000391666	Yes
Arundo_WS_Unigene040533	gi|242042011|ref|XP_002468400.1|	4.78e-74		null	null	4.60971	2.60877e-06	4.2694	2.04543e-05	Yes
Arundo_WS_Unigene040535	gi|242042011|ref|XP_002468400.1|	1.76e-45		null	null	4.37701	0.000191378	null	null	Yes
Arundo_WS_Unigene040554	gi|242093312|ref|XP_002437146.1|	6.13e-97	GO:0046942:carboxylic acid transport; GO:0016020:membrane; GO:0044464:cell part; GO:0015837:amine transport; GO:0005623:cell; GO:0006865:amino acid transport; GO:0006810:transport; GO:0015849:organic acid transport; GO:0051234:establishment of localization; GO:0051179:localization	null	null	2.46178	8.33406e-05	2.42294	0.000193648	Yes
Arundo_WS_Unigene040595	gi|293331515|ref|NP_001168526.1|	4.58e-68	GO:0006807:nitrogen compound metabolic process; GO:0043169:cation binding; GO:0043167:ion binding; GO:0046914:transition metal ion binding; GO:0003824:catalytic activity; GO:0046872:metal ion binding; GO:0043231:intracellular membrane-bounded organelle; GO:0005622:intracellular; GO:0005737:cytoplasm; GO:0043226:organelle; GO:0043227:membrane-bounded organelle; GO:0043229:intracellular organelle; …	null	null	-2.38299	0.000290941	-3.05342	4.47617e-06	No
Arundo_WS_Unigene040597	gi|293331515|ref|NP_001168526.1|	1.8e-67	GO:0006807:nitrogen compound metabolic process; GO:0043169:cation binding; GO:0043167:ion binding; GO:0046914:transition metal ion binding; GO:0003824:catalytic activity; GO:0046872:metal ion binding; GO:0043231:intracellular membrane-bounded organelle; GO:0005622:intracellular; GO:0005737:cytoplasm; GO:0043226:organelle; GO:0043227:membrane-bounded organelle; GO:0043229:intracellular organelle; …	null	null	-2.38343	0.00037025	null	null	No
Arundo_WS_Unigene040609				null	null	6.9376	1.69426e-05	null	null	Yes
Arundo_WS_Unigene040610	gi|242037135|ref|XP_002465962.1|	5.81e-85	GO:0016491:oxidoreductase activity; GO:0003824:catalytic activity	null	null	6.02267	2.35319e-10	3.99344	1.01163e-05	Yes
Arundo_WS_Unigene040612	gi|242040385|ref|XP_002467587.1|	7.31e-205	GO:0016491:oxidoreductase activity; GO:0003824:catalytic activity	null	null	3.91132	0.000181576	null	null	Yes
Arundo_WS_Unigene040614	gi|242037135|ref|XP_002465962.1|	2.12e-205	GO:0016491:oxidoreductase activity; GO:0003824:catalytic activity	null	null	4.73816	1.16937e-30	4.09915	3.41456e-24	Yes
Arundo_WS_Unigene040615	gi|242037135|ref|XP_002465962.1|	3.26e-46	GO:0016491:oxidoreductase activity; GO:0003824:catalytic activity	null	null	5.5829	5.83384e-12	4.15412	1.28656e-07	Yes
Arundo_WS_Unigene040621				null	null	10.0803	1.6279e-07	null	null	Yes
Arundo_WS_Unigene040698				null	null	3.95524	0.000389445	null	null	Yes
Arundo_WS_Unigene040704				null	null	2.2121	7.37708e-06	null	null	Yes
Arundo_WS_Unigene040799	gi|238006442|gb|ACR34256.1|	1.58e-05	GO:0031988:membrane-bounded vesicle; GO:0005623:cell; GO:0031224:intrinsic to membrane; GO:0031410:cytoplasmic vesicle; GO:0031982:vesicle; GO:0043231:intracellular membrane-bounded organelle; GO:0005622:intracellular; GO:0044444:cytoplasmic part; GO:0005737:cytoplasm; GO:0043226:organelle; GO:0016020:membrane; GO:0044464:cell part; GO:0043227:membrane-bounded organelle; GO:0016023:cytoplasmic me…	null	null	4.26795	1.03426e-39	3.10422	2.08503e-23	Yes
Arundo_WS_Unigene040801	gi|238006442|gb|ACR34256.1|	0.0156	GO:0031988:membrane-bounded vesicle; GO:0005623:cell; GO:0031224:intrinsic to membrane; GO:0031410:cytoplasmic vesicle; GO:0031982:vesicle; GO:0043231:intracellular membrane-bounded organelle; GO:0005622:intracellular; GO:0044444:cytoplasmic part; GO:0005737:cytoplasm; GO:0043226:organelle; GO:0016020:membrane; GO:0044464:cell part; GO:0043227:membrane-bounded organelle; GO:0016023:cytoplasmic me…	null	null	2.31726	1.10513e-06	2.7608	1.40486e-08	Yes
Arundo_WS_Unigene040942				null	null	3.84264	0.000661579	null	null	Yes
Arundo_WS_Unigene040943				null	null	4.11118	1.38526e-15	3.19055	3.43305e-10	Yes
Arundo_WS_Unigene040978	gi|223974519|gb|ACN31447.1|	6.34e-139	GO:0008168:methyltransferase activity; GO:0005623:cell; GO:0008757:S-adenosylmethionine-dependent methyltransferase activity; GO:0003824:catalytic activity; GO:0008171:O-methyltransferase activity; GO:0005829:cytosol; GO:0005622:intracellular; GO:0044444:cytoplasmic part; GO:0005737:cytoplasm; GO:0044464:cell part; GO:0044424:intracellular part; GO:0016740:transferase activity; GO:0016741:transfe…	null	null	2.29855	2.52502e-07	null	null	Yes
Arundo_WS_Unigene040990	gi|242073878|ref|XP_002446875.1|	6.93e-84	GO:0005623:cell; GO:0005634:nucleus; GO:0003676:nucleic acid binding; GO:0003677:DNA binding; GO:0043231:intracellular membrane-bounded organelle; GO:0005622:intracellular; GO:0009536:plastid; GO:0044444:cytoplasmic part; GO:0005737:cytoplasm; GO:0043226:organelle; GO:0005488:binding; GO:0044464:cell part; GO:0043227:membrane-bounded organelle; GO:0043229:intracellular organelle; GO:0044424:intra…	null	null	3.24268	7.99077e-05	null	null	Yes
Arundo_WS_Unigene041115	gi|115479039|ref|NP_001063113.1|	1.37e-55	GO:0043169:cation binding; GO:0043167:ion binding; GO:0046914:transition metal ion binding; GO:0005623:cell; GO:0003824:catalytic activity; GO:0046872:metal ion binding; GO:0043231:intracellular membrane-bounded organelle; GO:0005739:mitochondrion; GO:0005622:intracellular; GO:0044444:cytoplasmic part; GO:0005737:cytoplasm; GO:0043226:organelle; GO:0005488:binding; GO:0044464:cell part; GO:004322…	null	null	3.98234	4.51445e-12	2.86526	7.5556e-07	Yes
Arundo_WS_Unigene041117	gi|115456055|ref|NP_001051628.1|	5.28e-242	GO:0042392:sphingosine-1-phosphate phosphatase activity; GO:0016791:phosphatase activity; GO:0042578:phosphoric ester hydrolase activity; GO:0009719:response to endogenous stimulus; GO:0010033:response to organic substance; GO:0016020:membrane; GO:0016787:hydrolase activity; GO:0044464:cell part; GO:0009737:response to abscisic acid stimulus; GO:0016788:hydrolase activity, acting on ester bonds; …	null	null	2.99538	3.70856e-18	2.13874	7.81051e-10	Yes
Arundo_WS_Unigene041118	gi|115456055|ref|NP_001051628.1|	1.03e-195	GO:0042392:sphingosine-1-phosphate phosphatase activity; GO:0016791:phosphatase activity; GO:0042578:phosphoric ester hydrolase activity; GO:0009719:response to endogenous stimulus; GO:0010033:response to organic substance; GO:0016020:membrane; GO:0016787:hydrolase activity; GO:0044464:cell part; GO:0009737:response to abscisic acid stimulus; GO:0016788:hydrolase activity, acting on ester bonds; …	null	null	3.55485	6.69766e-12	2.36456	7.31318e-06	Yes
Arundo_WS_Unigene041130	gi|195611686|gb|ACG27673.1|	1.7e-150	GO:0010468:regulation of gene expression; GO:0010467:gene expression; GO:0006807:nitrogen compound metabolic process; GO:0003700:transcription factor activity; GO:0051252:regulation of RNA metabolic process; GO:0051171:regulation of nitrogen compound metabolic process; GO:0044260:cellular macromolecule metabolic process; GO:0043169:cation binding; GO:0043167:ion binding; GO:0019222:regulation of …	null	null	-2.46986	1.89123e-11	null	null	Yes
Arundo_WS_Unigene041197	gi|242054655|ref|XP_002456473.1|	3.71e-244	GO:0019725:cellular homeostasis; GO:0016209:antioxidant activity; GO:0009987:cellular process; GO:0065007:biological regulation; GO:0065008:regulation of biological quality; GO:0009055:electron carrier activity; GO:0042592:homeostatic process; GO:0003824:catalytic activity; GO:0050794:regulation of cellular process; GO:0008152:metabolic process; GO:0050789:regulation of biological process; GO:001…	null	null	2.81879	8.00775e-09	2.20107	1.36654e-05	Yes
Arundo_WS_Unigene041199	gi|242054655|ref|XP_002456473.1|	0.0182		null	null	3.46542	3.70021e-10	3.23391	8.9841e-09	Yes
Arundo_WS_Unigene041219	gi|212276186|ref|NP_001130339.1|	5.02e-288	GO:0005739:mitochondrion; GO:0005622:intracellular; GO:0044444:cytoplasmic part; GO:0005737:cytoplasm; GO:0043226:organelle; GO:0043227:membrane-bounded organelle; GO:0044464:cell part; GO:0005623:cell; GO:0043229:intracellular organelle; GO:0044424:intracellular part; GO:0043231:intracellular membrane-bounded organelle	null	null	3.24752	2.75171e-19	2.84264	5.00097e-15	Yes
Arundo_WS_Unigene041336	gi|242046308|ref|XP_002461025.1|	2.67e-107		null	null	3.29239	1.15533e-05	2.75018	0.000425648	Yes
Arundo_WS_Unigene041392	gi|296271040|ref|YP_003653672.1|	9.46e-05	GO:0010468:regulation of gene expression; GO:0006807:nitrogen compound metabolic process; GO:0010467:gene expression; GO:0051171:regulation of nitrogen compound metabolic process; GO:0044260:cellular macromolecule metabolic process; GO:0019222:regulation of metabolic process; GO:0080090:regulation of primary metabolic process; GO:0019219:regulation of cellular nucleobase, nucleoside, nucleotide a…	null	null	4.58032	2.5237e-05	null	null	Yes
Arundo_WS_Unigene041405	gi|296271040|ref|YP_003653672.1|	0.0119	GO:0010468:regulation of gene expression; GO:0006807:nitrogen compound metabolic process; GO:0010467:gene expression; GO:0051171:regulation of nitrogen compound metabolic process; GO:0044260:cellular macromolecule metabolic process; GO:0019222:regulation of metabolic process; GO:0080090:regulation of primary metabolic process; GO:0019219:regulation of cellular nucleobase, nucleoside, nucleotide a…	null	null	2.53113	9.20363e-08	2.4754	3.6719e-07	Yes
Arundo_WS_Unigene041457	gi|212722480|ref|NP_001132459.1|	2.12e-205	GO:0010467:gene expression; GO:0006807:nitrogen compound metabolic process; GO:0050662:coenzyme binding; GO:0044260:cellular macromolecule metabolic process; GO:0034470:ncRNA processing; GO:0050660:FAD binding; GO:0003824:catalytic activity; GO:0016627:oxidoreductase activity, acting on the CH-CH group of donors; GO:0008033:tRNA processing; GO:0000166:nucleotide binding; GO:0030554:adenyl nucleot…	null	null	2.29114	5.20762e-07	null	null	Yes
Arundo_WS_Unigene041462	gi|226507408|ref|NP_001147457.1|	7.57e-29	GO:0006629:lipid metabolic process; GO:0031988:membrane-bounded vesicle; GO:0016788:hydrolase activity, acting on ester bonds; GO:0005623:cell; GO:0031410:cytoplasmic vesicle; GO:0003824:catalytic activity; GO:0031982:vesicle; GO:0043231:intracellular membrane-bounded organelle; GO:0005622:intracellular; GO:0044444:cytoplasmic part; GO:0005737:cytoplasm; GO:0016787:hydrolase activity; GO:0043226:…	null	null	9.72118	8.43871e-14	4.66773	4.64924e-06	No
Arundo_WS_Unigene041463	gi|226507408|ref|NP_001147457.1|	7.14e-177	GO:0006629:lipid metabolic process; GO:0031988:membrane-bounded vesicle; GO:0016788:hydrolase activity, acting on ester bonds; GO:0005623:cell; GO:0031410:cytoplasmic vesicle; GO:0003824:catalytic activity; GO:0031982:vesicle; GO:0043231:intracellular membrane-bounded organelle; GO:0005622:intracellular; GO:0044444:cytoplasmic part; GO:0005737:cytoplasm; GO:0016787:hydrolase activity; GO:0043226:…	null	null	4.42266	2.36239e-16	3.44049	9.557e-11	Yes
Arundo_WS_Unigene041542	gi|218193727|gb|EEC76154.1|	3.34e-111	GO:0010468:regulation of gene expression; GO:0010467:gene expression; GO:0006807:nitrogen compound metabolic process; GO:0003700:transcription factor activity; GO:0051171:regulation of nitrogen compound metabolic process; GO:0044260:cellular macromolecule metabolic process; GO:0019222:regulation of metabolic process; GO:0005634:nucleus; GO:0080090:regulation of primary metabolic process; GO:00432…	null	null	7.21981	1.66369e-09	4.07474	0.0003149	Yes
Arundo_WS_Unigene041543	gi|218193727|gb|EEC76154.1|	8.1e-113	GO:0010468:regulation of gene expression; GO:0010467:gene expression; GO:0006807:nitrogen compound metabolic process; GO:0003700:transcription factor activity; GO:0051171:regulation of nitrogen compound metabolic process; GO:0044260:cellular macromolecule metabolic process; GO:0019222:regulation of metabolic process; GO:0005634:nucleus; GO:0080090:regulation of primary metabolic process; GO:00432…	null	null	11.0906	5.65315e-08	null	null	Yes
Arundo_WS_Unigene041569	gi|226496551|ref|NP_001142382.1|	3.28e-90	GO:0016758:transferase activity, transferring hexosyl groups; GO:0016757:transferase activity, transferring glycosyl groups; GO:0008152:metabolic process; GO:0003824:catalytic activity; GO:0016740:transferase activity	null	null	-2.39604	6.34911e-07	null	null	Yes
Arundo_WS_Unigene041781				null	null	4.06828	0.00048333	null	null	Yes
Arundo_WS_Unigene041784	gi|115460364|ref|NP_001053782.1|	5.31e-19	GO:0005739:mitochondrion; GO:0005622:intracellular; GO:0044444:cytoplasmic part; GO:0005737:cytoplasm; GO:0043226:organelle; GO:0043227:membrane-bounded organelle; GO:0044464:cell part; GO:0005623:cell; GO:0043229:intracellular organelle; GO:0044424:intracellular part; GO:0043231:intracellular membrane-bounded organelle	null	null	3.57173	9.75266e-08	2.92428	2.06909e-05	No
Arundo_WS_Unigene041786	gi|115460364|ref|NP_001053782.1|	6.28e-38	GO:0005739:mitochondrion; GO:0005622:intracellular; GO:0044444:cytoplasmic part; GO:0005737:cytoplasm; GO:0043226:organelle; GO:0043227:membrane-bounded organelle; GO:0044464:cell part; GO:0005623:cell; GO:0043229:intracellular organelle; GO:0044424:intracellular part; GO:0043231:intracellular membrane-bounded organelle	null	null	null	null	2.01239	5.52765e-05	Yes
Arundo_WS_Unigene041860	gi|115451969|ref|NP_001049585.1|	4.85e-137		null	null	2.33607	0.000920054	null	null	Yes
Arundo_WS_Unigene041897	gi|242075232|ref|XP_002447552.1|	3.57e-81	GO:0005488:binding; GO:0043169:cation binding; GO:0043167:ion binding; GO:0006810:transport; GO:0051234:establishment of localization; GO:0030001:metal ion transport; GO:0006812:cation transport; GO:0046872:metal ion binding; GO:0006811:ion transport; GO:0051179:localization	null	null	2.42473	1.19562e-06	2.57731	4.78695e-07	Yes
Arundo_WS_Unigene041899	gi|115457408|ref|NP_001052304.1|	1.63e-62	GO:0005488:binding; GO:0043169:cation binding; GO:0043167:ion binding; GO:0006810:transport; GO:0051234:establishment of localization; GO:0030001:metal ion transport; GO:0006812:cation transport; GO:0046872:metal ion binding; GO:0006811:ion transport; GO:0051179:localization	null	null	null	null	2.12403	6.53741e-12	No
Arundo_WS_Unigene041902	gi|115457408|ref|NP_001052304.1|	1.46e-82	GO:0005488:binding; GO:0043169:cation binding; GO:0043167:ion binding; GO:0006810:transport; GO:0051234:establishment of localization; GO:0030001:metal ion transport; GO:0006812:cation transport; GO:0046872:metal ion binding; GO:0006811:ion transport; GO:0051179:localization	null	null	null	null	2.09189	6.56693e-16	Yes
Arundo_WS_Unigene041903	gi|115457408|ref|NP_001052304.1|	4.31e-99	GO:0005488:binding; GO:0043169:cation binding; GO:0043167:ion binding; GO:0006810:transport; GO:0051234:establishment of localization; GO:0030001:metal ion transport; GO:0006812:cation transport; GO:0046872:metal ion binding; GO:0006811:ion transport; GO:0051179:localization	null	null	2.21798	1.02119e-17	2.47747	3.10054e-21	Yes
Arundo_WS_Unigene042036	gi|238013688|gb|ACR37879.1|	4.64e-65		null	null	-3.33347	0.000598398	null	null	Yes
Arundo_WS_Unigene042088	gi|238007682|gb|ACR34876.1|	1.4e-10	GO:0004842:ubiquitin-protein ligase activity; GO:0016567:protein ubiquitination; GO:0044260:cellular macromolecule metabolic process; GO:0016874:ligase activity; GO:0000151:ubiquitin ligase complex; GO:0003824:catalytic activity; GO:0005622:intracellular; GO:0019787:small conjugating protein ligase activity; GO:0032991:macromolecular complex; GO:0044237:cellular metabolic process; GO:0043170:macr…	null	null	3.82909	4.1166e-11	3.08901	1.28755e-07	Yes
Arundo_WS_Unigene042255	gi|238007056|gb|ACR34563.1|	3.48e-72	GO:0048037:cofactor binding; GO:0070279:vitamin B6 binding; GO:0005488:binding; GO:0030170:pyridoxal phosphate binding; GO:0019842:vitamin binding; GO:0003824:catalytic activity	null	null	3.73177	2.6612e-37	2.89371	5.38727e-24	No
Arundo_WS_Unigene042256	gi|297726631|ref|NP_001175679.1|	5.22e-09	GO:0048037:cofactor binding; GO:0070279:vitamin B6 binding; GO:0005488:binding; GO:0030170:pyridoxal phosphate binding; GO:0019842:vitamin binding; GO:0003824:catalytic activity	null	null	3.62784	4.92643e-09	2.87259	4.8134e-06	Yes
Arundo_WS_Unigene042260	gi|226499652|ref|NP_001147509.1|	2.22e-79	GO:0032555:purine ribonucleotide binding; GO:0032553:ribonucleotide binding; GO:0043169:cation binding; GO:0044260:cellular macromolecule metabolic process; GO:0043167:ion binding; GO:0006796:phosphate metabolic process; GO:0003824:catalytic activity; GO:0046872:metal ion binding; GO:0032559:adenyl ribonucleotide binding; GO:0006793:phosphorus metabolic process; GO:0000166:nucleotide binding; GO:…	null	null	3.54424	3.75431e-05	null	null	Yes
Arundo_WS_Unigene042630	gi|226501694|ref|NP_001147144.1|	1.2e-159	GO:0008967:phosphoglycolate phosphatase activity; GO:0016788:hydrolase activity, acting on ester bonds; GO:0005623:cell; GO:0003824:catalytic activity; GO:0043231:intracellular membrane-bounded organelle; GO:0005739:mitochondrion; GO:0005622:intracellular; GO:0042578:phosphoric ester hydrolase activity; GO:0016791:phosphatase activity; GO:0044444:cytoplasmic part; GO:0005737:cytoplasm; GO:0043226…	null	null	-2.71616	2.07522e-12	null	null	Yes
Arundo_WS_Unigene042834	gi|242050508|ref|XP_002462998.1|	6.86e-237	GO:0044264:cellular polysaccharide metabolic process; GO:0044262:cellular carbohydrate metabolic process; GO:0044260:cellular macromolecule metabolic process; GO:0006073:cellular glucan metabolic process; GO:0003824:catalytic activity; GO:0016051:carbohydrate biosynthetic process; GO:0034645:cellular macromolecule biosynthetic process; GO:0033692:cellular polysaccharide biosynthetic process; GO:0…	null	null	2.69546	0.000570352	null	null	Yes
Arundo_WS_Unigene042870	gi|242034327|ref|XP_002464558.1|	3.04e-159	GO:0006820:anion transport; GO:0005215:transporter activity; GO:0008509:anion transmembrane transporter activity; GO:0015075:ion transmembrane transporter activity; GO:0015114:phosphate transmembrane transporter activity; GO:0031224:intrinsic to membrane; GO:0022804:active transmembrane transporter activity; GO:0051234:establishment of localization; GO:0022891:substrate-specific transmembrane tra…	null	null	10.8595	2.14764e-17	10.8595	1.07375e-16	Yes
Arundo_WS_Unigene042876	gi|242034327|ref|XP_002464558.1|	9.27e-281	GO:0006820:anion transport; GO:0005215:transporter activity; GO:0008509:anion transmembrane transporter activity; GO:0015075:ion transmembrane transporter activity; GO:0015114:phosphate transmembrane transporter activity; GO:0031224:intrinsic to membrane; GO:0022804:active transmembrane transporter activity; GO:0051234:establishment of localization; GO:0022891:substrate-specific transmembrane tra…	null	null	4.00653	5.825e-10	2.661	5.17959e-05	Yes
Arundo_WS_Unigene042881	gi|242034327|ref|XP_002464558.1|	1.35e-197	GO:0006820:anion transport; GO:0005215:transporter activity; GO:0008509:anion transmembrane transporter activity; GO:0015075:ion transmembrane transporter activity; GO:0015114:phosphate transmembrane transporter activity; GO:0031224:intrinsic to membrane; GO:0022804:active transmembrane transporter activity; GO:0051234:establishment of localization; GO:0022891:substrate-specific transmembrane tra…	null	null	4.04153	7.70248e-11	3.04342	1.10981e-06	Yes
Arundo_WS_Unigene042940	gi|212722550|ref|NP_001132000.1|	4.12e-75		null	null	-2.27707	4.0515e-06	null	null	Yes
Arundo_WS_Unigene042987	gi|242074700|ref|XP_002447286.1|	1.42e-51	GO:0005488:binding; GO:0043169:cation binding; GO:0043167:ion binding; GO:0006810:transport; GO:0051234:establishment of localization; GO:0030001:metal ion transport; GO:0006812:cation transport; GO:0046872:metal ion binding; GO:0006811:ion transport; GO:0051179:localization	null	null	2.04431	4.86045e-06	null	null	Yes
Arundo_WS_Unigene042988	gi|242074700|ref|XP_002447286.1|	1.73e-52	GO:0005488:binding; GO:0043169:cation binding; GO:0043167:ion binding; GO:0006810:transport; GO:0051234:establishment of localization; GO:0030001:metal ion transport; GO:0006812:cation transport; GO:0046872:metal ion binding; GO:0006811:ion transport; GO:0051179:localization	null	null	2.08183	7.63455e-06	null	null	Yes
Arundo_WS_Unigene043008	gi|242039201|ref|XP_002466995.1|	2.15e-71		null	null	-5.88272	2.41877e-06	-4.69003	0.000254672	Yes
Arundo_WS_Unigene043189	gi|212722156|ref|NP_001131281.1|	1.27e-171	GO:0031988:membrane-bounded vesicle; GO:0005623:cell; GO:0031224:intrinsic to membrane; GO:0031410:cytoplasmic vesicle; GO:0031982:vesicle; GO:0043231:intracellular membrane-bounded organelle; GO:0005622:intracellular; GO:0044444:cytoplasmic part; GO:0005737:cytoplasm; GO:0043226:organelle; GO:0016020:membrane; GO:0044464:cell part; GO:0043227:membrane-bounded organelle; GO:0016023:cytoplasmic me…	null	null	2.55436	3.99437e-08	2.00113	3.77802e-05	Yes
Arundo_WS_Unigene043204				null	null	4.3194	4.54257e-10	3.73726	8.54974e-08	Yes
Arundo_WS_Unigene043206				null	null	9.91906	1.61962e-08	9.91906	4.61524e-08	Yes
Arundo_WS_Unigene043210				null	null	6.49401	1.27226e-07	4.17131	0.000571177	Yes
Arundo_WS_Unigene043213				null	null	8.95539	1.00526e-05	7.02407	0.000208086	Yes
Arundo_WS_Unigene043223				null	null	null	null	5.33507	0.000196546	Yes
Arundo_WS_Unigene043224	gi|343426738|emb|CBQ70266.1|	0.00637		null	null	6.15143	3.23343e-05	5.34443	0.000319181	No
Arundo_WS_Unigene043225	gi|514790257|ref|XP_004972029.1|	8.1e-20		null	null	3.24853	3.21182e-07	null	null	No
Arundo_WS_Unigene043228				null	null	3.40518	1.58456e-07	null	null	No
Arundo_WS_Unigene043230	gi|159464339|ref|XP_001690399.1|	5.83e-16		null	null	4.64751	4.15264e-08	5.13006	7.21249e-09	No
Arundo_WS_Unigene043362				null	null	10.6908	6.53284e-15	10.6908	2.51792e-14	No
Arundo_WS_Unigene043465	gi|18479038|gb|AAL73394.1|AF430069_1	2.08e-126	GO:0005622:intracellular; GO:0005737:cytoplasm; GO:0044464:cell part; GO:0005623:cell; GO:0044424:intracellular part	null	null	3.09988	2.2988e-06	null	null	Yes
Arundo_WS_Unigene043470	gi|242086891|ref|XP_002439278.1|	8.5e-118	GO:0031988:membrane-bounded vesicle; GO:0005623:cell; GO:0031410:cytoplasmic vesicle; GO:0031982:vesicle; GO:0043231:intracellular membrane-bounded organelle; GO:0005622:intracellular; GO:0044444:cytoplasmic part; GO:0005737:cytoplasm; GO:0043226:organelle; GO:0044464:cell part; GO:0043227:membrane-bounded organelle; GO:0016023:cytoplasmic membrane-bounded vesicle; GO:0043229:intracellular organe…	null	null	2.16677	1.14104e-05	null	null	Yes
Arundo_WS_Unigene043560	gi|218200992|gb|EEC83419.1|	2.08e-126	GO:0032555:purine ribonucleotide binding; GO:0032553:ribonucleotide binding; GO:0044260:cellular macromolecule metabolic process; GO:0006796:phosphate metabolic process; GO:0003824:catalytic activity; GO:0006793:phosphorus metabolic process; GO:0032559:adenyl ribonucleotide binding; GO:0043231:intracellular membrane-bounded organelle; GO:0005622:intracellular; GO:0009536:plastid; GO:0005737:cytop…	null	null	3.06291	5.6004e-05	null	null	Yes
Arundo_WS_Unigene043861	gi|226509882|ref|NP_001147400.1|	2.04e-34		null	null	7.75638	1.05836e-05	null	null	Yes
Arundo_WS_Unigene043916	gi|293336159|ref|NP_001170064.1|	1.31e-104	GO:0032555:purine ribonucleotide binding; GO:0032553:ribonucleotide binding; GO:0044260:cellular macromolecule metabolic process; GO:0023046:signaling process; GO:0023060:signal transmission; GO:0006796:phosphate metabolic process; GO:0003824:catalytic activity; GO:0006793:phosphorus metabolic process; GO:0032559:adenyl ribonucleotide binding; GO:0000166:nucleotide binding; GO:0030554:adenyl nucl…	null	null	2.31566	0.00023039	null	null	Yes
Arundo_WS_Unigene044041	gi|242093468|ref|XP_002437224.1|	2.48e-183		null	null	-2.20582	4.46624e-07	null	null	Yes
Arundo_WS_Unigene044042	gi|323456001|gb|EGB11868.1|	4.24e-06		null	null	-2.44356	5.98389e-05	null	null	Yes
Arundo_WS_Unigene044059	gi|290760351|gb|ADD54613.1|	9.12e-08	GO:0031988:membrane-bounded vesicle; GO:0005623:cell; GO:0031224:intrinsic to membrane; GO:0031410:cytoplasmic vesicle; GO:0031982:vesicle; GO:0043231:intracellular membrane-bounded organelle; GO:0005622:intracellular; GO:0044444:cytoplasmic part; GO:0005737:cytoplasm; GO:0016020:membrane; GO:0043226:organelle; GO:0043227:membrane-bounded organelle; GO:0044464:cell part; GO:0016023:cytoplasmic me…	null	null	2.55485	1.66064e-13	2.02158	1.20124e-08	Yes
Arundo_WS_Unigene044061	gi|290760351|gb|ADD54613.1|	8.84e-08	GO:0031988:membrane-bounded vesicle; GO:0005623:cell; GO:0031224:intrinsic to membrane; GO:0031410:cytoplasmic vesicle; GO:0031982:vesicle; GO:0043231:intracellular membrane-bounded organelle; GO:0005622:intracellular; GO:0044444:cytoplasmic part; GO:0005737:cytoplasm; GO:0016020:membrane; GO:0043226:organelle; GO:0043227:membrane-bounded organelle; GO:0044464:cell part; GO:0016023:cytoplasmic me…	null	null	null	null	3.44639	0.00099486	Yes
Arundo_WS_Unigene044065	gi|293336229|ref|NP_001168338.1|	1.93e-73		null	null	2.10154	0.00056099	2.1215	0.00086172	Yes
Arundo_WS_Unigene044183				null	null	3.84001	3.59891e-16	2.99709	1.52421e-10	No
Arundo_WS_Unigene044309	gi|238006508|gb|ACR34289.1|	2.37e-127		null	null	2.27467	0.00050068	2.57583	0.000123527	Yes
Arundo_WS_Unigene044340	gi|242079507|ref|XP_002444522.1|	1.53e-242		null	null	2.24975	3.28891e-09	2.09967	7.55691e-08	Yes
Arundo_WS_Unigene044359	gi|242058417|ref|XP_002458354.1|	3.54e-130	GO:0004091:carboxylesterase activity; GO:0010467:gene expression; GO:0009058:biosynthetic process; GO:0044260:cellular macromolecule metabolic process; GO:0009059:macromolecule biosynthetic process; GO:0009987:cellular process; GO:0016788:hydrolase activity, acting on ester bonds; GO:0003824:catalytic activity; GO:0006412:translation; GO:0016787:hydrolase activity; GO:0034645:cellular macromolecu…	null	null	-2.47219	4.281e-05	null	null	Yes
Arundo_WS_Unigene044500	gi|226491139|ref|NP_001142073.1|	5.51e-31	GO:0010468:regulation of gene expression; GO:0006807:nitrogen compound metabolic process; GO:0010467:gene expression; GO:0003700:transcription factor activity; GO:0051171:regulation of nitrogen compound metabolic process; GO:0044260:cellular macromolecule metabolic process; GO:0019222:regulation of metabolic process; GO:0080090:regulation of primary metabolic process; GO:0019219:regulation of cel…	null	null	2.84852	0.000627724	null	null	Yes
Arundo_WS_Unigene044542	gi|195652887|gb|ACG45911.1|	1.51e-61	GO:0010467:gene expression; GO:0044260:cellular macromolecule metabolic process; GO:0006412:translation; GO:0006414:translational elongation; GO:0005622:intracellular; GO:0005737:cytoplasm; GO:0043226:organelle; GO:0034645:cellular macromolecule biosynthetic process; GO:0032991:macromolecular complex; GO:0043228:non-membrane-bounded organelle; GO:0043229:intracellular organelle; GO:0044237:cellul…	null	null	-2.0138	0.00038702	null	null	Yes
Arundo_WS_Unigene044552	gi|218191394|gb|EEC73821.1|	9.12e-260	GO:0044265:cellular macromolecule catabolic process; GO:0006511:ubiquitin-dependent protein catabolic process; GO:0044260:cellular macromolecule metabolic process; GO:0016788:hydrolase activity, acting on ester bonds; GO:0003824:catalytic activity; GO:0030163:protein catabolic process; GO:0019941:modification-dependent protein catabolic process; GO:0051603:proteolysis involved in cellular protein…	null	null	5.60348	1.89401e-51	3.8359	1.66509e-28	Yes
Arundo_WS_Unigene044571	gi|326503448|dbj|BAJ86230.1|	4.43e-134	GO:0005515:protein binding; GO:0006807:nitrogen compound metabolic process; GO:0051716:cellular response to stimulus; GO:0033261:regulation of S phase; GO:0044260:cellular macromolecule metabolic process; GO:0010564:regulation of cell cycle process; GO:0043231:intracellular membrane-bounded organelle; GO:0005622:intracellular; GO:0003697:single-stranded DNA binding; GO:0043226:organelle; GO:00507…	null	null	2.31299	4.43434e-05	null	null	Yes
Arundo_WS_Unigene044610	gi|219362553|ref|NP_001137076.1|	1.56e-154	GO:0005515:protein binding; GO:0004842:ubiquitin-protein ligase activity; GO:0016567:protein ubiquitination; GO:0044260:cellular macromolecule metabolic process; GO:0043169:cation binding; GO:0016874:ligase activity; GO:0043167:ion binding; GO:0046914:transition metal ion binding; GO:0000151:ubiquitin ligase complex; GO:0003824:catalytic activity; GO:0046872:metal ion binding; GO:0005622:intracel…	null	null	2.04075	2.95582e-08	null	null	Yes
Arundo_WS_Unigene044662	gi|242055493|ref|XP_002456892.1|	6.87e-77		null	null	2.13305	9.3322e-12	null	null	Yes
Arundo_WS_Unigene044697	gi|219885781|gb|ACL53265.1|	2.35e-27		null	null	3.14234	4.66593e-20	2.84513	1.57292e-16	No
Arundo_WS_Unigene044706	gi|219885781|gb|ACL53265.1|	2.61e-27		null	null	2.40027	1.7986e-13	2.21202	2.41004e-11	Yes
Arundo_WS_Unigene044807	gi|242079281|ref|XP_002444409.1|	0		null	null	2.01558	1.12234e-16	null	null	Yes
Arundo_WS_Unigene044856				null	null	2.43027	1.63261e-06	2.02097	0.000142747	Yes
Arundo_WS_Unigene044859				null	null	2.29694	2.22808e-07	null	null	Yes
Arundo_WS_Unigene044939	gi|242056275|ref|XP_002457283.1|	1.83e-132	GO:0004518:nuclease activity; GO:0016787:hydrolase activity; GO:0005488:binding; GO:0016788:hydrolase activity, acting on ester bonds; GO:0003824:catalytic activity; GO:0003676:nucleic acid binding	null	null	6.09409	7.94689e-09	null	null	No
Arundo_WS_Unigene044940	gi|242056275|ref|XP_002457283.1|	1.02e-174	GO:0004518:nuclease activity; GO:0016787:hydrolase activity; GO:0005488:binding; GO:0016788:hydrolase activity, acting on ester bonds; GO:0003824:catalytic activity; GO:0003676:nucleic acid binding	null	null	3.98789	1.69689e-21	3.30358	1.68643e-15	Yes
Arundo_WS_Unigene044941	gi|242056275|ref|XP_002457283.1|	3.16e-208	GO:0004518:nuclease activity; GO:0016787:hydrolase activity; GO:0005488:binding; GO:0016788:hydrolase activity, acting on ester bonds; GO:0003824:catalytic activity; GO:0003676:nucleic acid binding	null	null	2.30979	1.48414e-07	null	null	Yes
Arundo_WS_Unigene044948	gi|226496719|ref|NP_001144658.1|	2.36e-287	GO:0009058:biosynthetic process; GO:0008152:metabolic process	null	null	-3.58492	2.86382e-07	null	null	Yes
Arundo_WS_Unigene044957	gi|242076502|ref|XP_002448187.1|	4.77e-225	GO:0006520:cellular amino acid metabolic process; GO:0006807:nitrogen compound metabolic process; GO:0070279:vitamin B6 binding; GO:0048037:cofactor binding; GO:0009987:cellular process; GO:0019842:vitamin binding; GO:0044281:small molecule metabolic process; GO:0006082:organic acid metabolic process; GO:0043436:oxoacid metabolic process; GO:0003824:catalytic activity; GO:0016829:lyase activity; …	null	null	2.76794	1.33068e-26	null	null	Yes
Arundo_WS_Unigene044962	gi|242080121|ref|XP_002444829.1|	4.22e-129	GO:0006807:nitrogen compound metabolic process; GO:0032555:purine ribonucleotide binding; GO:0032553:ribonucleotide binding; GO:0004849:uridine kinase activity; GO:0019201:nucleotide kinase activity; GO:0004017:adenylate kinase activity; GO:0003824:catalytic activity; GO:0019206:nucleoside kinase activity; GO:0032559:adenyl ribonucleotide binding; GO:0019205:nucleobase, nucleoside, nucleotide kin…	null	null	2.47956	2.22961e-07	null	null	No
Arundo_WS_Unigene044966	gi|242080121|ref|XP_002444829.1|	3.1e-129	GO:0006807:nitrogen compound metabolic process; GO:0032555:purine ribonucleotide binding; GO:0032553:ribonucleotide binding; GO:0004849:uridine kinase activity; GO:0019201:nucleotide kinase activity; GO:0004017:adenylate kinase activity; GO:0003824:catalytic activity; GO:0019206:nucleoside kinase activity; GO:0032559:adenyl ribonucleotide binding; GO:0019205:nucleobase, nucleoside, nucleotide kin…	null	null	2.65191	1.66183e-15	2.24747	2.73337e-11	Yes
Arundo_WS_Unigene044967	gi|222637488|gb|EEE67620.1|	1.98e-67	GO:0006807:nitrogen compound metabolic process; GO:0032555:purine ribonucleotide binding; GO:0032553:ribonucleotide binding; GO:0004849:uridine kinase activity; GO:0019201:nucleotide kinase activity; GO:0004017:adenylate kinase activity; GO:0003824:catalytic activity; GO:0019206:nucleoside kinase activity; GO:0032559:adenyl ribonucleotide binding; GO:0019205:nucleobase, nucleoside, nucleotide kin…	null	null	8.34345	1.67909e-06	null	null	No
Arundo_WS_Unigene045047	gi|242049994|ref|XP_002462741.1|	5.58e-145	GO:0016894:endonuclease activity, active with either ribo- or deoxyribonucleic acids and producing 3'-phosphomonoesters; GO:0003723:RNA binding; GO:0016892:endoribonuclease activity, producing 3'-phosphomonoesters; GO:0016788:hydrolase activity, acting on ester bonds; GO:0003824:catalytic activity; GO:0043231:intracellular membrane-bounded organelle; GO:0005622:intracellular; GO:0005737:cytoplasm…	null	null	-2.54817	2.5978e-05	null	null	Yes
Arundo_WS_Unigene045048				null	null	-3.26761	1.52414e-05	null	null	Yes
Arundo_WS_Unigene045102	gi|159474026|ref|XP_001695130.1|	0.0125	GO:0006629:lipid metabolic process; GO:0008610:lipid biosynthetic process; GO:0009058:biosynthetic process; GO:0009987:cellular process; GO:0008152:metabolic process; GO:0008299:isoprenoid biosynthetic process; GO:0044249:cellular biosynthetic process; GO:0044237:cellular metabolic process; GO:0044255:cellular lipid metabolic process; GO:0006720:isoprenoid metabolic process; GO:0044238:primary me…	null	null	-2.71821	6.63317e-05	null	null	Yes
Arundo_WS_Unigene045106	gi|125542343|gb|EAY88482.1|	7.06e-163	GO:0005488:binding	null	null	3.67546	5.05429e-20	3.11518	6.51552e-15	Yes
Arundo_WS_Unigene045171	gi|238010054|gb|ACR36062.1|	4.27e-36	GO:0010468:regulation of gene expression; GO:0006807:nitrogen compound metabolic process; GO:0010467:gene expression; GO:0003700:transcription factor activity; GO:0051171:regulation of nitrogen compound metabolic process; GO:0051252:regulation of RNA metabolic process; GO:0044260:cellular macromolecule metabolic process; GO:0019222:regulation of metabolic process; GO:0080090:regulation of primary…	null	null	3.24477	9.18243e-06	2.8872	0.000134136	Yes
Arundo_WS_Unigene045305	gi|218184701|gb|EEC67128.1|	5.36e-39	GO:0044262:cellular carbohydrate metabolic process; GO:0019200:carbohydrate kinase activity; GO:0044281:small molecule metabolic process; GO:0003824:catalytic activity; GO:0043231:intracellular membrane-bounded organelle; GO:0005739:mitochondrion; GO:0005622:intracellular; GO:0005737:cytoplasm; GO:0043226:organelle; GO:0016301:kinase activity; GO:0043227:membrane-bounded organelle; GO:0016773:pho…	9.33064	9.10863e-09	8.14824	6.40576e-08	null	null	Yes
Arundo_WS_Unigene045350	gi|242041355|ref|XP_002468072.1|	1.78e-155		null	null	4.39084	0.00017888	4.05905	0.000867232	Yes
Arundo_WS_Unigene045441				null	null	2.90048	7.18481e-05	null	null	No
Arundo_WS_Unigene045553	gi|242058305|ref|XP_002458298.1|	0	GO:0044264:cellular polysaccharide metabolic process; GO:0044262:cellular carbohydrate metabolic process; GO:0044260:cellular macromolecule metabolic process; GO:0003843:1,3-beta-glucan synthase activity; GO:0043231:intracellular membrane-bounded organelle; GO:0005622:intracellular; GO:0016051:carbohydrate biosynthetic process; GO:0044459:plasma membrane part; GO:0043226:organelle; GO:0034645:cel…	null	null	2.55508	1.43844e-11	null	null	Yes
Arundo_WS_Unigene045555	gi|18461174|dbj|BAB84371.1|	3.26999999844e-315	GO:0051274:beta-glucan biosynthetic process; GO:0044264:cellular polysaccharide metabolic process; GO:0051273:beta-glucan metabolic process; GO:0044262:cellular carbohydrate metabolic process; GO:0005886:plasma membrane; GO:0044260:cellular macromolecule metabolic process; GO:0006075:1,3-beta-glucan biosynthetic process; GO:0006074:1,3-beta-glucan metabolic process; GO:0006073:cellular glucan met…	null	null	2.66763	9.98447e-09	null	null	Yes
Arundo_WS_Unigene045577	gi|238006686|gb|ACR34378.1|	5.89e-05	GO:0010468:regulation of gene expression; GO:0010467:gene expression; GO:0006807:nitrogen compound metabolic process; GO:0051171:regulation of nitrogen compound metabolic process; GO:0044260:cellular macromolecule metabolic process; GO:0019222:regulation of metabolic process; GO:0005634:nucleus; GO:0080090:regulation of primary metabolic process; GO:0043231:intracellular membrane-bounded organell…	null	null	2.75597	0.000423188	null	null	Yes
Arundo_WS_Unigene045580	gi|238006686|gb|ACR34378.1|	6.29e-05	GO:0010468:regulation of gene expression; GO:0010467:gene expression; GO:0006807:nitrogen compound metabolic process; GO:0051171:regulation of nitrogen compound metabolic process; GO:0044260:cellular macromolecule metabolic process; GO:0019222:regulation of metabolic process; GO:0005634:nucleus; GO:0080090:regulation of primary metabolic process; GO:0043231:intracellular membrane-bounded organell…	null	null	3.38563	1.21541e-07	3.52922	8.58498e-08	Yes
Arundo_WS_Unigene045581	gi|238006686|gb|ACR34378.1|	5.82e-05	GO:0010468:regulation of gene expression; GO:0010467:gene expression; GO:0006807:nitrogen compound metabolic process; GO:0051171:regulation of nitrogen compound metabolic process; GO:0044260:cellular macromolecule metabolic process; GO:0019222:regulation of metabolic process; GO:0005634:nucleus; GO:0080090:regulation of primary metabolic process; GO:0043231:intracellular membrane-bounded organell…	null	null	3.04851	3.80156e-09	2.75784	1.86101e-07	Yes
Arundo_WS_Unigene045622	gi|242054383|ref|XP_002456337.1|	0	GO:0005515:protein binding; GO:0032555:purine ribonucleotide binding; GO:0032553:ribonucleotide binding; GO:0044260:cellular macromolecule metabolic process; GO:0006796:phosphate metabolic process; GO:0003824:catalytic activity; GO:0006793:phosphorus metabolic process; GO:0032559:adenyl ribonucleotide binding; GO:0043231:intracellular membrane-bounded organelle; GO:0005622:intracellular; GO:00057…	null	null	3.57118	0.000815608	null	null	Yes
Arundo_WS_Unigene045623	gi|242054383|ref|XP_002456337.1|	0	GO:0005515:protein binding; GO:0032555:purine ribonucleotide binding; GO:0032553:ribonucleotide binding; GO:0044260:cellular macromolecule metabolic process; GO:0006796:phosphate metabolic process; GO:0003824:catalytic activity; GO:0006793:phosphorus metabolic process; GO:0032559:adenyl ribonucleotide binding; GO:0043231:intracellular membrane-bounded organelle; GO:0005622:intracellular; GO:00057…	null	null	4.60475	9.54891e-05	null	null	Yes
Arundo_WS_Unigene045673	gi|242095546|ref|XP_002438263.1|	3.35e-80	GO:0005622:intracellular; GO:0005739:mitochondrion; GO:0044444:cytoplasmic part; GO:0005737:cytoplasm; GO:0043226:organelle; GO:0016020:membrane; GO:0044464:cell part; GO:0043227:membrane-bounded organelle; GO:0005623:cell; GO:0043229:intracellular organelle; GO:0044424:intracellular part; GO:0043231:intracellular membrane-bounded organelle	null	null	2.82933	0.000299727	null	null	Yes
Arundo_WS_Unigene045695	gi|326507254|dbj|BAJ95704.1|	4.53e-162	GO:0016791:phosphatase activity; GO:0042578:phosphoric ester hydrolase activity; GO:0016787:hydrolase activity; GO:0008152:metabolic process; GO:0016788:hydrolase activity, acting on ester bonds; GO:0003824:catalytic activity	-2.72876	2.40122e-05	null	null	null	null	Yes
Arundo_WS_Unigene045709	gi|308044345|ref|NP_001183663.1|	5.69e-48	GO:0004857:enzyme inhibitor activity; GO:0004866:endopeptidase inhibitor activity; GO:0004867:serine-type endopeptidase inhibitor activity; GO:0031988:membrane-bounded vesicle; GO:0005623:cell; GO:0005576:extracellular region; GO:0031410:cytoplasmic vesicle; GO:0030414:peptidase inhibitor activity; GO:0031982:vesicle; GO:0043231:intracellular membrane-bounded organelle; GO:0005622:intracellular; …	-2.12715	0.000709583	null	null	null	null	No
Arundo_WS_Unigene045711	gi|242032447|ref|XP_002463618.1|	3.79e-50	GO:0004857:enzyme inhibitor activity; GO:0004866:endopeptidase inhibitor activity; GO:0004867:serine-type endopeptidase inhibitor activity; GO:0031988:membrane-bounded vesicle; GO:0005623:cell; GO:0005576:extracellular region; GO:0031410:cytoplasmic vesicle; GO:0030414:peptidase inhibitor activity; GO:0031982:vesicle; GO:0043231:intracellular membrane-bounded organelle; GO:0005622:intracellular; …	-2.46501	1.87013e-06	-2.46553	5.57379e-08	null	null	No
Arundo_WS_Unigene045712	gi|218194006|gb|EEC76433.1|	2.06e-53	GO:0004857:enzyme inhibitor activity; GO:0004866:endopeptidase inhibitor activity; GO:0004867:serine-type endopeptidase inhibitor activity; GO:0031988:membrane-bounded vesicle; GO:0005623:cell; GO:0005576:extracellular region; GO:0031410:cytoplasmic vesicle; GO:0030414:peptidase inhibitor activity; GO:0031982:vesicle; GO:0043231:intracellular membrane-bounded organelle; GO:0005622:intracellular; …	-2.73706	0.000211289	-3.42922	4.93109e-08	null	null	No
Arundo_WS_Unigene045832	gi|242032941|ref|XP_002463865.1|	5.29e-196	GO:0005215:transporter activity; GO:0015075:ion transmembrane transporter activity; GO:0043169:cation binding; GO:0008324:cation transmembrane transporter activity; GO:0043167:ion binding; GO:0051234:establishment of localization; GO:0046872:metal ion binding; GO:0022803:passive transmembrane transporter activity; GO:0022891:substrate-specific transmembrane transporter activity; GO:0022892:substr…	null	null	2.11001	3.45758e-06	null	null	Yes
Arundo_WS_Unigene045953				null	null	4.21774	1.93562e-05	null	null	Yes
Arundo_WS_Unigene045957	gi|218184306|gb|EEC66733.1|	3.07e-296	GO:0032555:purine ribonucleotide binding; GO:0032553:ribonucleotide binding; GO:0043169:cation binding; GO:0044260:cellular macromolecule metabolic process; GO:0043167:ion binding; GO:0006796:phosphate metabolic process; GO:0032559:adenyl ribonucleotide binding; GO:0006793:phosphorus metabolic process; GO:0043231:intracellular membrane-bounded organelle; GO:0005622:intracellular; GO:0043226:organ…	null	null	2.00026	2.4475e-05	null	null	Yes
Arundo_WS_Unigene045961				null	null	4.00493	0.000472924	null	null	Yes
Arundo_WS_Unigene046053				null	null	3.17261	1.10505e-20	2.37087	3.38962e-12	Yes
Arundo_WS_Unigene046055				null	null	2.39783	4.50379e-11	2.01029	7.98833e-08	Yes
Arundo_WS_Unigene046056				null	null	2.51046	3.63733e-09	2.36856	5.51979e-08	Yes
Arundo_WS_Unigene046103				null	null	3.23255	5.36309e-06	null	null	Yes
Arundo_WS_Unigene046104				null	null	4.103	2.3672e-08	3.09585	3.26448e-05	Yes
Arundo_WS_Unigene046127	gi|242060928|ref|XP_002451753.1|	0	GO:0032555:purine ribonucleotide binding; GO:0016817:hydrolase activity, acting on acid anhydrides; GO:0032553:ribonucleotide binding; GO:0023046:signaling process; GO:0007267:cell-cell signaling; GO:0023060:signal transmission; GO:0007268:synaptic transmission; GO:0019226:transmission of nerve impulse; GO:0003824:catalytic activity; GO:0016818:hydrolase activity, acting on acid anhydrides, in ph…	null	null	3.02876	3.0351e-13	2.60798	5.78689e-10	Yes
Arundo_WS_Unigene046128	gi|242060928|ref|XP_002451753.1|	5.65e-116	GO:0017111:nucleoside-triphosphatase activity; GO:0032555:purine ribonucleotide binding; GO:0016817:hydrolase activity, acting on acid anhydrides; GO:0032553:ribonucleotide binding; GO:0005623:cell; GO:0016818:hydrolase activity, acting on acid anhydrides, in phosphorus-containing anhydrides; GO:0003824:catalytic activity; GO:0005524:ATP binding; GO:0032559:adenyl ribonucleotide binding; GO:00164…	null	null	2.83564	0.000143204	null	null	Yes
Arundo_WS_Unigene046173				null	null	3.68086	2.02622e-06	null	null	Yes
Arundo_WS_Unigene046174	gi|162460746|ref|NP_001105245.1|	1.44e-132	GO:0006629:lipid metabolic process; GO:0031407:oxylipin metabolic process; GO:0031408:oxylipin biosynthetic process; GO:0009975:cyclase activity; GO:0044283:small molecule biosynthetic process; GO:0009695:jasmonic acid biosynthetic process; GO:0044281:small molecule metabolic process; GO:0043436:oxoacid metabolic process; GO:0009694:jasmonic acid metabolic process; GO:0003824:catalytic activity; …	null	null	2.55924	2.97185e-19	2.22292	1.1943e-14	Yes
Arundo_WS_Unigene046209	gi|242041931|ref|XP_002468360.1|	4.08e-48		null	null	3.97808	1.54526e-10	3.70735	3.93874e-09	Yes
Arundo_WS_Unigene046210	gi|242041931|ref|XP_002468360.1|	3.12e-50		null	null	2.2316	4.84972e-05	2.48627	1.03782e-05	Yes
Arundo_WS_Unigene046311	gi|242034153|ref|XP_002464471.1|	1.64e-80	GO:0016667:oxidoreductase activity, acting on sulfur group of donors; GO:0007242:intracellular signaling cascade; GO:0019725:cellular homeostasis; GO:0009987:cellular process; GO:0023046:signaling process; GO:0023052:signaling; GO:0065007:biological regulation; GO:0015035:protein disulfide oxidoreductase activity; GO:0065008:regulation of biological quality; GO:0009055:electron carrier activity; …	null	null	null	null	4.47097	0.000385684	Yes
Arundo_WS_Unigene046411	gi|219363101|ref|NP_001136565.1|	1.45e-257	GO:0031988:membrane-bounded vesicle; GO:0005623:cell; GO:0031410:cytoplasmic vesicle; GO:0031982:vesicle; GO:0043231:intracellular membrane-bounded organelle; GO:0005622:intracellular; GO:0044444:cytoplasmic part; GO:0005737:cytoplasm; GO:0043226:organelle; GO:0016020:membrane; GO:0043227:membrane-bounded organelle; GO:0044464:cell part; GO:0016023:cytoplasmic membrane-bounded vesicle; GO:0043229…	null	null	2.97881	1.77805e-09	2.37979	2.92852e-06	Yes
Arundo_WS_Unigene046474	gi|242062588|ref|XP_002452583.1|	2.03e-200	GO:0030029:actin filament-based process; GO:0008092:cytoskeletal protein binding; GO:0005515:protein binding; GO:0030036:actin cytoskeleton organization; GO:0006996:organelle organization; GO:0009987:cellular process; GO:0005488:binding; GO:0007010:cytoskeleton organization; GO:0044464:cell part; GO:0005623:cell; GO:0003779:actin binding; GO:0016043:cellular component organization	null	null	2.8709	8.76371e-07	2.06394	0.000884425	Yes
Arundo_WS_Unigene046475	gi|171769899|sp|A3AB67.1|FH16_ORYSJ	3.68e-94	GO:0030029:actin filament-based process; GO:0008092:cytoskeletal protein binding; GO:0005515:protein binding; GO:0030036:actin cytoskeleton organization; GO:0006996:organelle organization; GO:0009987:cellular process; GO:0005488:binding; GO:0007010:cytoskeleton organization; GO:0044464:cell part; GO:0005623:cell; GO:0003779:actin binding; GO:0016043:cellular component organization	null	null	4.64519	0.000751723	null	null	Yes
Arundo_WS_Unigene046544	gi|226506306|ref|NP_001147953.1|	1.32e-178	GO:0004842:ubiquitin-protein ligase activity; GO:0016567:protein ubiquitination; GO:0044260:cellular macromolecule metabolic process; GO:0016874:ligase activity; GO:0000151:ubiquitin ligase complex; GO:0003824:catalytic activity; GO:0005622:intracellular; GO:0019787:small conjugating protein ligase activity; GO:0032991:macromolecular complex; GO:0044237:cellular metabolic process; GO:0043170:macr…	null	null	9.40853	1.19324e-29	5.50855	1.08908e-17	No
Arundo_WS_Unigene046574	gi|242096146|ref|XP_002438563.1|	6.15e-106		null	null	3.95355	5.64577e-11	2.68514	9.3751e-06	Yes
Arundo_WS_Unigene046786	gi|242042688|ref|XP_002459215.1|	3.36e-195	GO:0008152:metabolic process; GO:0003824:catalytic activity	null	null	-2.00051	5.18754e-08	null	null	Yes
Arundo_WS_Unigene046793	gi|242069499|ref|XP_002450026.1|	7.22e-62	GO:0008219:cell death; GO:0032555:purine ribonucleotide binding; GO:0032553:ribonucleotide binding; GO:0009987:cellular process; GO:0016265:death; GO:0006950:response to stress; GO:0006915:apoptosis; GO:0006952:defense response; GO:0012501:programmed cell death; GO:0005524:ATP binding; GO:0032559:adenyl ribonucleotide binding; GO:0000166:nucleotide binding; GO:0030554:adenyl nucleotide binding; G…	null	null	2.13639	4.50294e-09	null	null	Yes
Arundo_WS_Unigene046865	gi|242091413|ref|XP_002441539.1|	7.84e-222		null	null	2.27013	3.13066e-06	2.2732	5.77649e-06	Yes
Arundo_WS_Unigene046866	gi|242091413|ref|XP_002441539.1|	1.09e-200		null	null	2.12685	0.000168347	2.23541	0.000125774	Yes
Arundo_WS_Unigene046868	gi|242091413|ref|XP_002441539.1|	4.81e-153		null	null	2.87426	1.65098e-05	null	null	Yes
Arundo_WS_Unigene046991				null	null	-2.63359	0.00070941	null	null	Yes
Arundo_WS_Unigene047113	gi|125561648|gb|EAZ07096.1|	3.7e-238	GO:0044265:cellular macromolecule catabolic process; GO:0044262:cellular carbohydrate metabolic process; GO:0044260:cellular macromolecule metabolic process; GO:0046164:alcohol catabolic process; GO:0006091:generation of precursor metabolites and energy; GO:0006096:glycolysis; GO:0043231:intracellular membrane-bounded organelle; GO:0005622:intracellular; GO:0016052:carbohydrate catabolic process;…	null	null	2.58925	9.02644e-16	2.12458	7.89278e-11	Yes
Arundo_WS_Unigene047126	gi|238011464|gb|ACR36767.1|	5.98e-37	GO:0010468:regulation of gene expression; GO:0006807:nitrogen compound metabolic process; GO:0010467:gene expression; GO:0003700:transcription factor activity; GO:0051171:regulation of nitrogen compound metabolic process; GO:0044260:cellular macromolecule metabolic process; GO:0019222:regulation of metabolic process; GO:0080090:regulation of primary metabolic process; GO:0019219:regulation of cel…	null	null	3.39859	2.33814e-05	3.09943	0.000207186	No
Arundo_WS_Unigene047129	gi|238011464|gb|ACR36767.1|	2.58e-34	GO:0010468:regulation of gene expression; GO:0006807:nitrogen compound metabolic process; GO:0010467:gene expression; GO:0003700:transcription factor activity; GO:0051171:regulation of nitrogen compound metabolic process; GO:0044260:cellular macromolecule metabolic process; GO:0019222:regulation of metabolic process; GO:0080090:regulation of primary metabolic process; GO:0019219:regulation of cel…	null	null	4.75081	0.000319223	null	null	No
Arundo_WS_Unigene047131	gi|238011464|gb|ACR36767.1|	2.58e-33	GO:0010468:regulation of gene expression; GO:0006807:nitrogen compound metabolic process; GO:0010467:gene expression; GO:0003700:transcription factor activity; GO:0051171:regulation of nitrogen compound metabolic process; GO:0044260:cellular macromolecule metabolic process; GO:0019222:regulation of metabolic process; GO:0080090:regulation of primary metabolic process; GO:0019219:regulation of cel…	null	null	2.56018	8.7191e-07	2.45267	4.94303e-06	Yes
Arundo_WS_Unigene047133	gi|238011464|gb|ACR36767.1|	2.85e-34	GO:0010468:regulation of gene expression; GO:0006807:nitrogen compound metabolic process; GO:0010467:gene expression; GO:0003700:transcription factor activity; GO:0051171:regulation of nitrogen compound metabolic process; GO:0044260:cellular macromolecule metabolic process; GO:0019222:regulation of metabolic process; GO:0080090:regulation of primary metabolic process; GO:0019219:regulation of cel…	null	null	3.38035	2.37314e-05	3.03616	0.000255171	No
Arundo_WS_Unigene047135	gi|238011464|gb|ACR36767.1|	8.52e-36	GO:0010468:regulation of gene expression; GO:0006807:nitrogen compound metabolic process; GO:0010467:gene expression; GO:0003700:transcription factor activity; GO:0051171:regulation of nitrogen compound metabolic process; GO:0044260:cellular macromolecule metabolic process; GO:0019222:regulation of metabolic process; GO:0080090:regulation of primary metabolic process; GO:0019219:regulation of cel…	null	null	6.45896	9.58952e-14	3.879	1.02449e-06	No
Arundo_WS_Unigene047136	gi|238011464|gb|ACR36767.1|	2.82e-34	GO:0010468:regulation of gene expression; GO:0006807:nitrogen compound metabolic process; GO:0010467:gene expression; GO:0003700:transcription factor activity; GO:0051171:regulation of nitrogen compound metabolic process; GO:0044260:cellular macromolecule metabolic process; GO:0019222:regulation of metabolic process; GO:0080090:regulation of primary metabolic process; GO:0019219:regulation of cel…	null	null	2.36633	3.88224e-06	2.27681	1.74819e-05	No
Arundo_WS_Unigene047139	gi|242071999|ref|XP_002451276.1|	1e-102	GO:0010468:regulation of gene expression; GO:0006807:nitrogen compound metabolic process; GO:0010467:gene expression; GO:0051171:regulation of nitrogen compound metabolic process; GO:0044260:cellular macromolecule metabolic process; GO:0019222:regulation of metabolic process; GO:0080090:regulation of primary metabolic process; GO:0019219:regulation of cellular nucleobase, nucleoside, nucleotide a…	null	null	4.32993	3.49313e-06	null	null	Yes
Arundo_WS_Unigene047140	gi|242071999|ref|XP_002451276.1|	1.39e-100	GO:0010468:regulation of gene expression; GO:0006807:nitrogen compound metabolic process; GO:0010467:gene expression; GO:0051171:regulation of nitrogen compound metabolic process; GO:0044260:cellular macromolecule metabolic process; GO:0019222:regulation of metabolic process; GO:0080090:regulation of primary metabolic process; GO:0019219:regulation of cellular nucleobase, nucleoside, nucleotide a…	null	null	7.77107	6.49869e-09	5.0326	4.96831e-05	Yes
Arundo_WS_Unigene047258	gi|115457920|ref|NP_001052560.1|	0	GO:0032555:purine ribonucleotide binding; GO:0032553:ribonucleotide binding; GO:0044260:cellular macromolecule metabolic process; GO:0006796:phosphate metabolic process; GO:0003824:catalytic activity; GO:0006793:phosphorus metabolic process; GO:0032559:adenyl ribonucleotide binding; GO:0000166:nucleotide binding; GO:0016301:kinase activity; GO:0030554:adenyl nucleotide binding; GO:0001882:nucleos…	null	null	7.96077	4.1155e-12	10.4778	1.72964e-13	Yes
Arundo_WS_Unigene047272	gi|226507394|ref|NP_001147926.1|	9.39e-219	GO:0044264:cellular polysaccharide metabolic process; GO:0044262:cellular carbohydrate metabolic process; GO:0044260:cellular macromolecule metabolic process; GO:0006073:cellular glucan metabolic process; GO:0003824:catalytic activity; GO:0016051:carbohydrate biosynthetic process; GO:0034645:cellular macromolecule biosynthetic process; GO:0033692:cellular polysaccharide biosynthetic process; GO:0…	null	null	2.28696	3.78505e-10	null	null	Yes
Arundo_WS_Unigene047273	gi|242050516|ref|XP_002463002.1|	9.48e-272	GO:0010467:gene expression; GO:0044264:cellular polysaccharide metabolic process; GO:0044262:cellular carbohydrate metabolic process; GO:0044260:cellular macromolecule metabolic process; GO:0006412:translation; GO:0016051:carbohydrate biosynthetic process; GO:0005622:intracellular; GO:0043226:organelle; GO:0034645:cellular macromolecule biosynthetic process; GO:0032991:macromolecular complex; GO:…	null	null	3.13275	4.88416e-12	2.04067	1.34601e-05	Yes
Arundo_WS_Unigene047276	gi|242050512|ref|XP_002463000.1|	1.1e-73	GO:0044264:cellular polysaccharide metabolic process; GO:0044262:cellular carbohydrate metabolic process; GO:0044260:cellular macromolecule metabolic process; GO:0006073:cellular glucan metabolic process; GO:0003824:catalytic activity; GO:0016051:carbohydrate biosynthetic process; GO:0034645:cellular macromolecule biosynthetic process; GO:0033692:cellular polysaccharide biosynthetic process; GO:0…	null	null	3.24802	0.000546023	null	null	Yes
Arundo_WS_Unigene047280	gi|308080092|ref|NP_001183233.1|	1.42e-16	GO:0010467:gene expression; GO:0044264:cellular polysaccharide metabolic process; GO:0044262:cellular carbohydrate metabolic process; GO:0044260:cellular macromolecule metabolic process; GO:0006412:translation; GO:0016051:carbohydrate biosynthetic process; GO:0005622:intracellular; GO:0043226:organelle; GO:0034645:cellular macromolecule biosynthetic process; GO:0032991:macromolecular complex; GO:…	null	null	3.29893	1.20598e-09	2.13122	0.000169667	Yes
Arundo_WS_Unigene047281	gi|308080092|ref|NP_001183233.1|	1.22e-16	GO:0010467:gene expression; GO:0044264:cellular polysaccharide metabolic process; GO:0044262:cellular carbohydrate metabolic process; GO:0044260:cellular macromolecule metabolic process; GO:0006412:translation; GO:0016051:carbohydrate biosynthetic process; GO:0005622:intracellular; GO:0043226:organelle; GO:0034645:cellular macromolecule biosynthetic process; GO:0032991:macromolecular complex; GO:…	null	null	2.56669	7.52398e-11	null	null	Yes
Arundo_WS_Unigene047283	gi|226507106|ref|NP_001146053.1|	2.5e-17	GO:0044264:cellular polysaccharide metabolic process; GO:0044262:cellular carbohydrate metabolic process; GO:0044260:cellular macromolecule metabolic process; GO:0006073:cellular glucan metabolic process; GO:0003824:catalytic activity; GO:0016051:carbohydrate biosynthetic process; GO:0034645:cellular macromolecule biosynthetic process; GO:0033692:cellular polysaccharide biosynthetic process; GO:0…	null	null	2.37521	3.14849e-08	null	null	No
Arundo_WS_Unigene047397	gi|242045890|ref|XP_002460816.1|	0	GO:0032555:purine ribonucleotide binding; GO:0032553:ribonucleotide binding; GO:0044260:cellular macromolecule metabolic process; GO:0006796:phosphate metabolic process; GO:0003824:catalytic activity; GO:0006793:phosphorus metabolic process; GO:0032559:adenyl ribonucleotide binding; GO:0000166:nucleotide binding; GO:0016301:kinase activity; GO:0030554:adenyl nucleotide binding; GO:0001882:nucleos…	null	null	3.15189	1.25301e-21	null	null	Yes
Arundo_WS_Unigene047427	gi|238008746|gb|ACR35408.1|	1.03e-117	GO:0032555:purine ribonucleotide binding; GO:0032553:ribonucleotide binding; GO:0044260:cellular macromolecule metabolic process; GO:0006796:phosphate metabolic process; GO:0003824:catalytic activity; GO:0006793:phosphorus metabolic process; GO:0032559:adenyl ribonucleotide binding; GO:0043231:intracellular membrane-bounded organelle; GO:0005622:intracellular; GO:0005737:cytoplasm; GO:0000166:nuc…	null	null	-9.34747	0.000513149	null	null	Yes
Arundo_WS_Unigene047428	gi|238008746|gb|ACR35408.1|	1.2e-08	GO:0032555:purine ribonucleotide binding; GO:0032553:ribonucleotide binding; GO:0044260:cellular macromolecule metabolic process; GO:0006796:phosphate metabolic process; GO:0003824:catalytic activity; GO:0006793:phosphorus metabolic process; GO:0032559:adenyl ribonucleotide binding; GO:0000166:nucleotide binding; GO:0016301:kinase activity; GO:0030554:adenyl nucleotide binding; GO:0001882:nucleos…	null	null	4.33677	2.90874e-11	3.72361	1.40046e-08	Yes
Arundo_WS_Unigene047525	gi|226510246|ref|NP_001146346.1|	0	GO:0032555:purine ribonucleotide binding; GO:0032553:ribonucleotide binding; GO:0044260:cellular macromolecule metabolic process; GO:0006796:phosphate metabolic process; GO:0003824:catalytic activity; GO:0006793:phosphorus metabolic process; GO:0032559:adenyl ribonucleotide binding; GO:0043231:intracellular membrane-bounded organelle; GO:0005622:intracellular; GO:0005737:cytoplasm; GO:0000166:nuc…	null	null	3.6239	0.000457924	null	null	Yes
Arundo_WS_Unigene047526	gi|226510246|ref|NP_001146346.1|	9.01999999984e-314	GO:0032555:purine ribonucleotide binding; GO:0032553:ribonucleotide binding; GO:0044260:cellular macromolecule metabolic process; GO:0006796:phosphate metabolic process; GO:0003824:catalytic activity; GO:0006793:phosphorus metabolic process; GO:0032559:adenyl ribonucleotide binding; GO:0043231:intracellular membrane-bounded organelle; GO:0005622:intracellular; GO:0005737:cytoplasm; GO:0000166:nuc…	null	null	2.0873	1.24283e-05	2.5327	1.85354e-07	Yes
Arundo_WS_Unigene047558	gi|125563864|gb|EAZ09244.1|	1.37e-83		null	null	4.3042	3.90356e-50	2.86009	6.27659e-25	Yes
Arundo_WS_Unigene047559	gi|242049408|ref|XP_002462448.1|	5.2e-32		null	null	3.62526	2.8469e-26	2.80318	1.1528e-16	Yes
Arundo_WS_Unigene047560	gi|242044820|ref|XP_002460281.1|	1.45e-113	GO:0006807:nitrogen compound metabolic process; GO:0044281:small molecule metabolic process; GO:0003824:catalytic activity; GO:0046128:purine ribonucleoside metabolic process; GO:0043231:intracellular membrane-bounded organelle; GO:0005622:intracellular; GO:0009536:plastid; GO:0006753:nucleoside phosphate metabolic process; GO:0005737:cytoplasm; GO:0043226:organelle; GO:0043227:membrane-bounded o…	null	null	2.97306	5.47554e-09	null	null	Yes
Arundo_WS_Unigene047561	gi|242044820|ref|XP_002460281.1|	3.13e-167	GO:0006807:nitrogen compound metabolic process; GO:0044281:small molecule metabolic process; GO:0003824:catalytic activity; GO:0046128:purine ribonucleoside metabolic process; GO:0043231:intracellular membrane-bounded organelle; GO:0005622:intracellular; GO:0009536:plastid; GO:0006753:nucleoside phosphate metabolic process; GO:0005737:cytoplasm; GO:0043226:organelle; GO:0043227:membrane-bounded o…	null	null	3.01532	2.51951e-12	null	null	Yes
Arundo_WS_Unigene047851				12.0989	1.60546e-05	11.2388	2.61313e-06	null	null	Yes
Arundo_WS_Unigene047909	gi|218199569|gb|EEC81996.1|	1.4e-225	GO:0006807:nitrogen compound metabolic process; GO:0009058:biosynthetic process; GO:0003899:DNA-directed RNA polymerase activity; GO:0044260:cellular macromolecule metabolic process; GO:0009059:macromolecule biosynthetic process; GO:0009987:cellular process; GO:0003896:DNA primase activity; GO:0016779:nucleotidyltransferase activity; GO:0006259:cellular DNA metabolic process; GO:0003824:catalytic…	5.57088	0.000139987	5.10928	3.89956e-05	null	null	Yes
Arundo_WS_Unigene048058	gi|242036641|ref|XP_002465715.1|	1.94e-79	GO:0010468:regulation of gene expression; GO:0006807:nitrogen compound metabolic process; GO:0010467:gene expression; GO:0003700:transcription factor activity; GO:0051171:regulation of nitrogen compound metabolic process; GO:0051252:regulation of RNA metabolic process; GO:0044260:cellular macromolecule metabolic process; GO:0019222:regulation of metabolic process; GO:0080090:regulation of primary…	null	null	9.05789	7.6923e-25	9.01201	3.04947e-24	Yes
Arundo_WS_Unigene048097				null	null	2.97763	1.95764e-06	null	null	Yes
Arundo_WS_Unigene048098				null	null	3.64165	1.65884e-22	2.35956	1.57853e-10	Yes
Arundo_WS_Unigene048103	gi|253761535|ref|XP_002489146.1|	3.3e-197		null	null	2.76285	2.87116e-12	null	null	Yes
Arundo_WS_Unigene048145	gi|116317776|emb|CAH65754.1|	2.16e-82		null	null	-3.83048	0.000198698	-3.94205	0.000224275	No
Arundo_WS_Unigene048147	gi|116317776|emb|CAH65754.1|	3.91e-105		null	null	-9.89087	5.38869e-07	-8.5878	2.41409e-05	No
Arundo_WS_Unigene048157	gi|218194193|gb|EEC76620.1|	1.08e-68		null	null	-2.20022	0.000488254	null	null	No
Arundo_WS_Unigene048393	gi|242066292|ref|XP_002454435.1|	1.72e-129	GO:0007242:intracellular signaling cascade; GO:0032555:purine ribonucleotide binding; GO:0032553:ribonucleotide binding; GO:0007264:small GTPase mediated signal transduction; GO:0023046:signaling process; GO:0023060:signal transmission; GO:0005634:nucleus; GO:0015031:protein transport; GO:0006886:intracellular protein transport; GO:0051234:establishment of localization; GO:0045184:establishment o…	null	null	2.8202	3.16359e-07	2.14592	0.000213668	Yes
Arundo_WS_Unigene048553	gi|115442093|ref|NP_001045326.1|	1.39999999985e-314	GO:0032555:purine ribonucleotide binding; GO:0032553:ribonucleotide binding; GO:0044260:cellular macromolecule metabolic process; GO:0006796:phosphate metabolic process; GO:0003824:catalytic activity; GO:0006793:phosphorus metabolic process; GO:0032559:adenyl ribonucleotide binding; GO:0000166:nucleotide binding; GO:0016301:kinase activity; GO:0030554:adenyl nucleotide binding; GO:0001882:nucleos…	null	null	2.02383	1.98852e-07	null	null	Yes
Arundo_WS_Unigene048555	gi|115442093|ref|NP_001045326.1|	3.5e-100	GO:0032555:purine ribonucleotide binding; GO:0032553:ribonucleotide binding; GO:0044260:cellular macromolecule metabolic process; GO:0006796:phosphate metabolic process; GO:0003824:catalytic activity; GO:0006793:phosphorus metabolic process; GO:0032559:adenyl ribonucleotide binding; GO:0000166:nucleotide binding; GO:0016301:kinase activity; GO:0030554:adenyl nucleotide binding; GO:0001882:nucleos…	null	null	2.43392	2.00874e-05	2.30477	9.94753e-05	Yes
Arundo_WS_Unigene048638	gi|242053365|ref|XP_002455828.1|	1.19e-118	GO:0010468:regulation of gene expression; GO:0010467:gene expression; GO:0006807:nitrogen compound metabolic process; GO:0051171:regulation of nitrogen compound metabolic process; GO:0044260:cellular macromolecule metabolic process; GO:0019222:regulation of metabolic process; GO:0005634:nucleus; GO:0080090:regulation of primary metabolic process; GO:0043231:intracellular membrane-bounded organell…	null	null	3.36389	0.000458405	null	null	Yes
Arundo_WS_Unigene048682	gi|223975029|gb|ACN31702.1|	1.12e-08	GO:0005515:protein binding; GO:0032555:purine ribonucleotide binding; GO:0032553:ribonucleotide binding; GO:0044260:cellular macromolecule metabolic process; GO:0006796:phosphate metabolic process; GO:0003824:catalytic activity; GO:0006793:phosphorus metabolic process; GO:0032559:adenyl ribonucleotide binding; GO:0043231:intracellular membrane-bounded organelle; GO:0005622:intracellular; GO:00057…	null	null	2.50112	3.65417e-10	null	null	Yes
Arundo_WS_Unigene048737	gi|242052507|ref|XP_002455399.1|	1.51e-13	GO:0050662:coenzyme binding; GO:0048037:cofactor binding; GO:0005488:binding; GO:0009987:cellular process; GO:0008152:metabolic process; GO:0003824:catalytic activity; GO:0044237:cellular metabolic process	null	null	-6.91371	3.10548e-07	-5.36102	0.00013808	Yes
Arundo_WS_Unigene048795	gi|242058923|ref|XP_002458607.1|	4.28e-311	GO:0045859:regulation of protein kinase activity; GO:0019220:regulation of phosphate metabolic process; GO:0019222:regulation of metabolic process; GO:0006796:phosphate metabolic process; GO:0003824:catalytic activity; GO:0051338:regulation of transferase activity; GO:0006793:phosphorus metabolic process; GO:0007205:activation of protein kinase C activity by G-protein coupled receptor protein sig…	null	null	2.72276	5.60629e-09	2.41299	4.83591e-07	Yes
Arundo_WS_Unigene048796	gi|242058923|ref|XP_002458607.1|	7.02e-217	GO:0045859:regulation of protein kinase activity; GO:0019220:regulation of phosphate metabolic process; GO:0019222:regulation of metabolic process; GO:0006796:phosphate metabolic process; GO:0003824:catalytic activity; GO:0051338:regulation of transferase activity; GO:0006793:phosphorus metabolic process; GO:0007205:activation of protein kinase C activity by G-protein coupled receptor protein sig…	null	null	5.09924	2.64323e-14	3.87837	3.01883e-09	Yes
Arundo_WS_Unigene048798	gi|38607357|gb|AAR25558.1|	1.8e-286	GO:0006807:nitrogen compound metabolic process; GO:0006790:sulfur metabolic process; GO:0070279:vitamin B6 binding; GO:0016769:transferase activity, transferring nitrogenous groups; GO:0009693:ethylene biosynthetic process; GO:0008483:transaminase activity; GO:0009692:ethylene metabolic process; GO:0044283:small molecule biosynthetic process; GO:0019842:vitamin binding; GO:0044281:small molecule …	null	null	2.81644	7.87981e-05	null	null	Yes
Arundo_WS_Unigene048812				null	null	3.13639	0.000885571	null	null	Yes
Arundo_WS_Unigene048868	gi|242083774|ref|XP_002442312.1|	5.71e-169		null	null	2.72443	1.9843e-08	null	null	Yes
Arundo_WS_Unigene048869	gi|242083774|ref|XP_002442312.1|	4.15e-152		null	null	3.35439	4.03973e-08	null	null	Yes
Arundo_WS_Unigene048909	gi|195648558|gb|ACG43747.1|	3.65e-15		null	null	6.81434	1.05767e-10	3.96169	5.22048e-05	Yes
Arundo_WS_Unigene049085	gi|226507082|ref|NP_001146190.1|	4.45e-180	GO:0005215:transporter activity; GO:0009987:cellular process; GO:0022857:transmembrane transporter activity; GO:0005623:cell; GO:0031224:intrinsic to membrane; GO:0051234:establishment of localization; GO:0055085:transmembrane transport; GO:0016020:membrane; GO:0022891:substrate-specific transmembrane transporter activity; GO:0022892:substrate-specific transporter activity; GO:0044464:cell part; …	null	null	null	null	-2.49372	2.17372e-05	Yes
Arundo_WS_Unigene049091	gi|226507082|ref|NP_001146190.1|	8.85e-73	GO:0005215:transporter activity; GO:0009987:cellular process; GO:0022857:transmembrane transporter activity; GO:0005623:cell; GO:0031224:intrinsic to membrane; GO:0051234:establishment of localization; GO:0055085:transmembrane transport; GO:0016020:membrane; GO:0022891:substrate-specific transmembrane transporter activity; GO:0022892:substrate-specific transporter activity; GO:0044464:cell part; …	null	null	-7.66386	0.00086458	-8.65239	0.000291496	No
Arundo_WS_Unigene049200	gi|303288499|ref|XP_003063538.1|	0.00356	GO:0010468:regulation of gene expression; GO:0006807:nitrogen compound metabolic process; GO:0010467:gene expression; GO:0051171:regulation of nitrogen compound metabolic process; GO:0044260:cellular macromolecule metabolic process; GO:0019222:regulation of metabolic process; GO:0080090:regulation of primary metabolic process; GO:0019219:regulation of cellular nucleobase, nucleoside, nucleotide a…	null	null	2.95517	1.85434e-06	3.409	9.80804e-08	Yes
Arundo_WS_Unigene049201	gi|303280173|ref|XP_003059379.1|	0.000271	GO:0010468:regulation of gene expression; GO:0006807:nitrogen compound metabolic process; GO:0010467:gene expression; GO:0051171:regulation of nitrogen compound metabolic process; GO:0044260:cellular macromolecule metabolic process; GO:0019222:regulation of metabolic process; GO:0080090:regulation of primary metabolic process; GO:0019219:regulation of cellular nucleobase, nucleoside, nucleotide a…	null	null	2.92759	1.69883e-13	3.37413	1.29289e-16	Yes
Arundo_WS_Unigene049202	gi|242055067|ref|XP_002456679.1|	6.5e-23	GO:0010468:regulation of gene expression; GO:0006807:nitrogen compound metabolic process; GO:0010467:gene expression; GO:0051171:regulation of nitrogen compound metabolic process; GO:0044260:cellular macromolecule metabolic process; GO:0019222:regulation of metabolic process; GO:0080090:regulation of primary metabolic process; GO:0019219:regulation of cellular nucleobase, nucleoside, nucleotide a…	null	null	null	null	2.67048	0.000295349	Yes
Arundo_WS_Unigene049203	gi|115441211|ref|NP_001044885.1|	1.92e-64	GO:0010468:regulation of gene expression; GO:0006807:nitrogen compound metabolic process; GO:0010467:gene expression; GO:0051171:regulation of nitrogen compound metabolic process; GO:0044260:cellular macromolecule metabolic process; GO:0019222:regulation of metabolic process; GO:0080090:regulation of primary metabolic process; GO:0019219:regulation of cellular nucleobase, nucleoside, nucleotide a…	null	null	3.67806	2.85822e-07	3.79838	2.93824e-07	Yes
Arundo_WS_Unigene049237	gi|115488886|ref|NP_001066930.1|	5.48e-70	GO:0031406:carboxylic acid binding; GO:0006629:lipid metabolic process; GO:0005215:transporter activity; GO:0000036:acyl carrier activity; GO:0043169:cation binding; GO:0043167:ion binding; GO:0044283:small molecule biosynthetic process; GO:0019842:vitamin binding; GO:0043436:oxoacid metabolic process; GO:0044281:small molecule metabolic process; GO:0003824:catalytic activity; GO:0004553:hydrolas…	null	null	-2.78464	9.35551e-10	null	null	Yes
Arundo_WS_Unigene049270	gi|189172047|gb|ACD80379.1|	2.61e-98	GO:0010468:regulation of gene expression; GO:0010467:gene expression; GO:0006807:nitrogen compound metabolic process; GO:0005215:transporter activity; GO:0003700:transcription factor activity; GO:0051171:regulation of nitrogen compound metabolic process; GO:0044260:cellular macromolecule metabolic process; GO:0019222:regulation of metabolic process; GO:0051234:establishment of localization; GO:00…	null	null	4.47146	2.33028e-05	3.64448	0.000791682	Yes
Arundo_WS_Unigene049273	gi|219886363|gb|ACL53556.1|	1.93e-54	GO:0010468:regulation of gene expression; GO:0006807:nitrogen compound metabolic process; GO:0010467:gene expression; GO:0003700:transcription factor activity; GO:0051171:regulation of nitrogen compound metabolic process; GO:0044260:cellular macromolecule metabolic process; GO:0019222:regulation of metabolic process; GO:0080090:regulation of primary metabolic process; GO:0019219:regulation of cel…	null	null	3.73751	5.83513e-30	2.41192	5.76901e-14	Yes
Arundo_WS_Unigene049274	gi|219886363|gb|ACL53556.1|	8.47e-57	GO:0010468:regulation of gene expression; GO:0006807:nitrogen compound metabolic process; GO:0010467:gene expression; GO:0003700:transcription factor activity; GO:0051171:regulation of nitrogen compound metabolic process; GO:0044260:cellular macromolecule metabolic process; GO:0019222:regulation of metabolic process; GO:0080090:regulation of primary metabolic process; GO:0019219:regulation of cel…	null	null	2.17124	7.11431e-09	2.10374	4.48797e-08	Yes
Arundo_WS_Unigene049304	gi|115459618|ref|NP_001053409.1|	0.0137		null	null	3.17238	7.58803e-11	2.74028	3.42388e-08	Yes
Arundo_WS_Unigene049346	gi|293334263|ref|NP_001168458.1|	1.27e-273	GO:0005515:protein binding; GO:0044260:cellular macromolecule metabolic process; GO:0005783:endoplasmic reticulum; GO:0043169:cation binding; GO:0043167:ion binding; GO:0046872:metal ion binding; GO:0043231:intracellular membrane-bounded organelle; GO:0005622:intracellular; GO:0005737:cytoplasm; GO:0043226:organelle; GO:0006457:protein folding; GO:0043227:membrane-bounded organelle; GO:0043229:in…	null	null	2.28163	1.64219e-08	null	null	Yes
Arundo_WS_Unigene049364	gi|212722662|ref|NP_001132226.1|	5.34e-213		null	null	2.73487	1.3405e-07	2.36112	1.08862e-05	Yes
Arundo_WS_Unigene049365	gi|212722662|ref|NP_001132226.1|	6.9e-219		null	null	null	null	2.10324	0.000377312	Yes
Arundo_WS_Unigene049382	gi|238009530|gb|ACR35800.1|	4.81e-08	GO:0010468:regulation of gene expression; GO:0010467:gene expression; GO:0006807:nitrogen compound metabolic process; GO:0003700:transcription factor activity; GO:0051252:regulation of RNA metabolic process; GO:0051171:regulation of nitrogen compound metabolic process; GO:0044260:cellular macromolecule metabolic process; GO:0019222:regulation of metabolic process; GO:0043231:intracellular membran…	null	null	3.36537	0.000120625	null	null	Yes
Arundo_WS_Unigene049599				null	null	5.49997	0.000932347	null	null	Yes
Arundo_WS_Unigene049600	gi|115458834|ref|NP_001053017.1|	1.01e-28	GO:0005215:transporter activity; GO:0010467:gene expression; GO:0006807:nitrogen compound metabolic process; GO:0032555:purine ribonucleotide binding; GO:0032553:ribonucleotide binding; GO:0044260:cellular macromolecule metabolic process; GO:0016874:ligase activity; GO:0016875:ligase activity, forming carbon-oxygen bonds; GO:0006412:translation; GO:0032559:adenyl ribonucleotide binding; GO:004323…	null	null	2.01551	1.40715e-06	2.27414	9.47061e-08	Yes
Arundo_WS_Unigene049602	gi|115458834|ref|NP_001053017.1|	6.17e-64	GO:0005215:transporter activity; GO:0005623:cell; GO:0003824:catalytic activity; GO:0051234:establishment of localization; GO:0004197:cysteine-type endopeptidase activity; GO:0070011:peptidase activity, acting on L-amino acid peptides; GO:0015833:peptide transport; GO:0016020:membrane; GO:0016787:hydrolase activity; GO:0004175:endopeptidase activity; GO:0006857:oligopeptide transport; GO:0044464:…	3.46648	4.48242e-05	7.08473	2.71169e-21	3.61825	2.63412e-08	Yes
Arundo_WS_Unigene049603	gi|115458834|ref|NP_001053017.1|	5.61e-64	GO:0005215:transporter activity; GO:0005623:cell; GO:0003824:catalytic activity; GO:0051234:establishment of localization; GO:0004197:cysteine-type endopeptidase activity; GO:0070011:peptidase activity, acting on L-amino acid peptides; GO:0015833:peptide transport; GO:0016020:membrane; GO:0016787:hydrolase activity; GO:0004175:endopeptidase activity; GO:0006857:oligopeptide transport; GO:0044464:…	null	null	4.13456	1.34558e-27	3.58607	1.22034e-21	Yes
Arundo_WS_Unigene049604	gi|115458834|ref|NP_001053017.1|	1.12e-63	GO:0005215:transporter activity; GO:0005623:cell; GO:0003824:catalytic activity; GO:0051234:establishment of localization; GO:0004197:cysteine-type endopeptidase activity; GO:0070011:peptidase activity, acting on L-amino acid peptides; GO:0015833:peptide transport; GO:0016020:membrane; GO:0016787:hydrolase activity; GO:0004175:endopeptidase activity; GO:0006857:oligopeptide transport; GO:0044464:…	null	null	5.31355	1.0469e-16	4.48442	9.76715e-13	No
Arundo_WS_Unigene049606	gi|31712086|gb|AAP68391.1|	2.21e-08	GO:0005215:transporter activity; GO:0015833:peptide transport; GO:0016020:membrane; GO:0006857:oligopeptide transport; GO:0044464:cell part; GO:0005623:cell; GO:0006810:transport; GO:0051234:establishment of localization; GO:0051179:localization	null	null	6.99162	3.73676e-06	5.20306	0.000368691	Yes
Arundo_WS_Unigene049740	gi|33324661|gb|AAQ08041.1|	0.00629		null	null	3.50881	2.8009e-07	null	null	Yes
Arundo_WS_Unigene049766	gi|219362907|ref|NP_001136469.1|	7.95e-13	GO:0044265:cellular macromolecule catabolic process; GO:0006511:ubiquitin-dependent protein catabolic process; GO:0009987:cellular process; GO:0044260:cellular macromolecule metabolic process; GO:0016788:hydrolase activity, acting on ester bonds; GO:0009056:catabolic process; GO:0009057:macromolecule catabolic process; GO:0003824:catalytic activity; GO:0043632:modification-dependent macromolecule…	null	null	-9.41494	1.43688e-05	-7.81113	0.000563939	Yes
Arundo_WS_Unigene049852	gi|242042499|ref|XP_002468644.1|	4.49e-197	GO:0016020:membrane; GO:0044464:cell part; GO:0005623:cell; GO:0031224:intrinsic to membrane; GO:0016021:integral to membrane; GO:0044425:membrane part	null	null	3.28538	7.78935e-05	null	null	Yes
Arundo_WS_Unigene050017	gi|190688738|gb|ACE86401.1|	0.00418	GO:0005215:transporter activity; GO:0005743:mitochondrial inner membrane; GO:0005740:mitochondrial envelope; GO:0015031:protein transport; GO:0051234:establishment of localization; GO:0031975:envelope; GO:0043231:intracellular membrane-bounded organelle; GO:0045184:establishment of protein localization; GO:0005739:mitochondrion; GO:0005622:intracellular; GO:0005737:cytoplasm; GO:0008104:protein l…	null	null	2.31868	0.000472269	null	null	Yes
Arundo_WS_Unigene050055	gi|242034937|ref|XP_002464863.1|	7.55e-82	GO:0031988:membrane-bounded vesicle; GO:0005623:cell; GO:0031410:cytoplasmic vesicle; GO:0031982:vesicle; GO:0043231:intracellular membrane-bounded organelle; GO:0005622:intracellular; GO:0044444:cytoplasmic part; GO:0005737:cytoplasm; GO:0043226:organelle; GO:0016020:membrane; GO:0043227:membrane-bounded organelle; GO:0044464:cell part; GO:0016023:cytoplasmic membrane-bounded vesicle; GO:0043229…	null	null	3.34635	0.000125653	null	null	Yes
Arundo_WS_Unigene050092	gi|242055279|ref|XP_002456785.1|	9.39e-219	GO:0016787:hydrolase activity; GO:0005975:carbohydrate metabolic process; GO:0043169:cation binding; GO:0005488:binding; GO:0016798:hydrolase activity, acting on glycosyl bonds; GO:0008152:metabolic process; GO:0043167:ion binding; GO:0015926:glucosidase activity; GO:0003824:catalytic activity; GO:0004553:hydrolase activity, hydrolyzing O-glycosyl compounds; GO:0044238:primary metabolic process	null	null	2.81746	1.75775e-05	2.45964	0.000350149	Yes
Arundo_WS_Unigene050145	gi|242036483|ref|XP_002465636.1|	5.9e-55	GO:0005215:transporter activity; GO:0015075:ion transmembrane transporter activity; GO:0008324:cation transmembrane transporter activity; GO:0008643:carbohydrate transport; GO:0031224:intrinsic to membrane; GO:0022804:active transmembrane transporter activity; GO:0051234:establishment of localization; GO:0015295:solute:hydrogen symporter activity; GO:0022891:substrate-specific transmembrane trans…	null	null	2.53159	3.67002e-05	2.52605	6.87742e-05	Yes
Arundo_WS_Unigene050149	gi|308080870|ref|NP_001183299.1|	9.73e-51	GO:0005215:transporter activity; GO:0015075:ion transmembrane transporter activity; GO:0008324:cation transmembrane transporter activity; GO:0008643:carbohydrate transport; GO:0031224:intrinsic to membrane; GO:0022804:active transmembrane transporter activity; GO:0051234:establishment of localization; GO:0015295:solute:hydrogen symporter activity; GO:0022891:substrate-specific transmembrane trans…	null	null	3.18053	1.00326e-05	null	null	Yes
Arundo_WS_Unigene050153	gi|242036483|ref|XP_002465636.1|	7.76e-133	GO:0005215:transporter activity; GO:0015075:ion transmembrane transporter activity; GO:0008324:cation transmembrane transporter activity; GO:0008643:carbohydrate transport; GO:0031224:intrinsic to membrane; GO:0022804:active transmembrane transporter activity; GO:0051234:establishment of localization; GO:0015295:solute:hydrogen symporter activity; GO:0022891:substrate-specific transmembrane trans…	null	null	2.8886	3.51315e-09	2.815	1.85627e-08	No
Arundo_WS_Unigene050154	gi|242050550|ref|XP_002463019.1|	5.64e-64	GO:0005215:transporter activity; GO:0015075:ion transmembrane transporter activity; GO:0008324:cation transmembrane transporter activity; GO:0008643:carbohydrate transport; GO:0031224:intrinsic to membrane; GO:0022804:active transmembrane transporter activity; GO:0051234:establishment of localization; GO:0015295:solute:hydrogen symporter activity; GO:0022891:substrate-specific transmembrane trans…	null	null	4.98226	9.2607e-16	3.37948	1.44279e-08	Yes
Arundo_WS_Unigene050157	gi|242050550|ref|XP_002463019.1|	1.66e-66	GO:0005215:transporter activity; GO:0015075:ion transmembrane transporter activity; GO:0008324:cation transmembrane transporter activity; GO:0008643:carbohydrate transport; GO:0031224:intrinsic to membrane; GO:0022804:active transmembrane transporter activity; GO:0051234:establishment of localization; GO:0015295:solute:hydrogen symporter activity; GO:0022891:substrate-specific transmembrane trans…	null	null	2.44416	3.46204e-08	null	null	Yes
Arundo_WS_Unigene050193	gi|226500428|ref|NP_001147790.1|	0	GO:0008287:protein serine/threonine phosphatase complex; GO:0044260:cellular macromolecule metabolic process; GO:0043169:cation binding; GO:0003993:acid phosphatase activity; GO:0043167:ion binding; GO:0016788:hydrolase activity, acting on ester bonds; GO:0006796:phosphate metabolic process; GO:0003824:catalytic activity; GO:0006793:phosphorus metabolic process; GO:0046872:metal ion binding; GO:0…	null	null	2.61985	1.97949e-06	2.27834	7.07899e-05	Yes
Arundo_WS_Unigene050223	gi|242054957|ref|XP_002456624.1|	8.47e-231	GO:0008287:protein serine/threonine phosphatase complex; GO:0044260:cellular macromolecule metabolic process; GO:0016788:hydrolase activity, acting on ester bonds; GO:0006796:phosphate metabolic process; GO:0003824:catalytic activity; GO:0006793:phosphorus metabolic process; GO:0016791:phosphatase activity; GO:0042578:phosphoric ester hydrolase activity; GO:0006470:protein amino acid dephosphoryl…	null	null	2.60491	4.4647e-07	3.01444	1.20272e-08	Yes
Arundo_WS_Unigene050224	gi|242054957|ref|XP_002456624.1|	8.62e-229	GO:0008287:protein serine/threonine phosphatase complex; GO:0044260:cellular macromolecule metabolic process; GO:0016788:hydrolase activity, acting on ester bonds; GO:0006796:phosphate metabolic process; GO:0003824:catalytic activity; GO:0006793:phosphorus metabolic process; GO:0016791:phosphatase activity; GO:0042578:phosphoric ester hydrolase activity; GO:0006470:protein amino acid dephosphoryl…	null	null	2.09137	0.000198698	2.44327	2.0274e-05	Yes
Arundo_WS_Unigene050225	gi|226528423|ref|NP_001149037.1|	2.59e-153	GO:0008287:protein serine/threonine phosphatase complex; GO:0044260:cellular macromolecule metabolic process; GO:0016788:hydrolase activity, acting on ester bonds; GO:0006796:phosphate metabolic process; GO:0003824:catalytic activity; GO:0006793:phosphorus metabolic process; GO:0016791:phosphatase activity; GO:0042578:phosphoric ester hydrolase activity; GO:0006470:protein amino acid dephosphoryl…	7.9874	8.7644e-07	10.0835	2.7737e-13	null	null	Yes
Arundo_WS_Unigene050240	gi|226491001|ref|NP_001149631.1|	1.83e-16	GO:0004602:glutathione peroxidase activity; GO:0004601:peroxidase activity; GO:0016209:antioxidant activity; GO:0008152:metabolic process; GO:0016491:oxidoreductase activity; GO:0006950:response to stress; GO:0016684:oxidoreductase activity, acting on peroxide as acceptor; GO:0003824:catalytic activity; GO:0006979:response to oxidative stress; GO:0042221:response to chemical stimulus; GO:0050896:…	null	null	2.51954	4.58676e-09	2.10748	2.04915e-06	Yes
Arundo_WS_Unigene050247	gi|242077326|ref|XP_002448599.1|	1.34e-37	GO:0009605:response to external stimulus; GO:0009611:response to wounding; GO:0006950:response to stress; GO:0050896:response to stimulus	null	null	2.61216	0.000117551	null	null	Yes
Arundo_WS_Unigene050254	gi|242066526|ref|XP_002454552.1|	5.88e-292	GO:0004091:carboxylesterase activity; GO:0006629:lipid metabolic process; GO:0004806:triglyceride lipase activity; GO:0016788:hydrolase activity, acting on ester bonds; GO:0005623:cell; GO:0003824:catalytic activity; GO:0016298:lipase activity; GO:0043231:intracellular membrane-bounded organelle; GO:0005622:intracellular; GO:0009536:plastid; GO:0044444:cytoplasmic part; GO:0005737:cytoplasm; GO:0…	null	null	3.0181	1.95102e-12	2.09627	1.81215e-06	Yes
Arundo_WS_Unigene050280	gi|115434788|ref|NP_001042152.1|	1.63e-09		null	null	9.77263	2.80639e-05	null	null	Yes
Arundo_WS_Unigene050345	gi|115461412|ref|NP_001054306.1|	2.29e-68	GO:0005488:binding; GO:0003676:nucleic acid binding; GO:0003677:DNA binding	-3.39084	0.000676949	null	null	null	null	Yes
Arundo_WS_Unigene050346	gi|212722592|ref|NP_001132694.1|	8.23e-108	GO:0005488:binding; GO:0003676:nucleic acid binding; GO:0003677:DNA binding	null	null	-9.78003	2.8769e-07	-8.2446	3.0091e-05	Yes
Arundo_WS_Unigene050403				-3.22668	0.000635375	null	null	null	null	Yes
Arundo_WS_Unigene050518	gi|226531322|ref|NP_001140429.1|	4.26e-95	GO:0010468:regulation of gene expression; GO:0010467:gene expression; GO:0006807:nitrogen compound metabolic process; GO:0051171:regulation of nitrogen compound metabolic process; GO:0044260:cellular macromolecule metabolic process; GO:0019222:regulation of metabolic process; GO:0005634:nucleus; GO:0080090:regulation of primary metabolic process; GO:0043231:intracellular membrane-bounded organell…	null	null	5.19571	0.000326539	null	null	No
Arundo_WS_Unigene050532	gi|242059729|ref|XP_002459010.1|	0	GO:0008219:cell death; GO:0032555:purine ribonucleotide binding; GO:0032553:ribonucleotide binding; GO:0016265:death; GO:0032559:adenyl ribonucleotide binding; GO:0043231:intracellular membrane-bounded organelle; GO:0005622:intracellular; GO:0005737:cytoplasm; GO:0043226:organelle; GO:0000166:nucleotide binding; GO:0030554:adenyl nucleotide binding; GO:0001882:nucleoside binding; GO:0043227:membr…	null	null	2.68827	3.55739e-10	2.04574	3.84788e-06	Yes
Arundo_WS_Unigene050543	gi|212722830|ref|NP_001132463.1|	7.77e-169	GO:0016020:membrane; GO:0005886:plasma membrane; GO:0044464:cell part; GO:0005623:cell	null	null	3.81969	6.04717e-21	2.97278	1.47463e-13	Yes
Arundo_WS_Unigene050562	gi|308080546|ref|NP_001183361.1|	2.87e-73	GO:0032502:developmental process; GO:0032501:multicellular organismal process; GO:0000166:nucleotide binding; GO:0005488:binding; GO:0009987:cellular process; GO:0050789:regulation of biological process; GO:0065007:biological regulation; GO:0007275:multicellular organismal development; GO:0048856:anatomical structure development	null	null	2.63915	4.19303e-07	null	null	Yes
Arundo_WS_Unigene050664	gi|308811120|ref|XP_003082868.1|	7.93e-37	GO:0051246:regulation of protein metabolic process; GO:0016881:acid-amino acid ligase activity; GO:0044260:cellular macromolecule metabolic process; GO:0009987:cellular process; GO:0016874:ligase activity; GO:0065007:biological regulation; GO:0019222:regulation of metabolic process; GO:0003824:catalytic activity; GO:0060255:regulation of macromolecule metabolic process; GO:0080090:regulation of p…	null	null	3.87804	3.27858e-18	3.14045	1.23974e-12	Yes
Arundo_WS_Unigene050688				null	null	null	null	2.38848	8.32767e-05	Yes
Arundo_WS_Unigene050738	gi|242052131|ref|XP_002455211.1|	3.24e-163		7.5172	0.000527796	7.79332	1.89694e-05	null	null	No
Arundo_WS_Unigene050776	gi|218200041|gb|EEC82468.1|	3.3e-197	GO:0005488:binding; GO:0043169:cation binding; GO:0043167:ion binding; GO:0008152:metabolic process; GO:0016491:oxidoreductase activity; GO:0046914:transition metal ion binding; GO:0008270:zinc ion binding; GO:0003824:catalytic activity; GO:0046872:metal ion binding; GO:0055114:oxidation reduction	null	null	2.50659	6.67536e-07	null	null	Yes
Arundo_WS_Unigene050867	gi|242056881|ref|XP_002457586.1|	9.56e-40	GO:0006950:response to stress; GO:0050896:response to stimulus	null	null	2.62969	0.000162484	3.03821	2.19373e-05	Yes
Arundo_WS_Unigene050887	gi|242069373|ref|XP_002449963.1|	4.59e-73		null	null	3.10988	4.09993e-14	2.01793	1.77957e-06	Yes
Arundo_WS_Unigene050888	gi|242069373|ref|XP_002449963.1|	1.51e-90		null	null	2.74982	1.29098e-11	null	null	Yes
Arundo_WS_Unigene050938	gi|242090885|ref|XP_002441275.1|	4.45e-144	GO:0010468:regulation of gene expression; GO:0010467:gene expression; GO:0006807:nitrogen compound metabolic process; GO:0051252:regulation of RNA metabolic process; GO:0051171:regulation of nitrogen compound metabolic process; GO:0044260:cellular macromolecule metabolic process; GO:0019222:regulation of metabolic process; GO:0080090:regulation of primary metabolic process; GO:0019219:regulation …	null	null	3.36296	1.49098e-11	2.34839	3.62872e-06	Yes
Arundo_WS_Unigene050959	gi|242089805|ref|XP_002440735.1|	1.52e-270	GO:0044265:cellular macromolecule catabolic process; GO:0032555:purine ribonucleotide binding; GO:0044262:cellular carbohydrate metabolic process; GO:0032553:ribonucleotide binding; GO:0044260:cellular macromolecule metabolic process; GO:0044282:small molecule catabolic process; GO:0019200:carbohydrate kinase activity; GO:0046164:alcohol catabolic process; GO:0004396:hexokinase activity; GO:00442…	null	null	4.71153	1.73885e-09	2.76658	0.000451948	Yes
Arundo_WS_Unigene050995	gi|226502672|ref|NP_001145852.1|	3.81e-126	GO:0010468:regulation of gene expression; GO:0010467:gene expression; GO:0006807:nitrogen compound metabolic process; GO:0003700:transcription factor activity; GO:0051252:regulation of RNA metabolic process; GO:0051171:regulation of nitrogen compound metabolic process; GO:0044260:cellular macromolecule metabolic process; GO:0043169:cation binding; GO:0043167:ion binding; GO:0019222:regulation of …	null	null	3.19957	1.22215e-17	2.25414	2.26139e-09	Yes
Arundo_WS_Unigene050996				null	null	4.30755	9.55563e-13	3.3738	1.7567e-08	Yes
Arundo_WS_Unigene051036	gi|255546505|ref|XP_002514312.1|	3.8e-36	GO:0032555:purine ribonucleotide binding; GO:0016817:hydrolase activity, acting on acid anhydrides; GO:0005886:plasma membrane; GO:0032553:ribonucleotide binding; GO:0005634:nucleus; GO:0016818:hydrolase activity, acting on acid anhydrides, in phosphorus-containing anhydrides; GO:0003824:catalytic activity; GO:0032559:adenyl ribonucleotide binding; GO:0043231:intracellular membrane-bounded organe…	null	null	-2.10197	4.32304e-07	null	null	No
Arundo_WS_Unigene051075	gi|56784953|dbj|BAD82483.1|	2.29e-258	GO:0032555:purine ribonucleotide binding; GO:0032553:ribonucleotide binding; GO:0044260:cellular macromolecule metabolic process; GO:0006796:phosphate metabolic process; GO:0003824:catalytic activity; GO:0006793:phosphorus metabolic process; GO:0032559:adenyl ribonucleotide binding; GO:0043231:intracellular membrane-bounded organelle; GO:0005622:intracellular; GO:0005737:cytoplasm; GO:0000166:nuc…	null	null	2.50149	4.36124e-06	null	null	Yes
Arundo_WS_Unigene051108	gi|125535870|gb|EAY82358.1|	3.88e-124	GO:0010468:regulation of gene expression; GO:0005515:protein binding; GO:0010467:gene expression; GO:0006807:nitrogen compound metabolic process; GO:0003700:transcription factor activity; GO:0051252:regulation of RNA metabolic process; GO:0051171:regulation of nitrogen compound metabolic process; GO:0044260:cellular macromolecule metabolic process; GO:0019222:regulation of metabolic process; GO:0…	null	null	2.2368	1.7158e-09	null	null	Yes
Arundo_WS_Unigene051249	gi|242075258|ref|XP_002447565.1|	2.24e-77	GO:0005623:cell; GO:0005634:nucleus; GO:0003676:nucleic acid binding; GO:0003677:DNA binding; GO:0043231:intracellular membrane-bounded organelle; GO:0005622:intracellular; GO:0009536:plastid; GO:0044444:cytoplasmic part; GO:0005737:cytoplasm; GO:0043226:organelle; GO:0005488:binding; GO:0044464:cell part; GO:0043227:membrane-bounded organelle; GO:0043229:intracellular organelle; GO:0044424:intra…	null	null	9.02329	8.81235e-05	null	null	No
Arundo_WS_Unigene051266	gi|115441637|ref|NP_001045098.1|	6.67e-223	GO:0032555:purine ribonucleotide binding; GO:0032553:ribonucleotide binding; GO:0044260:cellular macromolecule metabolic process; GO:0006796:phosphate metabolic process; GO:0003824:catalytic activity; GO:0006793:phosphorus metabolic process; GO:0032559:adenyl ribonucleotide binding; GO:0000166:nucleotide binding; GO:0016301:kinase activity; GO:0030554:adenyl nucleotide binding; GO:0001882:nucleos…	null	null	2.59782	2.70702e-09	null	null	Yes
Arundo_WS_Unigene051267	gi|242082015|ref|XP_002445776.1|	9.63e-198	GO:0032555:purine ribonucleotide binding; GO:0032553:ribonucleotide binding; GO:0044260:cellular macromolecule metabolic process; GO:0006796:phosphate metabolic process; GO:0003824:catalytic activity; GO:0006793:phosphorus metabolic process; GO:0032559:adenyl ribonucleotide binding; GO:0043231:intracellular membrane-bounded organelle; GO:0005622:intracellular; GO:0005737:cytoplasm; GO:0000166:nuc…	null	null	3.5599	5.65492e-06	null	null	Yes
Arundo_WS_Unigene051275	gi|29367373|gb|AAO72559.1|	1.82e-104	GO:0010468:regulation of gene expression; GO:0010467:gene expression; GO:0006807:nitrogen compound metabolic process; GO:0003700:transcription factor activity; GO:0051252:regulation of RNA metabolic process; GO:0051171:regulation of nitrogen compound metabolic process; GO:0044260:cellular macromolecule metabolic process; GO:0019222:regulation of metabolic process; GO:0043231:intracellular membran…	null	null	5.15733	5.37444e-22	3.8856	3.01572e-14	Yes
Arundo_WS_Unigene051277	gi|242073868|ref|XP_002446870.1|	2.78e-109	GO:0010468:regulation of gene expression; GO:0010467:gene expression; GO:0006807:nitrogen compound metabolic process; GO:0003700:transcription factor activity; GO:0051252:regulation of RNA metabolic process; GO:0051171:regulation of nitrogen compound metabolic process; GO:0044260:cellular macromolecule metabolic process; GO:0019222:regulation of metabolic process; GO:0043231:intracellular membran…	null	null	6.21935	3.00264e-12	4.39467	2.86763e-07	Yes
Arundo_WS_Unigene051348	gi|242038717|ref|XP_002466753.1|	6.61e-206	GO:0005622:intracellular; GO:0009536:plastid; GO:0044444:cytoplasmic part; GO:0005737:cytoplasm; GO:0043226:organelle; GO:0043227:membrane-bounded organelle; GO:0044464:cell part; GO:0005623:cell; GO:0043229:intracellular organelle; GO:0044424:intracellular part; GO:0043231:intracellular membrane-bounded organelle	null	null	10.3746	4.17962e-12	6.53828	2.67643e-08	Yes
Arundo_WS_Unigene051349	gi|242038717|ref|XP_002466753.1|	2.33e-292	GO:0005622:intracellular; GO:0009536:plastid; GO:0044444:cytoplasmic part; GO:0005737:cytoplasm; GO:0043226:organelle; GO:0043227:membrane-bounded organelle; GO:0044464:cell part; GO:0005623:cell; GO:0043229:intracellular organelle; GO:0044424:intracellular part; GO:0043231:intracellular membrane-bounded organelle	null	null	6.92867	1.02676e-13	5.51595	4.77198e-10	Yes
Arundo_WS_Unigene051350	gi|226529341|ref|NP_001105902.2|	1.19e-82	GO:0005622:intracellular; GO:0009536:plastid; GO:0044444:cytoplasmic part; GO:0005737:cytoplasm; GO:0043226:organelle; GO:0043227:membrane-bounded organelle; GO:0044464:cell part; GO:0005623:cell; GO:0043229:intracellular organelle; GO:0044424:intracellular part; GO:0043231:intracellular membrane-bounded organelle	null	null	8.00261	1.63829e-10	7.00069	6.86976e-09	No
Arundo_WS_Unigene051369	gi|223975029|gb|ACN31702.1|	2.34e-93	GO:0005515:protein binding; GO:0031988:membrane-bounded vesicle; GO:0005623:cell; GO:0031410:cytoplasmic vesicle; GO:0031982:vesicle; GO:0043231:intracellular membrane-bounded organelle; GO:0005622:intracellular; GO:0044444:cytoplasmic part; GO:0005737:cytoplasm; GO:0043226:organelle; GO:0005488:binding; GO:0043227:membrane-bounded organelle; GO:0044464:cell part; GO:0016023:cytoplasmic membrane-…	null	null	3.29574	3.02956e-05	null	null	Yes
Arundo_WS_Unigene051380	gi|118573126|sp|P0C230.1|PRT_OSITU	0.000395		null	null	-2.41938	1.73559e-09	null	null	Yes
Arundo_WS_Unigene051384	gi|326504076|dbj|BAK02824.1|	1.09e-255	GO:0005488:binding; GO:0043169:cation binding; GO:0043167:ion binding; GO:0046914:transition metal ion binding; GO:0008270:zinc ion binding; GO:0003676:nucleic acid binding; GO:0046872:metal ion binding	null	null	2.49122	0.000189749	null	null	Yes
Arundo_WS_Unigene051410	gi|195648252|gb|ACG43594.1|	1.91e-71	GO:0005215:transporter activity; GO:0022804:active transmembrane transporter activity; GO:0042221:response to chemical stimulus; GO:0051234:establishment of localization; GO:0043231:intracellular membrane-bounded organelle; GO:0005622:intracellular; GO:0005737:cytoplasm; GO:0015297:antiporter activity; GO:0043226:organelle; GO:0006855:multidrug transport; GO:0043227:membrane-bounded organelle; GO…	null	null	3.35407	1.42286e-09	3.04831	6.76562e-08	Yes
Arundo_WS_Unigene051497	gi|218199166|gb|EEC81593.1|	3.47e-57		null	null	11.5973	2.32927e-18	11.5973	1.04177e-17	Yes
Arundo_WS_Unigene051500	gi|194704610|gb|ACF86389.1|	5.04e-56		null	null	12.2822	3.71943e-11	6.20344	1.29383e-05	No
Arundo_WS_Unigene051509	gi|218199166|gb|EEC81593.1|	3.93e-57		null	null	10.818	4.9453e-16	7.24143	4.54522e-12	No
Arundo_WS_Unigene051519	gi|218198926|gb|EEC81353.1|	1.04e-36		null	null	11.5588	5.64379e-18	11.5588	2.4936e-17	No
Arundo_WS_Unigene051522	gi|218199166|gb|EEC81593.1|	1.41e-59		null	null	-5.13287	4.29219e-13	-5.36892	9.37013e-14	No
Arundo_WS_Unigene051533	gi|194704610|gb|ACF86389.1|	3.76e-76		null	null	11.343	2.25624e-15	8.10175	4.66257e-12	No
Arundo_WS_Unigene051540	gi|194704610|gb|ACF86389.1|	6.02e-56		null	null	9.18414	0.000302821	null	null	No
Arundo_WS_Unigene051713	gi|115434690|ref|NP_001042103.1|	3.24e-91	GO:0016788:hydrolase activity, acting on ester bonds; GO:0005623:cell; GO:0003824:catalytic activity; GO:0043231:intracellular membrane-bounded organelle; GO:0005622:intracellular; GO:0042578:phosphoric ester hydrolase activity; GO:0016791:phosphatase activity; GO:0009536:plastid; GO:0044444:cytoplasmic part; GO:0005737:cytoplasm; GO:0016787:hydrolase activity; GO:0043226:organelle; GO:0044464:ce…	-9.40751	0.000235186	null	null	8.74601	8.8325e-05	Yes
Arundo_WS_Unigene051733	gi|242038191|ref|XP_002466490.1|	5.35e-76	GO:0010467:gene expression; GO:0044260:cellular macromolecule metabolic process; GO:0006412:translation; GO:0043231:intracellular membrane-bounded organelle; GO:0005622:intracellular; GO:0005737:cytoplasm; GO:0043226:organelle; GO:0034645:cellular macromolecule biosynthetic process; GO:0032991:macromolecular complex; GO:0043228:non-membrane-bounded organelle; GO:0043227:membrane-bounded organelle…	null	null	null	null	3.78851	0.000884301	Yes
Arundo_WS_Unigene051734	gi|242038191|ref|XP_002466490.1|	4.41e-127	GO:0010467:gene expression; GO:0044260:cellular macromolecule metabolic process; GO:0006412:translation; GO:0043231:intracellular membrane-bounded organelle; GO:0005622:intracellular; GO:0005737:cytoplasm; GO:0043226:organelle; GO:0034645:cellular macromolecule biosynthetic process; GO:0032991:macromolecular complex; GO:0043228:non-membrane-bounded organelle; GO:0043227:membrane-bounded organelle…	null	null	4.14508	1.3252e-05	null	null	Yes
Arundo_WS_Unigene051740	gi|242038191|ref|XP_002466490.1|	1.09e-82	GO:0010467:gene expression; GO:0044260:cellular macromolecule metabolic process; GO:0006412:translation; GO:0043231:intracellular membrane-bounded organelle; GO:0005622:intracellular; GO:0005737:cytoplasm; GO:0043226:organelle; GO:0034645:cellular macromolecule biosynthetic process; GO:0032991:macromolecular complex; GO:0043228:non-membrane-bounded organelle; GO:0043227:membrane-bounded organelle…	null	null	9.79303	2.21247e-06	null	null	Yes
Arundo_WS_Unigene051761	gi|115450048|ref|NP_001048625.1|	8.57e-26	GO:0005515:protein binding; GO:0032555:purine ribonucleotide binding; GO:0032553:ribonucleotide binding; GO:0043169:cation binding; GO:0044260:cellular macromolecule metabolic process; GO:0043167:ion binding; GO:0006796:phosphate metabolic process; GO:0032559:adenyl ribonucleotide binding; GO:0006793:phosphorus metabolic process; GO:0043231:intracellular membrane-bounded organelle; GO:0005622:int…	null	null	5.9406	2.77638e-16	4.75641	8.71314e-12	Yes
Arundo_WS_Unigene051780	gi|212274687|ref|NP_001130974.1|	8.4e-214	GO:0006629:lipid metabolic process; GO:0016787:hydrolase activity; GO:0008152:metabolic process; GO:0016788:hydrolase activity, acting on ester bonds; GO:0003824:catalytic activity; GO:0044238:primary metabolic process	9.75352	1.64479e-05	9.45886	1.33139e-06	null	null	Yes
Arundo_WS_Unigene051979	gi|115465171|ref|NP_001056185.1|	7.64e-13		null	null	null	null	2.04438	2.4563e-05	No
Arundo_WS_Unigene052178	gi|125545397|gb|EAY91536.1|	4.05e-137	GO:0003824:catalytic activity	null	null	3.68308	2.64629e-21	3.86478	1.29466e-22	Yes
Arundo_WS_Unigene052205	gi|242071887|ref|XP_002451220.1|	1.14e-268	GO:0005975:carbohydrate metabolic process; GO:0031988:membrane-bounded vesicle; GO:0005623:cell; GO:0031410:cytoplasmic vesicle; GO:0003824:catalytic activity; GO:0031982:vesicle; GO:0004553:hydrolase activity, hydrolyzing O-glycosyl compounds; GO:0043231:intracellular membrane-bounded organelle; GO:0005622:intracellular; GO:0044444:cytoplasmic part; GO:0005737:cytoplasm; GO:0016787:hydrolase act…	null	null	2.15829	1.55844e-09	null	null	Yes
Arundo_WS_Unigene052228	gi|242059165|ref|XP_002458728.1|	5.3e-304	GO:0016020:membrane; GO:0044464:cell part; GO:0005623:cell	null	null	3.92154	4.55581e-26	2.6124	5.93847e-13	Yes
Arundo_WS_Unigene052231	gi|189239680|ref|XP_974422.2|	2.03e-67	GO:0032555:purine ribonucleotide binding; GO:0000166:nucleotide binding; GO:0032553:ribonucleotide binding; GO:0030554:adenyl nucleotide binding; GO:0001882:nucleoside binding; GO:0005488:binding; GO:0001883:purine nucleoside binding; GO:0017076:purine nucleotide binding; GO:0005524:ATP binding; GO:0032559:adenyl ribonucleotide binding	null	null	2.67771	8.85214e-08	null	null	Yes
Arundo_WS_Unigene052232	gi|189239680|ref|XP_974422.2|	9.95e-78	GO:0032555:purine ribonucleotide binding; GO:0000166:nucleotide binding; GO:0032553:ribonucleotide binding; GO:0030554:adenyl nucleotide binding; GO:0001882:nucleoside binding; GO:0005488:binding; GO:0001883:purine nucleoside binding; GO:0017076:purine nucleotide binding; GO:0005524:ATP binding; GO:0032559:adenyl ribonucleotide binding	null	null	3.34474	3.21268e-08	null	null	Yes
Arundo_WS_Unigene052264	gi|242036053|ref|XP_002465421.1|	9.55e-217	GO:0005506:iron ion binding; GO:0005488:binding; GO:0043169:cation binding; GO:0043167:ion binding; GO:0008152:metabolic process; GO:0046914:transition metal ion binding; GO:0016491:oxidoreductase activity; GO:0003824:catalytic activity; GO:0046872:metal ion binding; GO:0055114:oxidation reduction	null	null	null	null	5.47358	3.05656e-05	No
Arundo_WS_Unigene052436	gi|224130600|ref|XP_002320881.1|	3.9e-06	GO:0006807:nitrogen compound metabolic process; GO:0032555:purine ribonucleotide binding; GO:0044262:cellular carbohydrate metabolic process; GO:0032553:ribonucleotide binding; GO:0019200:carbohydrate kinase activity; GO:0006796:phosphate metabolic process; GO:0046165:alcohol biosynthetic process; GO:0032559:adenyl ribonucleotide binding; GO:0006793:phosphorus metabolic process; GO:0005622:intrac…	null	null	-2.40009	0.000141302	null	null	Yes
Arundo_WS_Unigene052499	gi|194698756|gb|ACF83462.1|	1.14e-141	GO:0005488:binding; GO:0003676:nucleic acid binding; GO:0003677:DNA binding	null	null	2.31508	2.10921e-13	2.52936	2.74243e-15	No
Arundo_WS_Unigene052552	gi|218200367|gb|EEC82794.1|	1.8e-103	GO:0005886:plasma membrane; GO:0016020:membrane; GO:0009987:cellular process; GO:0044464:cell part; GO:0006810:transport; GO:0005623:cell; GO:0031224:intrinsic to membrane; GO:0044425:membrane part; GO:0016021:integral to membrane; GO:0016192:vesicle-mediated transport; GO:0051234:establishment of localization; GO:0051179:localization	null	null	2.48674	0.000379818	null	null	Yes
Arundo_WS_Unigene052573	gi|32487407|emb|CAE05741.1|	7.24e-136	GO:0006807:nitrogen compound metabolic process; GO:0032555:purine ribonucleotide binding; GO:0051716:cellular response to stimulus; GO:0016817:hydrolase activity, acting on acid anhydrides; GO:0032553:ribonucleotide binding; GO:0044260:cellular macromolecule metabolic process; GO:0016818:hydrolase activity, acting on acid anhydrides, in phosphorus-containing anhydrides; GO:0032559:adenyl ribonucl…	null	null	2.78295	9.82644e-11	null	null	Yes
Arundo_WS_Unigene052796	gi|238009852|gb|ACR35961.1|	6.21e-18	GO:0005215:transporter activity; GO:0009987:cellular process; GO:0022857:transmembrane transporter activity; GO:0005623:cell; GO:0031224:intrinsic to membrane; GO:0051234:establishment of localization; GO:0055085:transmembrane transport; GO:0016020:membrane; GO:0022891:substrate-specific transmembrane transporter activity; GO:0044464:cell part; GO:0022892:substrate-specific transporter activity; …	null	null	3.00322	8.52032e-17	2.10649	8.87178e-09	Yes
Arundo_WS_Unigene052806	gi|171903614|gb|ACB56484.1|	1.49e-57	GO:0050662:coenzyme binding; GO:0050664:oxidoreductase activity, acting on NADH or NADPH, with oxygen as acceptor; GO:0043169:cation binding; GO:0050660:FAD binding; GO:0043167:ion binding; GO:0046914:transition metal ion binding; GO:0031224:intrinsic to membrane; GO:0006091:generation of precursor metabolites and energy; GO:0003824:catalytic activity; GO:0046872:metal ion binding; GO:0004601:per…	null	null	2.98221	1.77907e-06	null	null	Yes
Arundo_WS_Unigene052826	gi|242081739|ref|XP_002445638.1|	4.87e-248	GO:0006629:lipid metabolic process; GO:0045735:nutrient reservoir activity; GO:0005623:cell; GO:0003824:catalytic activity; GO:0043231:intracellular membrane-bounded organelle; GO:0005622:intracellular; GO:0009536:plastid; GO:0044444:cytoplasmic part; GO:0005737:cytoplasm; GO:0043226:organelle; GO:0044464:cell part; GO:0008152:metabolic process; GO:0043227:membrane-bounded organelle; GO:0043229:i…	null	null	4.59858	4.77496e-12	3.64231	3.37965e-08	Yes
Arundo_WS_Unigene052832				null	null	4.35395	1.08376e-06	3.3432	0.00025928	Yes
Arundo_WS_Unigene052833				null	null	2.63522	0.000301659	null	null	Yes
Arundo_WS_Unigene052834				null	null	2.86374	2.54134e-11	2.17209	8.58197e-07	Yes
Arundo_WS_Unigene052836				null	null	5.05705	2.21709e-06	3.78249	0.000450205	Yes
Arundo_WS_Unigene052898	gi|226529461|ref|NP_001149830.1|	3.51e-145		null	null	2.57293	3.50403e-05	2.43349	0.000169667	Yes
Arundo_WS_Unigene052900	gi|242041593|ref|XP_002468191.1|	2.88e-92		null	null	2.09172	1.0644e-05	2.05031	3.00463e-05	Yes
Arundo_WS_Unigene052901	gi|242041593|ref|XP_002468191.1|	3.97e-168		null	null	2.4287	1.7102e-11	null	null	Yes
Arundo_WS_Unigene052903	gi|195608374|gb|ACG26017.1|	2.16e-09		null	null	2.21743	5.39403e-09	null	null	Yes
Arundo_WS_Unigene052909	gi|298706902|emb|CBJ29729.1|	0.000924	GO:0010468:regulation of gene expression; GO:0006807:nitrogen compound metabolic process; GO:0010467:gene expression; GO:0003700:transcription factor activity; GO:0051171:regulation of nitrogen compound metabolic process; GO:0051252:regulation of RNA metabolic process; GO:0044260:cellular macromolecule metabolic process; GO:0019222:regulation of metabolic process; GO:0080090:regulation of primary…	null	null	4.79155	5.76738e-06	5.2802	2.12498e-06	No
Arundo_WS_Unigene052911	gi|242065890|ref|XP_002454234.1|	2.56e-118	GO:0010468:regulation of gene expression; GO:0010467:gene expression; GO:0006807:nitrogen compound metabolic process; GO:0003700:transcription factor activity; GO:0051252:regulation of RNA metabolic process; GO:0051171:regulation of nitrogen compound metabolic process; GO:0044260:cellular macromolecule metabolic process; GO:0019222:regulation of metabolic process; GO:0043231:intracellular membran…	null	null	5.16733	2.20717e-10	4.01707	4.65223e-07	Yes
Arundo_WS_Unigene053043	gi|226494801|ref|NP_001145179.1|	3.36e-152		null	null	-3.42667	8.91849e-05	-3.29474	0.000295359	Yes
Arundo_WS_Unigene053072				null	null	3.37723	6.03358e-06	null	null	Yes
Arundo_WS_Unigene053074				null	null	4.94843	5.67258e-10	3.8859	9.08655e-07	Yes
Arundo_WS_Unigene053083	gi|126257055|gb|ABO09875.1|	1.43e-64	GO:0031406:carboxylic acid binding; GO:0006807:nitrogen compound metabolic process; GO:0019202:amino acid kinase activity; GO:0044283:small molecule biosynthetic process; GO:0044281:small molecule metabolic process; GO:0043436:oxoacid metabolic process; GO:0003824:catalytic activity; GO:0034641:cellular nitrogen compound metabolic process; GO:0016053:organic acid biosynthetic process; GO:0016301:…	null	null	-2.90709	3.92287e-06	null	null	Yes
Arundo_WS_Unigene053121	gi|242087859|ref|XP_002439762.1|	9.33e-39	GO:0016787:hydrolase activity; GO:0003824:catalytic activity	null	null	2.10829	4.4647e-07	null	null	Yes
Arundo_WS_Unigene053132	gi|242059993|ref|XP_002459142.1|	2.25e-286	GO:0032555:purine ribonucleotide binding; GO:0032553:ribonucleotide binding; GO:0044260:cellular macromolecule metabolic process; GO:0006796:phosphate metabolic process; GO:0003824:catalytic activity; GO:0006793:phosphorus metabolic process; GO:0032559:adenyl ribonucleotide binding; GO:0000166:nucleotide binding; GO:0016301:kinase activity; GO:0030554:adenyl nucleotide binding; GO:0001882:nucleos…	null	null	9.35415	0.000394529	null	null	No
Arundo_WS_Unigene053222	gi|242036083|ref|XP_002465436.1|	6.5e-118	GO:0010468:regulation of gene expression; GO:0010467:gene expression; GO:0006807:nitrogen compound metabolic process; GO:0051252:regulation of RNA metabolic process; GO:0051171:regulation of nitrogen compound metabolic process; GO:0023046:signaling process; GO:0044260:cellular macromolecule metabolic process; GO:0019222:regulation of metabolic process; GO:0023060:signal transmission; GO:0060089:m…	null	null	-2.62093	0.000376411	null	null	Yes
Arundo_WS_Unigene053233	gi|242038521|ref|XP_002466655.1|	1.15e-146	GO:0005622:intracellular; GO:0009536:plastid; GO:0044444:cytoplasmic part; GO:0005737:cytoplasm; GO:0043226:organelle; GO:0043227:membrane-bounded organelle; GO:0044464:cell part; GO:0005623:cell; GO:0043229:intracellular organelle; GO:0044424:intracellular part; GO:0043231:intracellular membrane-bounded organelle	null	null	2.38505	2.73613e-05	null	null	Yes
Arundo_WS_Unigene053252	gi|125539258|gb|EAY85653.1|	6.06e-64	GO:0005622:intracellular; GO:0005739:mitochondrion; GO:0044444:cytoplasmic part; GO:0005737:cytoplasm; GO:0043226:organelle; GO:0016757:transferase activity, transferring glycosyl groups; GO:0044464:cell part; GO:0043227:membrane-bounded organelle; GO:0005623:cell; GO:0043229:intracellular organelle; GO:0044424:intracellular part; GO:0003824:catalytic activity; GO:0016740:transferase activity; GO…	null	null	3.43416	5.06097e-05	null	null	Yes
Arundo_WS_Unigene053258	gi|308080400|ref|NP_001183454.1|	1.68e-27	GO:0005622:intracellular; GO:0005739:mitochondrion; GO:0044444:cytoplasmic part; GO:0005737:cytoplasm; GO:0043226:organelle; GO:0016757:transferase activity, transferring glycosyl groups; GO:0044464:cell part; GO:0043227:membrane-bounded organelle; GO:0005623:cell; GO:0043229:intracellular organelle; GO:0044424:intracellular part; GO:0003824:catalytic activity; GO:0016740:transferase activity; GO…	null	null	2.05396	2.84294e-05	null	null	No
Arundo_WS_Unigene053356	gi|50843956|gb|AAT84156.1|	6.89e-214	GO:0010468:regulation of gene expression; GO:0006807:nitrogen compound metabolic process; GO:0010467:gene expression; GO:0003700:transcription factor activity; GO:0051171:regulation of nitrogen compound metabolic process; GO:0044260:cellular macromolecule metabolic process; GO:0019222:regulation of metabolic process; GO:0080090:regulation of primary metabolic process; GO:0019219:regulation of cel…	null	null	5.28994	3.14486e-05	null	null	Yes
Arundo_WS_Unigene053357	gi|50843956|gb|AAT84156.1|	7.3e-212	GO:0010468:regulation of gene expression; GO:0006807:nitrogen compound metabolic process; GO:0010467:gene expression; GO:0003700:transcription factor activity; GO:0051171:regulation of nitrogen compound metabolic process; GO:0044260:cellular macromolecule metabolic process; GO:0019222:regulation of metabolic process; GO:0080090:regulation of primary metabolic process; GO:0019219:regulation of cel…	null	null	4.1435	5.62371e-08	3.78068	1.16748e-06	Yes
Arundo_WS_Unigene053398	gi|194707556|gb|ACF87862.1|	2.49e-108		null	null	2.39048	5.24589e-08	null	null	Yes
Arundo_WS_Unigene053467	gi|242079653|ref|XP_002444595.1|	1.28e-115	GO:0005515:protein binding; GO:0005488:binding; GO:0008168:methyltransferase activity; GO:0046983:protein dimerization activity; GO:0003824:catalytic activity; GO:0008171:O-methyltransferase activity; GO:0016740:transferase activity; GO:0016741:transferase activity, transferring one-carbon groups	null	null	-5.0174	4.24674e-05	null	null	Yes
Arundo_WS_Unigene053476	gi|326504890|dbj|BAK06736.1|	4.02e-173	GO:0005515:protein binding; GO:0005488:binding; GO:0008168:methyltransferase activity; GO:0046983:protein dimerization activity; GO:0003824:catalytic activity; GO:0008171:O-methyltransferase activity; GO:0016740:transferase activity; GO:0016741:transferase activity, transferring one-carbon groups	null	null	-2.13909	6.80846e-06	null	null	Yes
Arundo_WS_Unigene053545	gi|242050938|ref|XP_002463213.1|	1.7e-176		null	null	4.00226	8.61898e-23	2.93844	2.24203e-13	Yes
Arundo_WS_Unigene053546	gi|242050938|ref|XP_002463213.1|	8.02e-176		null	null	2.07064	9.54639e-06	null	null	Yes
Arundo_WS_Unigene053547	gi|242050938|ref|XP_002463213.1|	8.02e-176		null	null	4.19643	2.03089e-22	3.08708	2.86987e-13	Yes
Arundo_WS_Unigene053584	gi|242050132|ref|XP_002462810.1|	6.47e-189	GO:0009058:biosynthetic process; GO:0008152:metabolic process; GO:0003824:catalytic activity; GO:0016740:transferase activity	null	null	5.65496	4.70758e-09	4.36551	3.18451e-06	Yes
Arundo_WS_Unigene053585	gi|242050132|ref|XP_002462810.1|	2.17e-200	GO:0009058:biosynthetic process; GO:0008152:metabolic process; GO:0003824:catalytic activity; GO:0016740:transferase activity	null	null	4.67659	1.66644e-08	4.04185	1.34166e-06	Yes
Arundo_WS_Unigene053586	gi|242050132|ref|XP_002462810.1|	5.71e-56	GO:0009058:biosynthetic process; GO:0008152:metabolic process; GO:0003824:catalytic activity; GO:0016740:transferase activity	null	null	5.38912	1.308e-05	5.6297	1.13635e-05	Yes
Arundo_WS_Unigene053621	gi|212722412|ref|NP_001131586.1|	6.47e-238	GO:0005622:intracellular; GO:0009536:plastid; GO:0044444:cytoplasmic part; GO:0005737:cytoplasm; GO:0043226:organelle; GO:0043227:membrane-bounded organelle; GO:0044464:cell part; GO:0005623:cell; GO:0043229:intracellular organelle; GO:0044424:intracellular part; GO:0043231:intracellular membrane-bounded organelle	null	null	2.00796	3.45606e-07	null	null	Yes
Arundo_WS_Unigene053696	gi|242088899|ref|XP_002440282.1|	8.44e-196	GO:0010468:regulation of gene expression; GO:0005515:protein binding; GO:0010467:gene expression; GO:0006807:nitrogen compound metabolic process; GO:0003700:transcription factor activity; GO:0051252:regulation of RNA metabolic process; GO:0051171:regulation of nitrogen compound metabolic process; GO:0044260:cellular macromolecule metabolic process; GO:0019222:regulation of metabolic process; GO:0…	null	null	2.3364	4.57148e-14	2.08873	3.22308e-11	Yes
Arundo_WS_Unigene053702	gi|242088899|ref|XP_002440282.1|	4.17e-139	GO:0010468:regulation of gene expression; GO:0005515:protein binding; GO:0010467:gene expression; GO:0006807:nitrogen compound metabolic process; GO:0003700:transcription factor activity; GO:0051252:regulation of RNA metabolic process; GO:0051171:regulation of nitrogen compound metabolic process; GO:0044260:cellular macromolecule metabolic process; GO:0019222:regulation of metabolic process; GO:0…	null	null	3.64474	2.77932e-10	2.65739	5.64649e-06	No
Arundo_WS_Unigene053705	gi|242088899|ref|XP_002440282.1|	2.23e-210	GO:0010468:regulation of gene expression; GO:0005515:protein binding; GO:0010467:gene expression; GO:0006807:nitrogen compound metabolic process; GO:0003700:transcription factor activity; GO:0051252:regulation of RNA metabolic process; GO:0051171:regulation of nitrogen compound metabolic process; GO:0044260:cellular macromolecule metabolic process; GO:0019222:regulation of metabolic process; GO:0…	null	null	3.67634	9.02225e-27	3.30381	4.29462e-22	Yes
Arundo_WS_Unigene053707	gi|242088899|ref|XP_002440282.1|	5.61e-85	GO:0010468:regulation of gene expression; GO:0005515:protein binding; GO:0010467:gene expression; GO:0006807:nitrogen compound metabolic process; GO:0003700:transcription factor activity; GO:0051252:regulation of RNA metabolic process; GO:0051171:regulation of nitrogen compound metabolic process; GO:0044260:cellular macromolecule metabolic process; GO:0019222:regulation of metabolic process; GO:0…	null	null	2.70173	6.9688e-06	2.56887	3.55261e-05	Yes
Arundo_WS_Unigene053764	gi|54287453|gb|AAV31197.1|	3.27e-311	GO:0005622:intracellular; GO:0005739:mitochondrion; GO:0005515:protein binding; GO:0044444:cytoplasmic part; GO:0005737:cytoplasm; GO:0043226:organelle; GO:0005488:binding; GO:0044464:cell part; GO:0043227:membrane-bounded organelle; GO:0046983:protein dimerization activity; GO:0005623:cell; GO:0043229:intracellular organelle; GO:0044424:intracellular part; GO:0043231:intracellular membrane-bound…	null	null	-7.79647	0.000549181	-8.01192	0.000697276	Yes
Arundo_WS_Unigene053776	gi|222640616|gb|EEE68748.1|	5.96e-230		null	null	4.71467	8.17184e-11	2.5605	0.000386062	Yes
Arundo_WS_Unigene053786	gi|242060928|ref|XP_002451753.1|	5.23e-82	GO:0017111:nucleoside-triphosphatase activity; GO:0032555:purine ribonucleotide binding; GO:0016817:hydrolase activity, acting on acid anhydrides; GO:0032553:ribonucleotide binding; GO:0005623:cell; GO:0016818:hydrolase activity, acting on acid anhydrides, in phosphorus-containing anhydrides; GO:0003824:catalytic activity; GO:0005524:ATP binding; GO:0032559:adenyl ribonucleotide binding; GO:00164…	null	null	2.82335	0.000414783	null	null	Yes
Arundo_WS_Unigene053792	gi|242060928|ref|XP_002451753.1|	7.52e-151	GO:0032555:purine ribonucleotide binding; GO:0017111:nucleoside-triphosphatase activity; GO:0016817:hydrolase activity, acting on acid anhydrides; GO:0032553:ribonucleotide binding; GO:0005623:cell; GO:0003824:catalytic activity; GO:0016818:hydrolase activity, acting on acid anhydrides, in phosphorus-containing anhydrides; GO:0005524:ATP binding; GO:0032559:adenyl ribonucleotide binding; GO:00164…	null	null	2.59408	9.23215e-05	2.5676	0.000194333	Yes
Arundo_WS_Unigene054015	gi|308080874|ref|NP_001183007.1|	2.52e-113	GO:0032555:purine ribonucleotide binding; GO:0044262:cellular carbohydrate metabolic process; GO:0043647:inositol phosphate metabolic process; GO:0032553:ribonucleotide binding; GO:0043169:cation binding; GO:0043167:ion binding; GO:0044281:small molecule metabolic process; GO:0003824:catalytic activity; GO:0046872:metal ion binding; GO:0032559:adenyl ribonucleotide binding; GO:0005622:intracellul…	null	null	-9.36657	3.90212e-12	-9.21427	1.63316e-11	Yes
Arundo_WS_Unigene054017	gi|212722408|ref|NP_001132657.1|	3.87e-68	GO:0032555:purine ribonucleotide binding; GO:0044262:cellular carbohydrate metabolic process; GO:0043647:inositol phosphate metabolic process; GO:0032553:ribonucleotide binding; GO:0043169:cation binding; GO:0043167:ion binding; GO:0044281:small molecule metabolic process; GO:0003824:catalytic activity; GO:0046872:metal ion binding; GO:0032559:adenyl ribonucleotide binding; GO:0005622:intracellul…	null	null	-4.69945	0.000162596	-4.53874	0.000462421	No
Arundo_WS_Unigene054040	gi|308080922|ref|NP_001183155.1|	3.07e-28	GO:0032555:purine ribonucleotide binding; GO:0016817:hydrolase activity, acting on acid anhydrides; GO:0032553:ribonucleotide binding; GO:0003824:catalytic activity; GO:0016818:hydrolase activity, acting on acid anhydrides, in phosphorus-containing anhydrides; GO:0032559:adenyl ribonucleotide binding; GO:0043231:intracellular membrane-bounded organelle; GO:0005622:intracellular; GO:0005737:cytopl…	null	null	2.92957	0.000504194	null	null	Yes
Arundo_WS_Unigene054046	gi|308080922|ref|NP_001183155.1|	4.93e-26	GO:0017111:nucleoside-triphosphatase activity; GO:0032555:purine ribonucleotide binding; GO:0016817:hydrolase activity, acting on acid anhydrides; GO:0032553:ribonucleotide binding; GO:0003824:catalytic activity; GO:0016818:hydrolase activity, acting on acid anhydrides, in phosphorus-containing anhydrides; GO:0005524:ATP binding; GO:0032559:adenyl ribonucleotide binding; GO:0016462:pyrophosphatas…	null	null	2.67177	0.000145596	null	null	Yes
Arundo_WS_Unigene054052	gi|242045288|ref|XP_002460515.1|	1.38e-265	GO:0006629:lipid metabolic process; GO:0008374:O-acyltransferase activity; GO:0016747:transferase activity, transferring acyl groups other than amino-acyl groups; GO:0016746:transferase activity, transferring acyl groups; GO:0009987:cellular process; GO:0005623:cell; GO:0003824:catalytic activity; GO:0005622:intracellular; GO:0044444:cytoplasmic part; GO:0005737:cytoplasm; GO:0043226:organelle; G…	null	null	2.40882	2.01678e-07	null	null	Yes
Arundo_WS_Unigene054106	gi|242057053|ref|XP_002457672.1|	6.09e-93	GO:0005622:intracellular; GO:0043226:organelle; GO:0044464:cell part; GO:0043227:membrane-bounded organelle; GO:0005623:cell; GO:0043229:intracellular organelle; GO:0044424:intracellular part; GO:0005634:nucleus; GO:0043231:intracellular membrane-bounded organelle	null	null	3.93543	1.22975e-13	2.76302	1.83319e-07	Yes
Arundo_WS_Unigene054118	gi|242063166|ref|XP_002452872.1|	5.98e-110	GO:0004857:enzyme inhibitor activity; GO:0009987:cellular process; GO:0019210:kinase inhibitor activity; GO:0005623:cell; GO:0005634:nucleus; GO:0022402:cell cycle process; GO:0019207:kinase regulator activity; GO:0043231:intracellular membrane-bounded organelle; GO:0030291:protein serine/threonine kinase inhibitor activity; GO:0019887:protein kinase regulator activity; GO:0005622:intracellular; …	null	null	2.1477	5.75884e-09	null	null	Yes
Arundo_WS_Unigene054267				null	null	3.8962	3.92471e-05	null	null	Yes
Arundo_WS_Unigene054273	gi|242088819|ref|XP_002440242.1|	2.48e-179	GO:0010468:regulation of gene expression; GO:0006807:nitrogen compound metabolic process; GO:0010467:gene expression; GO:0003700:transcription factor activity; GO:0051171:regulation of nitrogen compound metabolic process; GO:0044260:cellular macromolecule metabolic process; GO:0019222:regulation of metabolic process; GO:0080090:regulation of primary metabolic process; GO:0019219:regulation of cel…	null	null	2.19346	9.31061e-06	null	null	Yes
Arundo_WS_Unigene054290	gi|219362959|ref|NP_001137106.1|	9.42e-76	GO:0031988:membrane-bounded vesicle; GO:0005623:cell; GO:0031410:cytoplasmic vesicle; GO:0031982:vesicle; GO:0043231:intracellular membrane-bounded organelle; GO:0005622:intracellular; GO:0044444:cytoplasmic part; GO:0005737:cytoplasm; GO:0043226:organelle; GO:0044464:cell part; GO:0043227:membrane-bounded organelle; GO:0016023:cytoplasmic membrane-bounded vesicle; GO:0043229:intracellular organe…	null	null	2.12395	4.29347e-09	null	null	Yes
Arundo_WS_Unigene054339				null	null	2.8035	3.52005e-12	2.05003	7.47607e-07	Yes
Arundo_WS_Unigene054581	gi|218190535|gb|EEC72962.1|	3.71e-31	GO:0003824:catalytic activity	null	null	null	null	2.81968	0.000644762	Yes
Arundo_WS_Unigene054596	gi|195635517|gb|ACG37227.1|	2e-94	GO:0006807:nitrogen compound metabolic process; GO:0016833:oxo-acid-lyase activity; GO:0043436:oxoacid metabolic process; GO:0044281:small molecule metabolic process; GO:0003824:catalytic activity; GO:0009064:glutamine family amino acid metabolic process; GO:0043231:intracellular membrane-bounded organelle; GO:0005622:intracellular; GO:0009536:plastid; GO:0034641:cellular nitrogen compound metabo…	null	null	4.22982	3.4268e-10	3.47154	2.66247e-07	Yes
Arundo_WS_Unigene054601	gi|326513892|dbj|BAJ92096.1|	2.27e-21	GO:0005215:transporter activity; GO:0015833:peptide transport; GO:0016020:membrane; GO:0006857:oligopeptide transport; GO:0044464:cell part; GO:0005623:cell; GO:0006810:transport; GO:0051234:establishment of localization; GO:0051179:localization	2.66971	1.30244e-05	4.56474	2.58315e-17	null	null	Yes
Arundo_WS_Unigene054607	gi|195635517|gb|ACG37227.1|	1.14e-119	GO:0006807:nitrogen compound metabolic process; GO:0016833:oxo-acid-lyase activity; GO:0043436:oxoacid metabolic process; GO:0044281:small molecule metabolic process; GO:0003824:catalytic activity; GO:0009064:glutamine family amino acid metabolic process; GO:0043231:intracellular membrane-bounded organelle; GO:0005622:intracellular; GO:0009536:plastid; GO:0034641:cellular nitrogen compound metabo…	null	null	3.89546	5.32518e-11	4.1497	8.60984e-12	Yes
Arundo_WS_Unigene054675	gi|226491542|ref|NP_001147876.1|	9.52e-170	GO:0032555:purine ribonucleotide binding; GO:0032553:ribonucleotide binding; GO:0044260:cellular macromolecule metabolic process; GO:0006796:phosphate metabolic process; GO:0003824:catalytic activity; GO:0006793:phosphorus metabolic process; GO:0032559:adenyl ribonucleotide binding; GO:0000166:nucleotide binding; GO:0016301:kinase activity; GO:0030554:adenyl nucleotide binding; GO:0001882:nucleos…	null	null	2.75305	2.2988e-06	2.49107	3.59642e-05	Yes
Arundo_WS_Unigene054762	gi|308081878|ref|NP_001183102.1|	2.23e-30		null	null	4.42754	5.46321e-24	3.16622	9.47965e-14	Yes
Arundo_WS_Unigene054764	gi|242041033|ref|XP_002467911.1|	8.16e-110		null	null	4.43419	3.37739e-07	3.54854	5.56761e-05	Yes
Arundo_WS_Unigene054766	gi|242041033|ref|XP_002467911.1|	1.22e-95		null	null	4.49021	1.20091e-15	4.44443	5.47474e-15	Yes
Arundo_WS_Unigene054834	gi|149392541|gb|ABR26073.1|	3.79e-126	GO:0003824:catalytic activity; GO:0043231:intracellular membrane-bounded organelle; GO:0005622:intracellular; GO:0005737:cytoplasm; GO:0043226:organelle; GO:0043227:membrane-bounded organelle; GO:0006508:proteolysis; GO:0043229:intracellular organelle; GO:0043170:macromolecule metabolic process; GO:0044238:primary metabolic process; GO:0031988:membrane-bounded vesicle; GO:0005623:cell; GO:0031410…	null	null	-2.11378	0.00017639	-2.96262	1.63062e-07	No
Arundo_WS_Unigene054909	gi|242055293|ref|XP_002456792.1|	6.75e-133	GO:0010468:regulation of gene expression; GO:0010467:gene expression; GO:0006807:nitrogen compound metabolic process; GO:0051171:regulation of nitrogen compound metabolic process; GO:0044260:cellular macromolecule metabolic process; GO:0019222:regulation of metabolic process; GO:0005634:nucleus; GO:0080090:regulation of primary metabolic process; GO:0043231:intracellular membrane-bounded organell…	null	null	null	null	2.11229	0.000469744	No
Arundo_WS_Unigene054966	gi|226500238|ref|NP_001150717.1|	4.74e-30	GO:0016020:membrane; GO:0044464:cell part; GO:0005623:cell	null	null	9.08971	5.94121e-05	null	null	Yes
Arundo_WS_Unigene054996	gi|326519530|dbj|BAK00138.1|	6.1e-32	GO:0031988:membrane-bounded vesicle; GO:0005623:cell; GO:0031410:cytoplasmic vesicle; GO:0031982:vesicle; GO:0043231:intracellular membrane-bounded organelle; GO:0005622:intracellular; GO:0044444:cytoplasmic part; GO:0005737:cytoplasm; GO:0043226:organelle; GO:0016020:membrane; GO:0043227:membrane-bounded organelle; GO:0044464:cell part; GO:0016023:cytoplasmic membrane-bounded vesicle; GO:0043229…	null	null	3.9945	0.000455492	null	null	No
Arundo_WS_Unigene055004	gi|242061672|ref|XP_002452125.1|	1.53e-136	GO:0031988:membrane-bounded vesicle; GO:0005623:cell; GO:0031410:cytoplasmic vesicle; GO:0031982:vesicle; GO:0043231:intracellular membrane-bounded organelle; GO:0005622:intracellular; GO:0044444:cytoplasmic part; GO:0005737:cytoplasm; GO:0043226:organelle; GO:0016020:membrane; GO:0043227:membrane-bounded organelle; GO:0044464:cell part; GO:0016023:cytoplasmic membrane-bounded vesicle; GO:0043229…	null	null	3.66199	4.4838e-08	2.61588	0.000156562	Yes
Arundo_WS_Unigene055013	gi|242061672|ref|XP_002452125.1|	7.02e-148	GO:0031988:membrane-bounded vesicle; GO:0005623:cell; GO:0031410:cytoplasmic vesicle; GO:0031982:vesicle; GO:0043231:intracellular membrane-bounded organelle; GO:0005622:intracellular; GO:0044444:cytoplasmic part; GO:0005737:cytoplasm; GO:0043226:organelle; GO:0016020:membrane; GO:0043227:membrane-bounded organelle; GO:0044464:cell part; GO:0016023:cytoplasmic membrane-bounded vesicle; GO:0043229…	null	null	2.46801	5.85418e-11	2.20728	1.03059e-08	Yes
Arundo_WS_Unigene055022	gi|242061672|ref|XP_002452125.1|	1.64e-52	GO:0031988:membrane-bounded vesicle; GO:0005623:cell; GO:0031410:cytoplasmic vesicle; GO:0031982:vesicle; GO:0043231:intracellular membrane-bounded organelle; GO:0005622:intracellular; GO:0044444:cytoplasmic part; GO:0005737:cytoplasm; GO:0043226:organelle; GO:0016020:membrane; GO:0043227:membrane-bounded organelle; GO:0044464:cell part; GO:0016023:cytoplasmic membrane-bounded vesicle; GO:0043229…	null	null	7.1105	1.03424e-11	null	null	Yes
Arundo_WS_Unigene055094	gi|226529617|ref|NP_001147841.1|	8.67e-255	GO:0009987:cellular process; GO:0031988:membrane-bounded vesicle; GO:0005623:cell; GO:0031224:intrinsic to membrane; GO:0031410:cytoplasmic vesicle; GO:0051234:establishment of localization; GO:0055085:transmembrane transport; GO:0031982:vesicle; GO:0043231:intracellular membrane-bounded organelle; GO:0005622:intracellular; GO:0044444:cytoplasmic part; GO:0005737:cytoplasm; GO:0016020:membrane; G…	null	null	3.98406	4.9807e-14	3.166	1.86825e-09	Yes
Arundo_WS_Unigene055149	gi|226505342|ref|NP_001148879.1|	7.01e-99	GO:0005515:protein binding; GO:0005886:plasma membrane; GO:0043169:cation binding; GO:0043167:ion binding; GO:0031226:intrinsic to plasma membrane; GO:0046914:transition metal ion binding; GO:0031224:intrinsic to membrane; GO:0046872:metal ion binding; GO:0044459:plasma membrane part; GO:0032991:macromolecular complex; GO:0007155:cell adhesion; GO:0022610:biological adhesion; GO:0008305:integrin …	null	null	2.31532	6.3786e-06	null	null	Yes
Arundo_WS_Unigene055193	gi|242072598|ref|XP_002446235.1|	7.95e-100	GO:0032555:purine ribonucleotide binding; GO:0000166:nucleotide binding; GO:0032553:ribonucleotide binding; GO:0030554:adenyl nucleotide binding; GO:0001882:nucleoside binding; GO:0005488:binding; GO:0001883:purine nucleoside binding; GO:0017076:purine nucleotide binding; GO:0005524:ATP binding; GO:0032559:adenyl ribonucleotide binding	null	null	null	null	2.39331	0.000326296	Yes
Arundo_WS_Unigene055210	gi|293333604|ref|NP_001168696.1|	1.1e-251	GO:0008219:cell death; GO:0032555:purine ribonucleotide binding; GO:0017111:nucleoside-triphosphatase activity; GO:0016817:hydrolase activity, acting on acid anhydrides; GO:0032553:ribonucleotide binding; GO:0009987:cellular process; GO:0006950:response to stress; GO:0016265:death; GO:0006915:apoptosis; GO:0006952:defense response; GO:0012501:programmed cell death; GO:0016818:hydrolase activity, …	null	null	2.12092	1.35562e-05	null	null	Yes
Arundo_WS_Unigene055242	gi|226508680|ref|NP_001147532.1|	2.64e-106	GO:0043169:cation binding; GO:0043167:ion binding; GO:0003824:catalytic activity; GO:0004553:hydrolase activity, hydrolyzing O-glycosyl compounds; GO:0043231:intracellular membrane-bounded organelle; GO:0005622:intracellular; GO:0009536:plastid; GO:0005737:cytoplasm; GO:0016052:carbohydrate catabolic process; GO:0043226:organelle; GO:0016798:hydrolase activity, acting on glycosyl bonds; GO:004322…	null	null	6.04293	1.65391e-05	null	null	Yes
Arundo_WS_Unigene055315	gi|242033587|ref|XP_002464188.1|	1.52e-109	GO:0033036:macromolecule localization; GO:0008104:protein localization; GO:0006810:transport; GO:0015031:protein transport; GO:0051234:establishment of localization; GO:0045184:establishment of protein localization; GO:0051179:localization	null	null	2.30223	1.86929e-12	2.26942	8.06181e-12	Yes
Arundo_WS_Unigene055373	gi|242063176|ref|XP_002452877.1|	4.9e-275	GO:0070882:cellular cell wall organization or biogenesis; GO:0016758:transferase activity, transferring hexosyl groups; GO:0016757:transferase activity, transferring glycosyl groups; GO:0042546:cell wall biogenesis; GO:0009987:cellular process; GO:0008417:fucosyltransferase activity; GO:0044085:cellular component biogenesis; GO:0005623:cell; GO:0003824:catalytic activity; GO:0031127:alpha(1,2)-fu…	null	null	2.00873	2.46693e-06	null	null	Yes
Arundo_WS_Unigene055439	gi|115441127|ref|NP_001044843.1|	6.47e-65	GO:0010033:response to organic substance; GO:0051704:multi-organism process; GO:0006950:response to stress; GO:0009814:defense response, incompatible interaction; GO:0006952:defense response; GO:0009816:defense response to bacterium, incompatible interaction; GO:0042221:response to chemical stimulus; GO:0009607:response to biotic stimulus; GO:0009617:response to bacterium; GO:0006955:immune respo…	null	null	4.44846	2.91753e-07	4.52725	4.07437e-07	Yes
Arundo_WS_Unigene055498	gi|242056227|ref|XP_002457259.1|	0	GO:0005215:transporter activity; GO:0032555:purine ribonucleotide binding; GO:0016817:hydrolase activity, acting on acid anhydrides; GO:0032553:ribonucleotide binding; GO:0031224:intrinsic to membrane; GO:0016818:hydrolase activity, acting on acid anhydrides, in phosphorus-containing anhydrides; GO:0032559:adenyl ribonucleotide binding; GO:0043231:intracellular membrane-bounded organelle; GO:0005…	null	null	2.27929	1.94389e-12	null	null	Yes
Arundo_WS_Unigene055562	gi|242085838|ref|XP_002443344.1|	3.58e-177		null	null	3.82763	9.55152e-12	2.78945	8.1988e-07	No
Arundo_WS_Unigene055570	gi|218187881|gb|EEC70308.1|	6.38e-184	GO:0010468:regulation of gene expression; GO:0006807:nitrogen compound metabolic process; GO:0010467:gene expression; GO:0003700:transcription factor activity; GO:0051171:regulation of nitrogen compound metabolic process; GO:0044260:cellular macromolecule metabolic process; GO:0019222:regulation of metabolic process; GO:0080090:regulation of primary metabolic process; GO:0019219:regulation of cel…	6.96886	0.000122297	9.78409	1.02748e-11	null	null	Yes
Arundo_WS_Unigene055575	gi|218187881|gb|EEC70308.1|	6.15e-218	GO:0010468:regulation of gene expression; GO:0006807:nitrogen compound metabolic process; GO:0010467:gene expression; GO:0003700:transcription factor activity; GO:0051171:regulation of nitrogen compound metabolic process; GO:0044260:cellular macromolecule metabolic process; GO:0019222:regulation of metabolic process; GO:0080090:regulation of primary metabolic process; GO:0019219:regulation of cel…	null	null	4.58259	1.93818e-10	3.1666	9.0888e-06	Yes
Arundo_WS_Unigene055687				null	null	-2.13867	2.71722e-05	null	null	Yes
Arundo_WS_Unigene055702	gi|238010650|gb|ACR36360.1|	8.89e-216	GO:0016020:membrane; GO:0044464:cell part; GO:0005623:cell	null	null	3.07161	0.000169296	null	null	Yes
Arundo_WS_Unigene055784				null	null	-3.51011	5.60261e-05	null	null	Yes
Arundo_WS_Unigene055888	gi|195615558|gb|ACG29609.1|	3.04e-161	GO:0005215:transporter activity; GO:0015833:peptide transport; GO:0016020:membrane; GO:0006857:oligopeptide transport; GO:0044464:cell part; GO:0005623:cell; GO:0006810:transport; GO:0051234:establishment of localization; GO:0051179:localization	null	null	-2.07639	1.64227e-05	null	null	Yes
Arundo_WS_Unigene055964	gi|242066786|ref|XP_002454682.1|	9.58e-197	GO:0005215:transporter activity; GO:0015075:ion transmembrane transporter activity; GO:0008324:cation transmembrane transporter activity; GO:0022843:voltage-gated cation channel activity; GO:0051234:establishment of localization; GO:0022803:passive transmembrane transporter activity; GO:0022891:substrate-specific transmembrane transporter activity; GO:0005249:voltage-gated potassium channel activ…	null	null	2.09821	6.21214e-05	null	null	Yes
Arundo_WS_Unigene055970	gi|22208512|gb|AAM94327.1|	1.92e-177	GO:0006807:nitrogen compound metabolic process; GO:0009058:biosynthetic process; GO:0009059:macromolecule biosynthetic process; GO:0009987:cellular process; GO:0044260:cellular macromolecule metabolic process; GO:0003723:RNA binding; GO:0016779:nucleotidyltransferase activity; GO:0006259:cellular DNA metabolic process; GO:0003676:nucleic acid binding; GO:0003824:catalytic activity; GO:0006260:cel…	null	null	4.58626	4.61318e-05	null	null	No
Arundo_WS_Unigene056032	gi|115455787|ref|NP_001051494.1|	1.12e-185	GO:0005515:protein binding; GO:0033036:macromolecule localization; GO:0070727:cellular macromolecule localization; GO:0009987:cellular process; GO:0005623:cell; GO:0046907:intracellular transport; GO:0015031:protein transport; GO:0006886:intracellular protein transport; GO:0051234:establishment of localization; GO:0045184:establishment of protein localization; GO:0051641:cellular localization; GO…	null	null	3.17961	9.09939e-07	2.65676	7.33667e-05	Yes
Arundo_WS_Unigene056068	gi|497399052|ref|WP_009713265.1|	0.0553	GO:0004091:carboxylesterase activity; GO:0007242:intracellular signaling cascade; GO:0051716:cellular response to stimulus; GO:0004806:triglyceride lipase activity; GO:0006800:oxygen and reactive oxygen species metabolic process; GO:0080010:regulation of oxygen and reactive oxygen species metabolic process; GO:0019222:regulation of metabolic process; GO:0023060:signal transmission; GO:0042221:res…	null	null	2.13093	8.22048e-14	null	null	Yes
Arundo_WS_Unigene056079	gi|219888579|gb|ACL54664.1|	0	GO:0050662:coenzyme binding; GO:0000293:ferric-chelate reductase activity; GO:0043169:cation binding; GO:0050660:FAD binding; GO:0043167:ion binding; GO:0046914:transition metal ion binding; GO:0031224:intrinsic to membrane; GO:0003824:catalytic activity; GO:0046872:metal ion binding; GO:0000166:nucleotide binding; GO:0001882:nucleoside binding; GO:0030554:adenyl nucleotide binding; GO:0017076:pu…	null	null	-3.02192	3.13134e-11	-2.58788	2.72451e-08	Yes
Arundo_WS_Unigene056115	gi|125552313|gb|EAY98022.1|	1.52e-278	GO:0031988:membrane-bounded vesicle; GO:0005623:cell; GO:0031410:cytoplasmic vesicle; GO:0031982:vesicle; GO:0043231:intracellular membrane-bounded organelle; GO:0005622:intracellular; GO:0044444:cytoplasmic part; GO:0005737:cytoplasm; GO:0043226:organelle; GO:0044464:cell part; GO:0043227:membrane-bounded organelle; GO:0016023:cytoplasmic membrane-bounded vesicle; GO:0043229:intracellular organe…	null	null	2.40183	3.75083e-13	null	null	Yes
Arundo_WS_Unigene056116	gi|242046340|ref|XP_002461041.1|	3.12e-220	GO:0032555:purine ribonucleotide binding; GO:0032553:ribonucleotide binding; GO:0044260:cellular macromolecule metabolic process; GO:0006796:phosphate metabolic process; GO:0003824:catalytic activity; GO:0006793:phosphorus metabolic process; GO:0032559:adenyl ribonucleotide binding; GO:0000166:nucleotide binding; GO:0016301:kinase activity; GO:0030554:adenyl nucleotide binding; GO:0001882:nucleos…	null	null	4.00842	9.72396e-32	3.46821	1.17e-24	Yes
Arundo_WS_Unigene056119	gi|242046340|ref|XP_002461041.1|	3.12e-220	GO:0032555:purine ribonucleotide binding; GO:0032553:ribonucleotide binding; GO:0044260:cellular macromolecule metabolic process; GO:0006796:phosphate metabolic process; GO:0003824:catalytic activity; GO:0006793:phosphorus metabolic process; GO:0032559:adenyl ribonucleotide binding; GO:0000166:nucleotide binding; GO:0016301:kinase activity; GO:0030554:adenyl nucleotide binding; GO:0001882:nucleos…	null	null	3.98556	2.1832e-52	3.20213	7.9341e-36	Yes
Arundo_WS_Unigene056120	gi|226494674|ref|NP_001149243.1|	9.76e-68	GO:0032555:purine ribonucleotide binding; GO:0032553:ribonucleotide binding; GO:0044260:cellular macromolecule metabolic process; GO:0006796:phosphate metabolic process; GO:0003824:catalytic activity; GO:0006793:phosphorus metabolic process; GO:0032559:adenyl ribonucleotide binding; GO:0000166:nucleotide binding; GO:0016301:kinase activity; GO:0030554:adenyl nucleotide binding; GO:0001882:nucleos…	null	null	4.32254	4.03847e-29	3.41053	1.65935e-19	Yes
Arundo_WS_Unigene056168	gi|218191319|gb|EEC73746.1|	5.2e-43	GO:0005743:mitochondrial inner membrane; GO:0005740:mitochondrial envelope; GO:0051234:establishment of localization; GO:0031975:envelope; GO:0043231:intracellular membrane-bounded organelle; GO:0005622:intracellular; GO:0005739:mitochondrion; GO:0005737:cytoplasm; GO:0043226:organelle; GO:0043227:membrane-bounded organelle; GO:0031090:organelle membrane; GO:0019866:organelle inner membrane; GO:0…	7.72702	6.64348e-05	9.07315	2.57117e-08	null	null	Yes
Arundo_WS_Unigene056275	gi|242046282|ref|XP_002461012.1|	2.38e-115		null	null	3.1633	4.29792e-07	2.86808	8.44482e-06	Yes
Arundo_WS_Unigene056278	gi|242035529|ref|XP_002465159.1|	1.73e-110		null	null	2.65391	5.16229e-26	2.06584	3.45517e-16	Yes
Arundo_WS_Unigene056279	gi|242035529|ref|XP_002465159.1|	1.7e-105		null	null	2.70392	1.82004e-26	2.17946	1.30615e-17	Yes
Arundo_WS_Unigene056280	gi|242046282|ref|XP_002461012.1|	9.81e-109		null	null	4.78158	2.15978e-12	3.23085	1.49105e-06	Yes
Arundo_WS_Unigene056281	gi|242046282|ref|XP_002461012.1|	6.97e-121		null	null	3.43572	5.04865e-14	2.3073	6.32278e-07	Yes
Arundo_WS_Unigene056282	gi|242046282|ref|XP_002461012.1|	4.76e-118		null	null	2.10463	0.000278418	null	null	Yes
Arundo_WS_Unigene056310	gi|115464113|ref|NP_001055656.1|	1.99e-214		null	null	2.07327	2.34164e-06	null	null	Yes
Arundo_WS_Unigene056311	gi|115464113|ref|NP_001055656.1|	1.75e-213		null	null	2.7937	8.01862e-12	2.45213	3.88108e-09	Yes
Arundo_WS_Unigene056313	gi|115464113|ref|NP_001055656.1|	5.62e-183		null	null	3.47571	1.01958e-27	2.98936	3.10054e-21	Yes
Arundo_WS_Unigene056314	gi|115464113|ref|NP_001055656.1|	9.21e-67		null	null	3.24024	6.08444e-22	2.91777	5.0754e-18	Yes
Arundo_WS_Unigene056316	gi|115464113|ref|NP_001055656.1|	1.92e-66		null	null	2.02199	0.000291806	null	null	Yes
Arundo_WS_Unigene056317	gi|115464113|ref|NP_001055656.1|	2.3e-66		null	null	4.00276	0.000135765	null	null	Yes
Arundo_WS_Unigene056318	gi|115464113|ref|NP_001055656.1|	2.47e-66		null	null	4.24823	6.03605e-14	2.95357	1.43179e-07	Yes
Arundo_WS_Unigene056326	gi|28564759|dbj|BAC57673.1|	3.37e-201	GO:0005215:transporter activity; GO:0016020:membrane; GO:0044464:cell part; GO:0006810:transport; GO:0005623:cell; GO:0031224:intrinsic to membrane; GO:0016021:integral to membrane; GO:0044425:membrane part; GO:0051234:establishment of localization; GO:0051179:localization	null	null	3.25386	1.75442e-15	3.10457	5.76901e-14	Yes
Arundo_WS_Unigene056402	gi|226503389|ref|NP_001145912.1|	4.67e-86	GO:0005515:protein binding; GO:0010468:regulation of gene expression; GO:0006807:nitrogen compound metabolic process; GO:0010467:gene expression; GO:0051171:regulation of nitrogen compound metabolic process; GO:0043169:cation binding; GO:0044260:cellular macromolecule metabolic process; GO:0043167:ion binding; GO:0019222:regulation of metabolic process; GO:0046914:transition metal ion binding; GO…	null	null	-2.04418	6.18929e-07	null	null	Yes
Arundo_WS_Unigene056410	gi|226503389|ref|NP_001145912.1|	1.25e-105	GO:0005515:protein binding; GO:0010468:regulation of gene expression; GO:0006807:nitrogen compound metabolic process; GO:0010467:gene expression; GO:0051171:regulation of nitrogen compound metabolic process; GO:0043169:cation binding; GO:0044260:cellular macromolecule metabolic process; GO:0043167:ion binding; GO:0019222:regulation of metabolic process; GO:0046914:transition metal ion binding; GO…	null	null	-2.05178	1.11527e-06	null	null	Yes
Arundo_WS_Unigene056447	gi|238009494|gb|ACR35782.1|	4.81e-09	GO:0043169:cation binding; GO:0043167:ion binding; GO:0046914:transition metal ion binding; GO:0003824:catalytic activity; GO:0042221:response to chemical stimulus; GO:0046872:metal ion binding; GO:0043231:intracellular membrane-bounded organelle; GO:0005622:intracellular; GO:0005737:cytoplasm; GO:0004601:peroxidase activity; GO:0043226:organelle; GO:0043227:membrane-bounded organelle; GO:0043229…	null	null	-2.411	0.000721754	null	null	Yes
Arundo_WS_Unigene056468	gi|323452803|gb|EGB08676.1|	0.0268	GO:0005488:binding; GO:0043169:cation binding; GO:0043167:ion binding; GO:0046914:transition metal ion binding; GO:0008270:zinc ion binding; GO:0003676:nucleic acid binding; GO:0003677:DNA binding; GO:0046872:metal ion binding	null	null	null	null	2.41631	1.25216e-06	Yes
Arundo_WS_Unigene056469	gi|163838762|ref|NP_001106266.1|	5.32e-29	GO:0005488:binding; GO:0043169:cation binding; GO:0043167:ion binding; GO:0046914:transition metal ion binding; GO:0008270:zinc ion binding; GO:0003676:nucleic acid binding; GO:0003677:DNA binding; GO:0046872:metal ion binding	null	null	null	null	2.77654	0.000434122	Yes
Arundo_WS_Unigene056471	gi|496500910|ref|WP_009209193.1|	0.00104	GO:0005488:binding; GO:0043169:cation binding; GO:0043167:ion binding; GO:0046914:transition metal ion binding; GO:0008270:zinc ion binding; GO:0003676:nucleic acid binding; GO:0003677:DNA binding; GO:0046872:metal ion binding	null	null	2.05512	1.14074e-12	2.39299	3.50726e-16	Yes
Arundo_WS_Unigene056472	gi|115477170|ref|NP_001062181.1|	3.01e-85	GO:0005488:binding; GO:0043169:cation binding; GO:0043167:ion binding; GO:0046914:transition metal ion binding; GO:0008270:zinc ion binding; GO:0003676:nucleic acid binding; GO:0003677:DNA binding; GO:0046872:metal ion binding	null	null	2.43116	2.22539e-10	2.63393	1.4473e-11	Yes
Arundo_WS_Unigene056475	gi|297724573|ref|NP_001174650.1|	1.23e-07	GO:0005488:binding; GO:0043169:cation binding; GO:0043167:ion binding; GO:0046914:transition metal ion binding; GO:0008270:zinc ion binding; GO:0003676:nucleic acid binding; GO:0003677:DNA binding; GO:0046872:metal ion binding	null	null	null	null	2.37307	1.8233e-06	Yes
Arundo_WS_Unigene056476	gi|163838762|ref|NP_001106266.1|	2.04e-28	GO:0005488:binding; GO:0043169:cation binding; GO:0043167:ion binding; GO:0046914:transition metal ion binding; GO:0008270:zinc ion binding; GO:0003676:nucleic acid binding; GO:0003677:DNA binding; GO:0046872:metal ion binding	null	null	null	null	2.42068	5.87746e-05	Yes
Arundo_WS_Unigene056488	gi|326520898|dbj|BAJ92812.1|	4.24e-33	GO:0009521:photosystem; GO:0009523:photosystem II; GO:0034357:photosynthetic membrane; GO:0005623:cell; GO:0043231:intracellular membrane-bounded organelle; GO:0005622:intracellular; GO:0043234:protein complex; GO:0009536:plastid; GO:0044444:cytoplasmic part; GO:0005737:cytoplasm; GO:0016020:membrane; GO:0043226:organelle; GO:0032991:macromolecular complex; GO:0044464:cell part; GO:0043227:membra…	null	null	-2.37679	7.7195e-05	null	null	Yes
Arundo_WS_Unigene056688	gi|226530983|ref|NP_001147043.1|	8.5e-223	GO:0032555:purine ribonucleotide binding; GO:0032553:ribonucleotide binding; GO:0044260:cellular macromolecule metabolic process; GO:0023060:signal transmission; GO:0006796:phosphate metabolic process; GO:0032559:adenyl ribonucleotide binding; GO:0006793:phosphorus metabolic process; GO:0043231:intracellular membrane-bounded organelle; GO:0005622:intracellular; GO:0043226:organelle; GO:0000166:nu…	null	null	3.7194	1.81067e-18	2.82657	1.77267e-11	Yes
Arundo_WS_Unigene056689	gi|242088471|ref|XP_002440068.1|	3.01e-85	GO:0032555:purine ribonucleotide binding; GO:0032553:ribonucleotide binding; GO:0044260:cellular macromolecule metabolic process; GO:0023060:signal transmission; GO:0006796:phosphate metabolic process; GO:0032559:adenyl ribonucleotide binding; GO:0006793:phosphorus metabolic process; GO:0043231:intracellular membrane-bounded organelle; GO:0005622:intracellular; GO:0043226:organelle; GO:0000166:nu…	null	null	3.68609	9.90067e-06	null	null	Yes
Arundo_WS_Unigene056705	gi|242059599|ref|XP_002458945.1|	1.04e-275		null	null	3.36981	9.02856e-05	null	null	Yes
Arundo_WS_Unigene056726	gi|242032883|ref|XP_002463836.1|	4.61e-130	GO:0005622:intracellular; GO:0005488:binding; GO:0043169:cation binding; GO:0044464:cell part; GO:0043167:ion binding; GO:0005623:cell; GO:0046914:transition metal ion binding; GO:0008270:zinc ion binding; GO:0046872:metal ion binding	null	null	3.06577	3.34078e-09	2.63476	7.12174e-07	Yes
Arundo_WS_Unigene056727	gi|242032883|ref|XP_002463836.1|	2.06e-131	GO:0005622:intracellular; GO:0005488:binding; GO:0043169:cation binding; GO:0044464:cell part; GO:0043167:ion binding; GO:0005623:cell; GO:0046914:transition metal ion binding; GO:0008270:zinc ion binding; GO:0046872:metal ion binding	null	null	2.20037	1.33624e-05	null	null	Yes
Arundo_WS_Unigene056728	gi|226505708|ref|NP_001141813.1|	8.29e-213	GO:0003824:catalytic activity; GO:0043231:intracellular membrane-bounded organelle; GO:0005622:intracellular; GO:0005737:cytoplasm; GO:0043226:organelle; GO:0043227:membrane-bounded organelle; GO:0006508:proteolysis; GO:0043229:intracellular organelle; GO:0043170:macromolecule metabolic process; GO:0044238:primary metabolic process; GO:0031988:membrane-bounded vesicle; GO:0005623:cell; GO:0031410…	null	null	2.1222	0.000481034	2.21123	0.000450205	Yes
Arundo_WS_Unigene056730	gi|226505708|ref|NP_001141813.1|	8.29e-213	GO:0003824:catalytic activity; GO:0043231:intracellular membrane-bounded organelle; GO:0005622:intracellular; GO:0005737:cytoplasm; GO:0043226:organelle; GO:0043227:membrane-bounded organelle; GO:0006508:proteolysis; GO:0043229:intracellular organelle; GO:0043170:macromolecule metabolic process; GO:0044238:primary metabolic process; GO:0031988:membrane-bounded vesicle; GO:0005623:cell; GO:0031410…	null	null	3.28599	2.01432e-08	2.97917	6.75663e-07	Yes
Arundo_WS_Unigene056745	gi|308080884|ref|NP_001182868.1|	5.22e-15		-7.95151	7.30883e-13	-14.0718	2.31254e-22	-6.12028	0.00042552	Yes
Arundo_WS_Unigene056974	gi|115438843|ref|NP_001043701.1|	1.48e-219	GO:0006820:anion transport; GO:0005215:transporter activity; GO:0015075:ion transmembrane transporter activity; GO:0008508:bile acid:sodium symporter activity; GO:0008324:cation transmembrane transporter activity; GO:0031224:intrinsic to membrane; GO:0022804:active transmembrane transporter activity; GO:0051234:establishment of localization; GO:0046943:carboxylic acid transmembrane transporter ac…	-3.45035	1.90403e-09	null	null	2.7664	2.84645e-07	Yes
Arundo_WS_Unigene056981	gi|115447197|ref|NP_001047378.1|	4.38e-31	GO:0032555:purine ribonucleotide binding; GO:0032553:ribonucleotide binding; GO:0044260:cellular macromolecule metabolic process; GO:0043169:cation binding; GO:0043167:ion binding; GO:0006796:phosphate metabolic process; GO:0003824:catalytic activity; GO:0006793:phosphorus metabolic process; GO:0032559:adenyl ribonucleotide binding; GO:0046872:metal ion binding; GO:0043231:intracellular membrane-…	null	null	2.73096	5.26704e-07	2.27006	5.97475e-05	Yes
Arundo_WS_Unigene057030	gi|242058873|ref|XP_002458582.1|	2.63e-275	GO:0050662:coenzyme binding; GO:0006807:nitrogen compound metabolic process; GO:0006725:cellular aromatic compound metabolic process; GO:0050660:FAD binding; GO:0006091:generation of precursor metabolites and energy; GO:0003824:catalytic activity; GO:0016645:oxidoreductase activity, acting on the CH-NH group of donors; GO:0010817:regulation of hormone levels; GO:0043231:intracellular membrane-bou…	null	null	3.88553	2.57099e-11	2.93502	4.86944e-07	Yes
Arundo_WS_Unigene057047	gi|242038269|ref|XP_002466529.1|	3.74e-121	GO:0005515:protein binding; GO:0006457:protein folding; GO:0005488:binding; GO:0044260:cellular macromolecule metabolic process; GO:0009987:cellular process; GO:0031072:heat shock protein binding; GO:0008152:metabolic process; GO:0051082:unfolded protein binding; GO:0044267:cellular protein metabolic process; GO:0043170:macromolecule metabolic process; GO:0019538:protein metabolic process; GO:004…	8.38064	5.5167e-05	8.23424	4.0873e-06	null	null	Yes
Arundo_WS_Unigene057074	gi|242042934|ref|XP_002459338.1|	1.14e-80	GO:0010468:regulation of gene expression; GO:0010467:gene expression; GO:0006807:nitrogen compound metabolic process; GO:0051171:regulation of nitrogen compound metabolic process; GO:0044260:cellular macromolecule metabolic process; GO:0019222:regulation of metabolic process; GO:0005634:nucleus; GO:0080090:regulation of primary metabolic process; GO:0043231:intracellular membrane-bounded organell…	null	null	-3.67301	0.000237883	null	null	No
Arundo_WS_Unigene057165	gi|242054593|ref|XP_002456442.1|	1.04e-253	GO:0043169:cation binding; GO:0043167:ion binding; GO:0046914:transition metal ion binding; GO:0003824:catalytic activity; GO:0046872:metal ion binding; GO:0070011:peptidase activity, acting on L-amino acid peptides; GO:0004175:endopeptidase activity; GO:0016787:hydrolase activity; GO:0005488:binding; GO:0008152:metabolic process; GO:0006508:proteolysis; GO:0008270:zinc ion binding; GO:0008233:pe…	null	null	2.40223	0.00028663	null	null	Yes
Arundo_WS_Unigene057166	gi|242054593|ref|XP_002456442.1|	0	GO:0043169:cation binding; GO:0043167:ion binding; GO:0046914:transition metal ion binding; GO:0003824:catalytic activity; GO:0046872:metal ion binding; GO:0070011:peptidase activity, acting on L-amino acid peptides; GO:0004175:endopeptidase activity; GO:0016787:hydrolase activity; GO:0005488:binding; GO:0008152:metabolic process; GO:0006508:proteolysis; GO:0008270:zinc ion binding; GO:0008233:pe…	null	null	null	null	4.67389	7.10831e-05	Yes
Arundo_WS_Unigene057268	gi|297725761|ref|NP_001175244.1|	1.3e-08	GO:0005976:polysaccharide metabolic process; GO:0005975:carbohydrate metabolic process; GO:0043169:cation binding; GO:0043167:ion binding; GO:0009056:catabolic process; GO:0009057:macromolecule catabolic process; GO:0003824:catalytic activity; GO:0004553:hydrolase activity, hydrolyzing O-glycosyl compounds; GO:0016052:carbohydrate catabolic process; GO:0016787:hydrolase activity; GO:0005488:bindi…	null	null	3.23863	1.13679e-06	3.79808	3.37965e-08	Yes
Arundo_WS_Unigene057269	gi|115450651|ref|NP_001048926.1|	2.47e-250	GO:0005976:polysaccharide metabolic process; GO:0005975:carbohydrate metabolic process; GO:0043169:cation binding; GO:0043167:ion binding; GO:0009056:catabolic process; GO:0009057:macromolecule catabolic process; GO:0003824:catalytic activity; GO:0004553:hydrolase activity, hydrolyzing O-glycosyl compounds; GO:0016052:carbohydrate catabolic process; GO:0016787:hydrolase activity; GO:0005488:bindi…	null	null	3.789	2.17877e-25	3.32368	4.29009e-20	Yes
Arundo_WS_Unigene057347	gi|16191649|dbj|BAB69916.1|	0.00285	GO:0010468:regulation of gene expression; GO:0006807:nitrogen compound metabolic process; GO:0010467:gene expression; GO:0051171:regulation of nitrogen compound metabolic process; GO:0044260:cellular macromolecule metabolic process; GO:0019222:regulation of metabolic process; GO:0080090:regulation of primary metabolic process; GO:0019219:regulation of cellular nucleobase, nucleoside, nucleotide a…	null	null	4.90926	5.38591e-05	null	null	No
Arundo_WS_Unigene057351	gi|16191649|dbj|BAB69916.1|	0.00329	GO:0010468:regulation of gene expression; GO:0006807:nitrogen compound metabolic process; GO:0010467:gene expression; GO:0051171:regulation of nitrogen compound metabolic process; GO:0044260:cellular macromolecule metabolic process; GO:0019222:regulation of metabolic process; GO:0080090:regulation of primary metabolic process; GO:0019219:regulation of cellular nucleobase, nucleoside, nucleotide a…	null	null	null	null	3.3206	1.90729e-05	No
Arundo_WS_Unigene057360	gi|218188414|gb|EEC70841.1|	1.74e-186	GO:0005515:protein binding; GO:0032555:purine ribonucleotide binding; GO:0032553:ribonucleotide binding; GO:0044260:cellular macromolecule metabolic process; GO:0006796:phosphate metabolic process; GO:0003824:catalytic activity; GO:0006793:phosphorus metabolic process; GO:0032559:adenyl ribonucleotide binding; GO:0043231:intracellular membrane-bounded organelle; GO:0005622:intracellular; GO:00057…	null	null	2.36647	0.000836189	null	null	Yes
Arundo_WS_Unigene057473	gi|162463869|ref|NP_001105979.1|	2.73e-143	GO:0005506:iron ion binding; GO:0043169:cation binding; GO:0043167:ion binding; GO:0046914:transition metal ion binding; GO:0051213:dioxygenase activity; GO:0003824:catalytic activity; GO:0046872:metal ion binding; GO:0005488:binding; GO:0016165:lipoxygenase activity; GO:0008152:metabolic process; GO:0016491:oxidoreductase activity; GO:0016702:oxidoreductase activity, acting on single donors with…	null	null	4.23816	8.85758e-09	4.42366	5.18689e-09	Yes
Arundo_WS_Unigene057474	gi|242073236|ref|XP_002446554.1|	0	GO:0005506:iron ion binding; GO:0043169:cation binding; GO:0043167:ion binding; GO:0046914:transition metal ion binding; GO:0051213:dioxygenase activity; GO:0003824:catalytic activity; GO:0046872:metal ion binding; GO:0005488:binding; GO:0016165:lipoxygenase activity; GO:0008152:metabolic process; GO:0016491:oxidoreductase activity; GO:0016702:oxidoreductase activity, acting on single donors with…	null	null	4.28881	1.87515e-27	3.46349	3.75159e-19	Yes
Arundo_WS_Unigene057548	gi|242039901|ref|XP_002467345.1|	3.53e-123	GO:0031988:membrane-bounded vesicle; GO:0005623:cell; GO:0031410:cytoplasmic vesicle; GO:0031982:vesicle; GO:0043231:intracellular membrane-bounded organelle; GO:0005622:intracellular; GO:0044444:cytoplasmic part; GO:0005737:cytoplasm; GO:0043226:organelle; GO:0044464:cell part; GO:0043227:membrane-bounded organelle; GO:0016023:cytoplasmic membrane-bounded vesicle; GO:0043229:intracellular organe…	10.1697	0.000198258	8.4303	0.000216466	null	null	Yes
Arundo_WS_Unigene057637	gi|242086517|ref|XP_002439091.1|	3.42e-135	GO:0033036:macromolecule localization; GO:0008104:protein localization; GO:0009987:cellular process; GO:0006810:transport; GO:0015031:protein transport; GO:0016192:vesicle-mediated transport; GO:0051234:establishment of localization; GO:0051179:localization; GO:0045184:establishment of protein localization	null	null	2.0867	0.000129242	null	null	Yes
Arundo_WS_Unigene057645	gi|242096320|ref|XP_002438650.1|	2.1e-163		null	null	-2.18654	5.23534e-09	null	null	Yes
Arundo_WS_Unigene057647	gi|194699112|gb|ACF83640.1|	1.71e-70		null	null	-3.73741	1.21049e-05	null	null	No
Arundo_WS_Unigene057669	gi|15217316|gb|AAK92660.1|AC090487_2	8.14e-40		null	null	2.9596	1.18221e-10	null	null	Yes
Arundo_WS_Unigene057672	gi|242036785|ref|XP_002465787.1|	7.84e-55		null	null	null	null	2.18069	1.11392e-12	Yes
Arundo_WS_Unigene057702	gi|115452845|ref|NP_001050023.1|	1.57e-58	GO:0010467:gene expression; GO:0009058:biosynthetic process; GO:0009987:cellular process; GO:0044260:cellular macromolecule metabolic process; GO:0009059:macromolecule biosynthetic process; GO:0003743:translation initiation factor activity; GO:0003676:nucleic acid binding; GO:0006412:translation; GO:0006413:translational initiation; GO:0034645:cellular macromolecule biosynthetic process; GO:00054…	null	null	-4.51613	0.000419703	null	null	Yes
Arundo_WS_Unigene057737	gi|125527554|gb|EAY75668.1|	2.87e-212	GO:0006807:nitrogen compound metabolic process; GO:0043169:cation binding; GO:0043167:ion binding; GO:0044281:small molecule metabolic process; GO:0003824:catalytic activity; GO:0046872:metal ion binding; GO:0009165:nucleotide biosynthetic process; GO:0043231:intracellular membrane-bounded organelle; GO:0005622:intracellular; GO:0009536:plastid; GO:0006753:nucleoside phosphate metabolic process; …	null	null	2.57035	2.4475e-05	2.479	8.48083e-05	Yes
Arundo_WS_Unigene057806	gi|115444433|ref|NP_001045996.1|	1.1e-31	GO:0032555:purine ribonucleotide binding; GO:0032553:ribonucleotide binding; GO:0044260:cellular macromolecule metabolic process; GO:0006796:phosphate metabolic process; GO:0003824:catalytic activity; GO:0006793:phosphorus metabolic process; GO:0032559:adenyl ribonucleotide binding; GO:0000166:nucleotide binding; GO:0016301:kinase activity; GO:0030554:adenyl nucleotide binding; GO:0001882:nucleos…	null	null	2.25206	2.58572e-13	null	null	Yes
Arundo_WS_Unigene057826	gi|226530264|ref|NP_001141755.1|	1.16e-222		null	null	2.58126	0.000165348	null	null	Yes
Arundo_WS_Unigene057883	gi|226529421|ref|NP_001147668.1|	1.15e-146	GO:0032555:purine ribonucleotide binding; GO:0032553:ribonucleotide binding; GO:0044260:cellular macromolecule metabolic process; GO:0006796:phosphate metabolic process; GO:0003824:catalytic activity; GO:0006793:phosphorus metabolic process; GO:0032559:adenyl ribonucleotide binding; GO:0043231:intracellular membrane-bounded organelle; GO:0005622:intracellular; GO:0009536:plastid; GO:0005737:cytop…	null	null	3.03844	7.42413e-07	null	null	Yes
Arundo_WS_Unigene057917	gi|238007640|gb|ACR34855.1|	3.64e-75	GO:0008287:protein serine/threonine phosphatase complex; GO:0044260:cellular macromolecule metabolic process; GO:0016788:hydrolase activity, acting on ester bonds; GO:0006796:phosphate metabolic process; GO:0003824:catalytic activity; GO:0006793:phosphorus metabolic process; GO:0016791:phosphatase activity; GO:0042578:phosphoric ester hydrolase activity; GO:0006470:protein amino acid dephosphoryl…	null	null	3.76142	8.95657e-34	3.39364	4.63233e-28	Yes
Arundo_WS_Unigene058161	gi|115450048|ref|NP_001048625.1|	2.05e-32	GO:0005515:protein binding; GO:0032555:purine ribonucleotide binding; GO:0032553:ribonucleotide binding; GO:0044260:cellular macromolecule metabolic process; GO:0043169:cation binding; GO:0043167:ion binding; GO:0006796:phosphate metabolic process; GO:0003824:catalytic activity; GO:0006793:phosphorus metabolic process; GO:0046872:metal ion binding; GO:0032559:adenyl ribonucleotide binding; GO:000…	null	null	2.66791	2.19541e-20	null	null	Yes
Arundo_WS_Unigene058162	gi|115450048|ref|NP_001048625.1|	5.44e-33	GO:0005515:protein binding; GO:0032555:purine ribonucleotide binding; GO:0032553:ribonucleotide binding; GO:0044260:cellular macromolecule metabolic process; GO:0043169:cation binding; GO:0043167:ion binding; GO:0006796:phosphate metabolic process; GO:0003824:catalytic activity; GO:0006793:phosphorus metabolic process; GO:0046872:metal ion binding; GO:0032559:adenyl ribonucleotide binding; GO:000…	null	null	2.23354	7.6633e-13	null	null	Yes
Arundo_WS_Unigene058180	gi|242036363|ref|XP_002465576.1|	0	GO:0032555:purine ribonucleotide binding; GO:0032553:ribonucleotide binding; GO:0044260:cellular macromolecule metabolic process; GO:0006796:phosphate metabolic process; GO:0003824:catalytic activity; GO:0006793:phosphorus metabolic process; GO:0032559:adenyl ribonucleotide binding; GO:0000166:nucleotide binding; GO:0016301:kinase activity; GO:0030554:adenyl nucleotide binding; GO:0001882:nucleos…	null	null	2.03858	1.12502e-08	null	null	No
Arundo_WS_Unigene058238				-9.67348	1.37419e-05	null	null	8.54051	1.77037e-05	No
Arundo_WS_Unigene058269	gi|224030821|gb|ACN34486.1|	3.99e-195	GO:0044262:cellular carbohydrate metabolic process; GO:0070085:glycosylation; GO:0044260:cellular macromolecule metabolic process; GO:0003824:catalytic activity; GO:0043231:intracellular membrane-bounded organelle; GO:0005739:mitochondrion; GO:0005622:intracellular; GO:0009100:glycoprotein metabolic process; GO:0005737:cytoplasm; GO:0009101:glycoprotein biosynthetic process; GO:0043226:organelle;…	null	null	4.22119	0.000104128	null	null	Yes
Arundo_WS_Unigene058328	gi|242074036|ref|XP_002446954.1|	2.26e-215	GO:0016020:membrane; GO:0044464:cell part; GO:0005623:cell; GO:0031224:intrinsic to membrane; GO:0016021:integral to membrane; GO:0044425:membrane part	null	null	2.11577	4.93178e-06	null	null	Yes
Arundo_WS_Unigene058331	gi|302139068|gb|ADK94872.1|	3.53e-292	GO:0006629:lipid metabolic process; GO:0008610:lipid biosynthetic process; GO:0009058:biosynthetic process; GO:0009987:cellular process; GO:0005623:cell; GO:0008654:phospholipid biosynthetic process; GO:0045017:glycerolipid biosynthetic process; GO:0016020:membrane; GO:0008152:metabolic process; GO:0044464:cell part; GO:0006650:glycerophospholipid metabolic process; GO:0046486:glycerolipid metabo…	null	null	2.09721	7.7306e-05	null	null	Yes
Arundo_WS_Unigene058378	gi|242094756|ref|XP_002437868.1|	0	GO:0005215:transporter activity; GO:0032555:purine ribonucleotide binding; GO:0016817:hydrolase activity, acting on acid anhydrides; GO:0032553:ribonucleotide binding; GO:0031224:intrinsic to membrane; GO:0016818:hydrolase activity, acting on acid anhydrides, in phosphorus-containing anhydrides; GO:0032559:adenyl ribonucleotide binding; GO:0043231:intracellular membrane-bounded organelle; GO:0005…	8.99279	9.10863e-09	9.47139	2.19533e-11	null	null	Yes
Arundo_WS_Unigene058383	gi|242047490|ref|XP_002461491.1|	4.56e-174	GO:0005515:protein binding; GO:0004842:ubiquitin-protein ligase activity; GO:0016567:protein ubiquitination; GO:0044260:cellular macromolecule metabolic process; GO:0043169:cation binding; GO:0016874:ligase activity; GO:0043167:ion binding; GO:0046914:transition metal ion binding; GO:0000151:ubiquitin ligase complex; GO:0003824:catalytic activity; GO:0046872:metal ion binding; GO:0005622:intracel…	null	null	2.61099	5.57597e-09	2.23369	1.25995e-06	Yes
Arundo_WS_Unigene058394	gi|242047490|ref|XP_002461491.1|	3.79e-175	GO:0005515:protein binding; GO:0004842:ubiquitin-protein ligase activity; GO:0016567:protein ubiquitination; GO:0044260:cellular macromolecule metabolic process; GO:0043169:cation binding; GO:0016874:ligase activity; GO:0043167:ion binding; GO:0046914:transition metal ion binding; GO:0000151:ubiquitin ligase complex; GO:0003824:catalytic activity; GO:0046872:metal ion binding; GO:0005622:intracel…	null	null	2.22647	4.82745e-05	null	null	Yes
Arundo_WS_Unigene058401	gi|242047490|ref|XP_002461491.1|	1.35e-86	GO:0005515:protein binding; GO:0004842:ubiquitin-protein ligase activity; GO:0016567:protein ubiquitination; GO:0044260:cellular macromolecule metabolic process; GO:0043169:cation binding; GO:0016874:ligase activity; GO:0043167:ion binding; GO:0046914:transition metal ion binding; GO:0000151:ubiquitin ligase complex; GO:0003824:catalytic activity; GO:0046872:metal ion binding; GO:0005622:intracel…	null	null	5.56362	0.000100066	null	null	Yes
Arundo_WS_Unigene058419	gi|195607978|gb|ACG25819.1|	2.03e-48	GO:0000166:nucleotide binding; GO:0005488:binding; GO:0003676:nucleic acid binding	null	null	9.11953	0.000430771	null	null	Yes
Arundo_WS_Unigene058431				null	null	-6.75182	0.000349826	-7.52273	0.000129664	Yes
Arundo_WS_Unigene058435	gi|242037101|ref|XP_002465945.1|	4.72e-29	GO:0005215:transporter activity; GO:0015075:ion transmembrane transporter activity; GO:0008324:cation transmembrane transporter activity; GO:0031224:intrinsic to membrane; GO:0022804:active transmembrane transporter activity; GO:0051234:establishment of localization; GO:0015298:solute:cation antiporter activity; GO:0015297:antiporter activity; GO:0015299:solute:hydrogen antiporter activity; GO:00…	null	null	-7.51319	3.75431e-05	-7.48754	7.01759e-05	Yes
Arundo_WS_Unigene058481	gi|195612984|gb|ACG28322.1|	9.05e-199	GO:0009628:response to abiotic stimulus; GO:0044464:cell part; GO:0006950:response to stress; GO:0009414:response to water deprivation; GO:0005623:cell; GO:0009415:response to water; GO:0009269:response to desiccation; GO:0042221:response to chemical stimulus; GO:0050896:response to stimulus	null	null	2.2939	1.01038e-13	null	null	Yes
Arundo_WS_Unigene058568	gi|242079005|ref|XP_002444271.1|	1.5e-202	GO:0009987:cellular process; GO:0044260:cellular macromolecule metabolic process; GO:0003755:peptidyl-prolyl cis-trans isomerase activity; GO:0005623:cell; GO:0003824:catalytic activity; GO:0043231:intracellular membrane-bounded organelle; GO:0005622:intracellular; GO:0044444:cytoplasmic part; GO:0009536:plastid; GO:0005737:cytoplasm; GO:0043226:organelle; GO:0006457:protein folding; GO:0008152:m…	null	null	null	null	-9.86153	3.62872e-06	Yes
Arundo_WS_Unigene058637	gi|219885427|gb|ACL53088.1|	5e-89	GO:0046942:carboxylic acid transport; GO:0016020:membrane; GO:0044464:cell part; GO:0015837:amine transport; GO:0005623:cell; GO:0006865:amino acid transport; GO:0006810:transport; GO:0015849:organic acid transport; GO:0051234:establishment of localization; GO:0051179:localization	null	null	-2.47411	3.07912e-07	null	null	Yes
Arundo_WS_Unigene058682	gi|242052641|ref|XP_002455466.1|	4.73e-91	GO:0005622:intracellular; GO:0043226:organelle; GO:0005488:binding; GO:0043227:membrane-bounded organelle; GO:0044464:cell part; GO:0005623:cell; GO:0043229:intracellular organelle; GO:0005634:nucleus; GO:0044424:intracellular part; GO:0003676:nucleic acid binding; GO:0003677:DNA binding; GO:0043231:intracellular membrane-bounded organelle	null	null	-2.11949	4.35128e-06	null	null	No
Arundo_WS_Unigene058701	gi|242055439|ref|XP_002456865.1|	0	GO:0010468:regulation of gene expression; GO:0005515:protein binding; GO:0010467:gene expression; GO:0006807:nitrogen compound metabolic process; GO:0005516:calmodulin binding; GO:0051171:regulation of nitrogen compound metabolic process; GO:0044260:cellular macromolecule metabolic process; GO:0019222:regulation of metabolic process; GO:0005634:nucleus; GO:0080090:regulation of primary metabolic …	null	null	4.17007	1.16e-46	2.98893	1.99831e-26	Yes
Arundo_WS_Unigene058734	gi|242073380|ref|XP_002446626.1|	8.76e-162	GO:0005515:protein binding; GO:0005488:binding; GO:0019904:protein domain specific binding	null	null	2.08386	2.51668e-15	2.38695	3.66805e-19	Yes
Arundo_WS_Unigene058737	gi|242056547|ref|XP_002457419.1|	2.81e-66		null	null	5.03693	1.3869e-17	3.0305	7.81474e-08	Yes
Arundo_WS_Unigene058738	gi|125524310|gb|EAY72424.1|	3.67e-138		null	null	4.20242	2.71166e-09	null	null	Yes
Arundo_WS_Unigene058871	gi|238009790|gb|ACR35930.1|	9.78e-51	GO:0010468:regulation of gene expression; GO:0010467:gene expression; GO:0006807:nitrogen compound metabolic process; GO:0051171:regulation of nitrogen compound metabolic process; GO:0044260:cellular macromolecule metabolic process; GO:0019222:regulation of metabolic process; GO:0005634:nucleus; GO:0080090:regulation of primary metabolic process; GO:0043231:intracellular membrane-bounded organell…	null	null	2.05762	8.42571e-06	null	null	Yes
Arundo_WS_Unigene058875	gi|242046078|ref|XP_002460910.1|	0		null	null	2.21794	1.01612e-05	null	null	Yes
Arundo_WS_Unigene058962	gi|242071053|ref|XP_002450803.1|	4.35e-301	GO:0005488:binding; GO:0008152:metabolic process; GO:0003824:catalytic activity	5.35811	0.000545305	null	null	-4.72217	0.000375191	Yes
Arundo_WS_Unigene058965	gi|242071053|ref|XP_002450803.1|	1.33e-299	GO:0005488:binding; GO:0008152:metabolic process; GO:0003824:catalytic activity	null	null	2.09174	2.33464e-05	null	null	Yes
Arundo_WS_Unigene058966	gi|242071053|ref|XP_002450803.1|	1.07e-165	GO:0005488:binding; GO:0008152:metabolic process; GO:0003824:catalytic activity	-3.93669	8.49941e-05	null	null	4.16973	2.31433e-06	Yes
Arundo_WS_Unigene059038	gi|223945661|gb|ACN26914.1|	7.6e-27	GO:0005488:binding; GO:0008152:metabolic process; GO:0016491:oxidoreductase activity; GO:0003824:catalytic activity; GO:0055114:oxidation reduction	6.76873	4.05293e-07	6.19111	1.15784e-07	null	null	Yes
Arundo_WS_Unigene059141	gi|219886763|gb|ACL53756.1|	2.04e-71		null	null	-9.86092	0.000502515	null	null	No
Arundo_WS_Unigene059149	gi|223946697|gb|ACN27432.1|	1.25e-105		-9.60902	6.95436e-10	null	null	8.55159	9.42435e-09	No
Arundo_WS_Unigene059180	gi|242053715|ref|XP_002456003.1|	4.39e-208	GO:0005515:protein binding; GO:0005488:binding; GO:0043169:cation binding; GO:0043167:ion binding; GO:0046914:transition metal ion binding; GO:0008270:zinc ion binding; GO:0046872:metal ion binding	6.18008	0.000933216	5.19428	0.000739521	null	null	Yes
Arundo_WS_Unigene059248	gi|224032551|gb|ACN35351.1|	7.38e-13	GO:0010468:regulation of gene expression; GO:0005515:protein binding; GO:0010467:gene expression; GO:0006807:nitrogen compound metabolic process; GO:0003700:transcription factor activity; GO:0051252:regulation of RNA metabolic process; GO:0051171:regulation of nitrogen compound metabolic process; GO:0044260:cellular macromolecule metabolic process; GO:0019222:regulation of metabolic process; GO:0…	null	null	-2.98716	1.63029e-18	-2.1583	3.96024e-10	Yes
Arundo_WS_Unigene059267	gi|195617344|gb|ACG30502.1|	0.00383	GO:0010468:regulation of gene expression; GO:0005515:protein binding; GO:0010467:gene expression; GO:0006807:nitrogen compound metabolic process; GO:0003700:transcription factor activity; GO:0051252:regulation of RNA metabolic process; GO:0051171:regulation of nitrogen compound metabolic process; GO:0044260:cellular macromolecule metabolic process; GO:0019222:regulation of metabolic process; GO:0…	null	null	-2.36875	1.32612e-07	null	null	Yes
Arundo_WS_Unigene059272	gi|224032551|gb|ACN35351.1|	2.19e-15	GO:0010468:regulation of gene expression; GO:0005515:protein binding; GO:0010467:gene expression; GO:0006807:nitrogen compound metabolic process; GO:0003700:transcription factor activity; GO:0051252:regulation of RNA metabolic process; GO:0051171:regulation of nitrogen compound metabolic process; GO:0044260:cellular macromolecule metabolic process; GO:0019222:regulation of metabolic process; GO:0…	null	null	-2.91369	3.35444e-13	-2.16538	1.42859e-07	Yes
Arundo_WS_Unigene059281	gi|224032551|gb|ACN35351.1|	9.03e-13	GO:0010468:regulation of gene expression; GO:0005515:protein binding; GO:0010467:gene expression; GO:0006807:nitrogen compound metabolic process; GO:0003700:transcription factor activity; GO:0051252:regulation of RNA metabolic process; GO:0051171:regulation of nitrogen compound metabolic process; GO:0044260:cellular macromolecule metabolic process; GO:0019222:regulation of metabolic process; GO:0…	null	null	-2.50851	1.03143e-10	-2.56878	7.36172e-11	Yes
Arundo_WS_Unigene059284	gi|224032551|gb|ACN35351.1|	7.8e-13	GO:0010468:regulation of gene expression; GO:0005515:protein binding; GO:0010467:gene expression; GO:0006807:nitrogen compound metabolic process; GO:0003700:transcription factor activity; GO:0051252:regulation of RNA metabolic process; GO:0051171:regulation of nitrogen compound metabolic process; GO:0044260:cellular macromolecule metabolic process; GO:0019222:regulation of metabolic process; GO:0…	null	null	-2.53273	5.92231e-11	null	null	Yes
Arundo_WS_Unigene059292	gi|224032551|gb|ACN35351.1|	1.7e-05	GO:0010468:regulation of gene expression; GO:0005515:protein binding; GO:0010467:gene expression; GO:0006807:nitrogen compound metabolic process; GO:0003700:transcription factor activity; GO:0051252:regulation of RNA metabolic process; GO:0051171:regulation of nitrogen compound metabolic process; GO:0044260:cellular macromolecule metabolic process; GO:0019222:regulation of metabolic process; GO:0…	null	null	-3.1681	2.07258e-09	-2.47587	5.77183e-06	Yes
Arundo_WS_Unigene059313	gi|242065494|ref|XP_002454036.1|	2.41e-272	GO:0042578:phosphoric ester hydrolase activity; GO:0016791:phosphatase activity; GO:0016787:hydrolase activity; GO:0016788:hydrolase activity, acting on ester bonds; GO:0004721:phosphoprotein phosphatase activity; GO:0004722:protein serine/threonine phosphatase activity; GO:0003824:catalytic activity	null	null	2.39624	2.74993e-08	null	null	Yes
Arundo_WS_Unigene059343	gi|242070083|ref|XP_002450318.1|	0	GO:0009987:cellular process; GO:0005623:cell; GO:0006887:exocytosis; GO:0051234:establishment of localization; GO:0046903:secretion; GO:0005622:intracellular; GO:0051641:cellular localization; GO:0044444:cytoplasmic part; GO:0043234:protein complex; GO:0005737:cytoplasm; GO:0000145:exocyst; GO:0044448:cell cortex part; GO:0032991:macromolecular complex; GO:0044464:cell part; GO:0006810:transport;…	null	null	2.45412	4.24549e-18	null	null	Yes
Arundo_WS_Unigene059366	gi|242063150|ref|XP_002452864.1|	8.21e-57	GO:0005515:protein binding; GO:0004842:ubiquitin-protein ligase activity; GO:0016567:protein ubiquitination; GO:0044260:cellular macromolecule metabolic process; GO:0043169:cation binding; GO:0016874:ligase activity; GO:0043167:ion binding; GO:0046914:transition metal ion binding; GO:0000151:ubiquitin ligase complex; GO:0003824:catalytic activity; GO:0046872:metal ion binding; GO:0043231:intracel…	null	null	5.67178	4.43636e-06	4.13456	0.00074637	Yes
Arundo_WS_Unigene059367	gi|242063150|ref|XP_002452864.1|	1.31e-202	GO:0005515:protein binding; GO:0043169:cation binding; GO:0043167:ion binding; GO:0031988:membrane-bounded vesicle; GO:0046914:transition metal ion binding; GO:0005623:cell; GO:0031410:cytoplasmic vesicle; GO:0031982:vesicle; GO:0046872:metal ion binding; GO:0043231:intracellular membrane-bounded organelle; GO:0005622:intracellular; GO:0044444:cytoplasmic part; GO:0005737:cytoplasm; GO:0043226:or…	null	null	6.21352	4.41935e-40	4.78438	6.80284e-28	No
Arundo_WS_Unigene059374	gi|226501166|ref|NP_001150754.1|	6.46e-165	GO:0006032:chitin catabolic process; GO:0006807:nitrogen compound metabolic process; GO:0006030:chitin metabolic process; GO:0003824:catalytic activity; GO:0004553:hydrolase activity, hydrolyzing O-glycosyl compounds; GO:0043231:intracellular membrane-bounded organelle; GO:0005622:intracellular; GO:0005737:cytoplasm; GO:0016052:carbohydrate catabolic process; GO:0043226:organelle; GO:0016798:hydr…	null	null	5.04415	1.66267e-26	3.66079	9.81085e-16	Yes
Arundo_WS_Unigene059411	gi|218200078|gb|EEC82505.1|	2.79e-147	GO:0032555:purine ribonucleotide binding; GO:0032553:ribonucleotide binding; GO:0044260:cellular macromolecule metabolic process; GO:0023046:signaling process; GO:0023060:signal transmission; GO:0006796:phosphate metabolic process; GO:0003824:catalytic activity; GO:0006793:phosphorus metabolic process; GO:0032559:adenyl ribonucleotide binding; GO:0007154:cell communication; GO:0000166:nucleotide …	null	null	10.3713	5.00087e-05	null	null	Yes
Arundo_WS_Unigene059412	gi|218200078|gb|EEC82505.1|	4.96e-70	GO:0032555:purine ribonucleotide binding; GO:0032553:ribonucleotide binding; GO:0044260:cellular macromolecule metabolic process; GO:0023046:signaling process; GO:0023060:signal transmission; GO:0006796:phosphate metabolic process; GO:0003824:catalytic activity; GO:0006793:phosphorus metabolic process; GO:0032559:adenyl ribonucleotide binding; GO:0007154:cell communication; GO:0000166:nucleotide …	null	null	2.37201	0.000365999	null	null	Yes
Arundo_WS_Unigene059417	gi|218200078|gb|EEC82505.1|	4.15e-164	GO:0032555:purine ribonucleotide binding; GO:0032553:ribonucleotide binding; GO:0044260:cellular macromolecule metabolic process; GO:0023046:signaling process; GO:0023060:signal transmission; GO:0006796:phosphate metabolic process; GO:0003824:catalytic activity; GO:0006793:phosphorus metabolic process; GO:0032559:adenyl ribonucleotide binding; GO:0007154:cell communication; GO:0000166:nucleotide …	null	null	2.49555	9.30111e-14	null	null	Yes
Arundo_WS_Unigene059418	gi|242050982|ref|XP_002463235.1|	7.75e-122	GO:0032555:purine ribonucleotide binding; GO:0032553:ribonucleotide binding; GO:0044260:cellular macromolecule metabolic process; GO:0023046:signaling process; GO:0023060:signal transmission; GO:0006796:phosphate metabolic process; GO:0003824:catalytic activity; GO:0006793:phosphorus metabolic process; GO:0032559:adenyl ribonucleotide binding; GO:0007154:cell communication; GO:0000166:nucleotide …	null	null	4.44673	3.44253e-10	2.89992	4.4776e-05	Yes
Arundo_WS_Unigene059420	gi|218200078|gb|EEC82505.1|	3.2e-120	GO:0032555:purine ribonucleotide binding; GO:0032553:ribonucleotide binding; GO:0044260:cellular macromolecule metabolic process; GO:0023046:signaling process; GO:0023060:signal transmission; GO:0006796:phosphate metabolic process; GO:0003824:catalytic activity; GO:0006793:phosphorus metabolic process; GO:0032559:adenyl ribonucleotide binding; GO:0007154:cell communication; GO:0000166:nucleotide …	null	null	2.19047	6.86932e-05	2.19887	0.000111631	Yes
Arundo_WS_Unigene059488	gi|224034375|gb|ACN36263.1|	7.37e-173	GO:0006629:lipid metabolic process; GO:0031407:oxylipin metabolic process; GO:0050662:coenzyme binding; GO:0031408:oxylipin biosynthetic process; GO:0010181:FMN binding; GO:0044283:small molecule biosynthetic process; GO:0009695:jasmonic acid biosynthetic process; GO:0044281:small molecule metabolic process; GO:0043436:oxoacid metabolic process; GO:0009694:jasmonic acid metabolic process; GO:0003…	null	null	5.30689	1.394e-10	null	null	Yes
Arundo_WS_Unigene059598	gi|218187813|gb|EEC70240.1|	1.69e-253	GO:0032555:purine ribonucleotide binding; GO:0032553:ribonucleotide binding; GO:0044260:cellular macromolecule metabolic process; GO:0006796:phosphate metabolic process; GO:0003824:catalytic activity; GO:0006793:phosphorus metabolic process; GO:0032559:adenyl ribonucleotide binding; GO:0000166:nucleotide binding; GO:0016301:kinase activity; GO:0030554:adenyl nucleotide binding; GO:0001882:nucleos…	null	null	4.06027	0.000778369	null	null	Yes
Arundo_WS_Unigene059599	gi|226491854|ref|NP_001151462.1|	2.23e-32	GO:0032555:purine ribonucleotide binding; GO:0032553:ribonucleotide binding; GO:0044260:cellular macromolecule metabolic process; GO:0006796:phosphate metabolic process; GO:0003824:catalytic activity; GO:0006793:phosphorus metabolic process; GO:0032559:adenyl ribonucleotide binding; GO:0000166:nucleotide binding; GO:0016301:kinase activity; GO:0030554:adenyl nucleotide binding; GO:0001882:nucleos…	null	null	6.62257	0.000343628	null	null	Yes
Arundo_WS_Unigene059669	gi|326497853|dbj|BAJ94789.1|	2.77e-210		null	null	2.53798	2.07931e-18	2.01228	6.98556e-12	Yes
Arundo_WS_Unigene059723	gi|218198848|gb|EEC81275.1|	5.87e-225	GO:0010468:regulation of gene expression; GO:0006807:nitrogen compound metabolic process; GO:0010467:gene expression; GO:0051171:regulation of nitrogen compound metabolic process; GO:0044260:cellular macromolecule metabolic process; GO:0019222:regulation of metabolic process; GO:0080090:regulation of primary metabolic process; GO:0019219:regulation of cellular nucleobase, nucleoside, nucleotide a…	null	null	-2.64357	9.27779e-06	null	null	Yes
Arundo_WS_Unigene059940	gi|242077428|ref|XP_002448650.1|	1.93e-254	GO:0007389:pattern specification process; GO:0044264:cellular polysaccharide metabolic process; GO:0044262:cellular carbohydrate metabolic process; GO:0042546:cell wall biogenesis; GO:0044260:cellular macromolecule metabolic process; GO:0045491:xylan metabolic process; GO:0045492:xylan biosynthetic process; GO:0003002:regionalization; GO:0043231:intracellular membrane-bounded organelle; GO:001605…	2.88875	1.71478e-05	3.61919	5.19193e-10	null	null	Yes
Arundo_WS_Unigene059955	gi|242060520|ref|XP_002451549.1|	3.32e-174	GO:0008287:protein serine/threonine phosphatase complex; GO:0044260:cellular macromolecule metabolic process; GO:0016788:hydrolase activity, acting on ester bonds; GO:0006796:phosphate metabolic process; GO:0003824:catalytic activity; GO:0006793:phosphorus metabolic process; GO:0016791:phosphatase activity; GO:0042578:phosphoric ester hydrolase activity; GO:0006470:protein amino acid dephosphoryl…	null	null	2.58651	1.26908e-17	null	null	Yes
Arundo_WS_Unigene060015	gi|195644318|gb|ACG41627.1|	2.33e-155	GO:0005515:protein binding; GO:0009987:cellular process; GO:0051234:establishment of localization; GO:0005484:SNAP receptor activity; GO:0006944:cellular membrane fusion; GO:0005488:binding; GO:0006810:transport; GO:0061024:membrane organization; GO:0061025:membrane fusion; GO:0016192:vesicle-mediated transport; GO:0016044:cellular membrane organization; GO:0016043:cellular component organization…	null	null	3.01958	2.0187e-18	2.42303	2.60336e-12	No
Arundo_WS_Unigene060016	gi|226493721|ref|NP_001146156.1|	4.15e-150		null	null	null	null	2.01273	3.55261e-05	Yes
Arundo_WS_Unigene060017	gi|218200605|gb|EEC83032.1|	9.18e-184		null	null	2.02273	9.62292e-16	null	null	Yes
Arundo_WS_Unigene060066				null	null	2.9211	1.24077e-08	2.4393	3.83856e-06	Yes
Arundo_WS_Unigene060076	gi|242082303|ref|XP_002445920.1|	1.61e-304	GO:0006629:lipid metabolic process; GO:0008081:phosphoric diester hydrolase activity; GO:0044262:cellular carbohydrate metabolic process; GO:0009987:cellular process; GO:0005975:carbohydrate metabolic process; GO:0006066:alcohol metabolic process; GO:0016788:hydrolase activity, acting on ester bonds; GO:0044281:small molecule metabolic process; GO:0003824:catalytic activity; GO:0006071:glycerol m…	-7.98217	0.000972125	null	null	10.4423	4.43396e-07	Yes
Arundo_WS_Unigene060093	gi|326533382|dbj|BAJ93663.1|	1.55e-257	GO:0006629:lipid metabolic process; GO:0008081:phosphoric diester hydrolase activity; GO:0044262:cellular carbohydrate metabolic process; GO:0009987:cellular process; GO:0005975:carbohydrate metabolic process; GO:0006066:alcohol metabolic process; GO:0016788:hydrolase activity, acting on ester bonds; GO:0044281:small molecule metabolic process; GO:0003824:catalytic activity; GO:0006071:glycerol m…	null	null	-10.9401	3.03071e-08	-9.34052	3.3662e-06	Yes
Arundo_WS_Unigene060153				null	null	2.49645	0.000706591	3.03795	5.91597e-05	Yes
Arundo_WS_Unigene060154				null	null	3.5819	1.91644e-09	2.58115	2.35421e-05	Yes
Arundo_WS_Unigene060155	gi|242052031|ref|XP_002455161.1|	4.91e-247	GO:0005515:protein binding; GO:0005488:binding; GO:0043169:cation binding; GO:0043167:ion binding; GO:0046914:transition metal ion binding; GO:0008270:zinc ion binding; GO:0046872:metal ion binding	null	null	3.18337	1.55096e-20	2.73947	1.68479e-15	Yes
Arundo_WS_Unigene060156				6.92327	0.000272461	10.6628	1.19644e-12	3.73949	0.000417239	Yes
Arundo_WS_Unigene060200				null	null	3.34568	5.19417e-06	null	null	Yes
Arundo_WS_Unigene060237	gi|212720725|ref|NP_001131984.1|	1.57e-19		9.43877	0.000317796	8.11256	0.000218203	null	null	No
Arundo_WS_Unigene060346	gi|194707498|gb|ACF87833.1|	9.51e-266	GO:0050662:coenzyme binding; GO:0048037:cofactor binding; GO:0050660:FAD binding; GO:0003824:catalytic activity; GO:0016627:oxidoreductase activity, acting on the CH-CH group of donors; GO:0000166:nucleotide binding; GO:0030554:adenyl nucleotide binding; GO:0001882:nucleoside binding; GO:0005488:binding; GO:0001883:purine nucleoside binding; GO:0008152:metabolic process; GO:0016491:oxidoreductase…	null	null	null	null	9.07134	0.000937011	Yes
Arundo_WS_Unigene060353	gi|115456163|ref|NP_001051682.1|	2.8e-112	GO:0010468:regulation of gene expression; GO:0006807:nitrogen compound metabolic process; GO:0010467:gene expression; GO:0051171:regulation of nitrogen compound metabolic process; GO:0044260:cellular macromolecule metabolic process; GO:0019222:regulation of metabolic process; GO:0080090:regulation of primary metabolic process; GO:0019219:regulation of cellular nucleobase, nucleoside, nucleotide a…	null	null	4.88442	5.50667e-25	3.60166	2.48713e-15	No
Arundo_WS_Unigene060354	gi|293331851|ref|NP_001170390.1|	1.89e-74	GO:0010468:regulation of gene expression; GO:0006807:nitrogen compound metabolic process; GO:0010467:gene expression; GO:0051171:regulation of nitrogen compound metabolic process; GO:0044260:cellular macromolecule metabolic process; GO:0019222:regulation of metabolic process; GO:0080090:regulation of primary metabolic process; GO:0019219:regulation of cellular nucleobase, nucleoside, nucleotide a…	null	null	3.02928	6.56841e-05	3.67223	3.01837e-06	Yes
Arundo_WS_Unigene060355	gi|115456163|ref|NP_001051682.1|	7.43e-96	GO:0010468:regulation of gene expression; GO:0006807:nitrogen compound metabolic process; GO:0010467:gene expression; GO:0051171:regulation of nitrogen compound metabolic process; GO:0044260:cellular macromolecule metabolic process; GO:0019222:regulation of metabolic process; GO:0080090:regulation of primary metabolic process; GO:0019219:regulation of cellular nucleobase, nucleoside, nucleotide a…	null	null	2.45179	2.02596e-05	2.95255	5.51626e-07	Yes
Arundo_WS_Unigene060357	gi|195619948|gb|ACG31804.1|	3.68e-50	GO:0010468:regulation of gene expression; GO:0006807:nitrogen compound metabolic process; GO:0010467:gene expression; GO:0051171:regulation of nitrogen compound metabolic process; GO:0044260:cellular macromolecule metabolic process; GO:0019222:regulation of metabolic process; GO:0080090:regulation of primary metabolic process; GO:0019219:regulation of cellular nucleobase, nucleoside, nucleotide a…	null	null	2.83483	3.24917e-06	2.73559	1.34753e-05	Yes
Arundo_WS_Unigene060358	gi|115456163|ref|NP_001051682.1|	6.19e-56	GO:0010468:regulation of gene expression; GO:0006807:nitrogen compound metabolic process; GO:0010467:gene expression; GO:0051171:regulation of nitrogen compound metabolic process; GO:0044260:cellular macromolecule metabolic process; GO:0019222:regulation of metabolic process; GO:0080090:regulation of primary metabolic process; GO:0019219:regulation of cellular nucleobase, nucleoside, nucleotide a…	null	null	null	null	5.53268	6.33192e-05	Yes
Arundo_WS_Unigene060360	gi|194440744|ref|NP_001123932.1|	1.21e-122	GO:0010468:regulation of gene expression; GO:0006807:nitrogen compound metabolic process; GO:0010467:gene expression; GO:0051171:regulation of nitrogen compound metabolic process; GO:0044260:cellular macromolecule metabolic process; GO:0019222:regulation of metabolic process; GO:0080090:regulation of primary metabolic process; GO:0019219:regulation of cellular nucleobase, nucleoside, nucleotide a…	null	null	3.20331	8.80652e-18	2.44018	7.19566e-11	Yes
Arundo_WS_Unigene060363	gi|115456163|ref|NP_001051682.1|	2.15e-96	GO:0010468:regulation of gene expression; GO:0006807:nitrogen compound metabolic process; GO:0010467:gene expression; GO:0051171:regulation of nitrogen compound metabolic process; GO:0044260:cellular macromolecule metabolic process; GO:0019222:regulation of metabolic process; GO:0080090:regulation of primary metabolic process; GO:0019219:regulation of cellular nucleobase, nucleoside, nucleotide a…	null	null	4.40897	1.0814e-07	3.91721	3.60411e-06	No
Arundo_WS_Unigene060365	gi|115456163|ref|NP_001051682.1|	8.48e-104	GO:0010468:regulation of gene expression; GO:0006807:nitrogen compound metabolic process; GO:0010467:gene expression; GO:0051171:regulation of nitrogen compound metabolic process; GO:0044260:cellular macromolecule metabolic process; GO:0019222:regulation of metabolic process; GO:0080090:regulation of primary metabolic process; GO:0019219:regulation of cellular nucleobase, nucleoside, nucleotide a…	null	null	3.99567	3.03362e-05	null	null	No
Arundo_WS_Unigene060366	gi|125533654|gb|EAY80202.1|	1.62e-50	GO:0010468:regulation of gene expression; GO:0006807:nitrogen compound metabolic process; GO:0010467:gene expression; GO:0051171:regulation of nitrogen compound metabolic process; GO:0044260:cellular macromolecule metabolic process; GO:0019222:regulation of metabolic process; GO:0080090:regulation of primary metabolic process; GO:0019219:regulation of cellular nucleobase, nucleoside, nucleotide a…	null	null	3.89423	0.000897209	null	null	Yes
Arundo_WS_Unigene060371	gi|115456163|ref|NP_001051682.1|	4.79e-60	GO:0010468:regulation of gene expression; GO:0006807:nitrogen compound metabolic process; GO:0010467:gene expression; GO:0051171:regulation of nitrogen compound metabolic process; GO:0044260:cellular macromolecule metabolic process; GO:0019222:regulation of metabolic process; GO:0080090:regulation of primary metabolic process; GO:0019219:regulation of cellular nucleobase, nucleoside, nucleotide a…	null	null	3.34269	3.09784e-06	3.39515	4.12971e-06	Yes
Arundo_WS_Unigene060401	gi|226510305|ref|NP_001141837.1|	9.72e-16	GO:0005622:intracellular; GO:0044444:cytoplasmic part; GO:0009536:plastid; GO:0005737:cytoplasm; GO:0043226:organelle; GO:0016020:membrane; GO:0044464:cell part; GO:0043227:membrane-bounded organelle; GO:0005623:cell; GO:0043229:intracellular organelle; GO:0044424:intracellular part; GO:0043231:intracellular membrane-bounded organelle	null	null	2.24045	0.000991899	null	null	Yes
Arundo_WS_Unigene060402	gi|326526207|dbj|BAJ93280.1|	2.01e-287	GO:0005622:intracellular; GO:0044444:cytoplasmic part; GO:0009536:plastid; GO:0005737:cytoplasm; GO:0043226:organelle; GO:0016020:membrane; GO:0044464:cell part; GO:0043227:membrane-bounded organelle; GO:0005623:cell; GO:0043229:intracellular organelle; GO:0044424:intracellular part; GO:0043231:intracellular membrane-bounded organelle	null	null	2.68948	2.84865e-10	2.06104	3.04077e-06	Yes
Arundo_WS_Unigene060526	gi|223943733|gb|ACN25950.1|	1.2e-10	GO:0016788:hydrolase activity, acting on ester bonds; GO:0005623:cell; GO:0003824:catalytic activity; GO:0043231:intracellular membrane-bounded organelle; GO:0005622:intracellular; GO:0042578:phosphoric ester hydrolase activity; GO:0016791:phosphatase activity; GO:0009536:plastid; GO:0044444:cytoplasmic part; GO:0005737:cytoplasm; GO:0016787:hydrolase activity; GO:0043226:organelle; GO:0044464:ce…	null	null	4.91911	6.99583e-33	3.8557	3.9378e-22	Yes
Arundo_WS_Unigene060528	gi|223943733|gb|ACN25950.1|	1.43e-10	GO:0016788:hydrolase activity, acting on ester bonds; GO:0005623:cell; GO:0003824:catalytic activity; GO:0043231:intracellular membrane-bounded organelle; GO:0005622:intracellular; GO:0042578:phosphoric ester hydrolase activity; GO:0016791:phosphatase activity; GO:0009536:plastid; GO:0044444:cytoplasmic part; GO:0005737:cytoplasm; GO:0016787:hydrolase activity; GO:0043226:organelle; GO:0044464:ce…	null	null	11.9954	1.15474e-20	7.87257	1.74758e-15	Yes
Arundo_WS_Unigene060529	gi|223943733|gb|ACN25950.1|	9.59e-17	GO:0016788:hydrolase activity, acting on ester bonds; GO:0005623:cell; GO:0003824:catalytic activity; GO:0043231:intracellular membrane-bounded organelle; GO:0005622:intracellular; GO:0042578:phosphoric ester hydrolase activity; GO:0016791:phosphatase activity; GO:0009536:plastid; GO:0044444:cytoplasmic part; GO:0005737:cytoplasm; GO:0016787:hydrolase activity; GO:0043226:organelle; GO:0044464:ce…	null	null	2.62632	0.000103621	null	null	Yes
Arundo_WS_Unigene060530	gi|223943733|gb|ACN25950.1|	1.31e-10	GO:0016788:hydrolase activity, acting on ester bonds; GO:0005623:cell; GO:0003824:catalytic activity; GO:0043231:intracellular membrane-bounded organelle; GO:0005622:intracellular; GO:0042578:phosphoric ester hydrolase activity; GO:0016791:phosphatase activity; GO:0009536:plastid; GO:0044444:cytoplasmic part; GO:0005737:cytoplasm; GO:0016787:hydrolase activity; GO:0043226:organelle; GO:0044464:ce…	6.858	0.000299974	11.9007	1.79551e-15	5.04271	1.46578e-06	Yes
Arundo_WS_Unigene060535	gi|223943733|gb|ACN25950.1|	1.61e-10	GO:0016788:hydrolase activity, acting on ester bonds; GO:0005623:cell; GO:0003824:catalytic activity; GO:0043231:intracellular membrane-bounded organelle; GO:0005622:intracellular; GO:0042578:phosphoric ester hydrolase activity; GO:0016791:phosphatase activity; GO:0009536:plastid; GO:0044444:cytoplasmic part; GO:0005737:cytoplasm; GO:0016787:hydrolase activity; GO:0043226:organelle; GO:0044464:ce…	null	null	7.03923	5.83387e-05	7.07092	9.64503e-05	Yes
Arundo_WS_Unigene060538	gi|223943733|gb|ACN25950.1|	7.98e-17	GO:0016788:hydrolase activity, acting on ester bonds; GO:0005623:cell; GO:0003824:catalytic activity; GO:0043231:intracellular membrane-bounded organelle; GO:0005622:intracellular; GO:0042578:phosphoric ester hydrolase activity; GO:0016791:phosphatase activity; GO:0009536:plastid; GO:0044444:cytoplasmic part; GO:0005737:cytoplasm; GO:0016787:hydrolase activity; GO:0043226:organelle; GO:0044464:ce…	null	null	4.11492	1.3162e-26	2.88673	1.575e-14	Yes
Arundo_WS_Unigene060571	gi|242066052|ref|XP_002454315.1|	3.02e-227	GO:0005975:carbohydrate metabolic process; GO:0031988:membrane-bounded vesicle; GO:0005623:cell; GO:0031410:cytoplasmic vesicle; GO:0003824:catalytic activity; GO:0031982:vesicle; GO:0004553:hydrolase activity, hydrolyzing O-glycosyl compounds; GO:0043231:intracellular membrane-bounded organelle; GO:0005622:intracellular; GO:0044444:cytoplasmic part; GO:0005737:cytoplasm; GO:0043226:organelle; GO…	null	null	3.0108	0.000254835	null	null	Yes
Arundo_WS_Unigene060577	gi|242057253|ref|XP_002457772.1|	6.71e-212	GO:0005215:transporter activity; GO:0005743:mitochondrial inner membrane; GO:0005740:mitochondrial envelope; GO:0051234:establishment of localization; GO:0031975:envelope; GO:0043231:intracellular membrane-bounded organelle; GO:0005739:mitochondrion; GO:0005622:intracellular; GO:0005737:cytoplasm; GO:0043226:organelle; GO:0019866:organelle inner membrane; GO:0043227:membrane-bounded organelle; GO…	null	null	3.96145	6.97451e-12	3.44708	3.24897e-09	Yes
Arundo_WS_Unigene060578	gi|242057253|ref|XP_002457772.1|	5.91e-169	GO:0005215:transporter activity; GO:0005743:mitochondrial inner membrane; GO:0005740:mitochondrial envelope; GO:0051234:establishment of localization; GO:0031975:envelope; GO:0043231:intracellular membrane-bounded organelle; GO:0005739:mitochondrion; GO:0005622:intracellular; GO:0005737:cytoplasm; GO:0043226:organelle; GO:0019866:organelle inner membrane; GO:0043227:membrane-bounded organelle; GO…	null	null	null	null	5.78437	0.000772356	Yes
Arundo_WS_Unigene060579	gi|242057253|ref|XP_002457772.1|	2.03e-210	GO:0005215:transporter activity; GO:0005743:mitochondrial inner membrane; GO:0005740:mitochondrial envelope; GO:0051234:establishment of localization; GO:0031975:envelope; GO:0043231:intracellular membrane-bounded organelle; GO:0005739:mitochondrion; GO:0005622:intracellular; GO:0005737:cytoplasm; GO:0043226:organelle; GO:0019866:organelle inner membrane; GO:0043227:membrane-bounded organelle; GO…	null	null	3.68637	3.87714e-15	3.52661	9.32236e-14	Yes
Arundo_WS_Unigene060598	gi|242065460|ref|XP_002454019.1|	4e-96	GO:0008219:cell death; GO:0016020:membrane; GO:0009987:cellular process; GO:0044464:cell part; GO:0016265:death; GO:0005623:cell; GO:0031224:intrinsic to membrane; GO:0016021:integral to membrane; GO:0044425:membrane part	null	null	2.21983	8.8134e-06	null	null	Yes
Arundo_WS_Unigene060622				null	null	2.50579	3.86028e-12	null	null	Yes
Arundo_WS_Unigene060624				null	null	null	null	2.01082	4.757e-07	Yes
Arundo_WS_Unigene060635	gi|219886219|gb|ACL53484.1|	3.44e-242	GO:0070011:peptidase activity, acting on L-amino acid peptides; GO:0016787:hydrolase activity; GO:0004175:endopeptidase activity; GO:0070001:aspartic-type peptidase activity; GO:0008152:metabolic process; GO:0006508:proteolysis; GO:0008233:peptidase activity; GO:0004190:aspartic-type endopeptidase activity; GO:0003824:catalytic activity; GO:0019538:protein metabolic process; GO:0043170:macromolec…	null	null	2.25217	0.000538086	null	null	Yes
Arundo_WS_Unigene060652	gi|223949253|gb|ACN28710.1|	4.81e-38	GO:0009058:biosynthetic process; GO:0016757:transferase activity, transferring glycosyl groups; GO:0031988:membrane-bounded vesicle; GO:0005623:cell; GO:0031410:cytoplasmic vesicle; GO:0003824:catalytic activity; GO:0031982:vesicle; GO:0043231:intracellular membrane-bounded organelle; GO:0005622:intracellular; GO:0044444:cytoplasmic part; GO:0005737:cytoplasm; GO:0043226:organelle; GO:0043227:mem…	null	null	2.1862	3.92282e-07	null	null	Yes
Arundo_WS_Unigene060663	gi|242053709|ref|XP_002456000.1|	5.34e-285	GO:0005506:iron ion binding; GO:0043169:cation binding; GO:0043167:ion binding; GO:0046914:transition metal ion binding; GO:0009055:electron carrier activity; GO:0003824:catalytic activity; GO:0046906:tetrapyrrole binding; GO:0046872:metal ion binding; GO:0004497:monooxygenase activity; GO:0005488:binding; GO:0008152:metabolic process; GO:0016491:oxidoreductase activity; GO:0020037:heme binding; …	null	null	2.38333	5.83289e-08	null	null	Yes
Arundo_WS_Unigene060666	gi|242053711|ref|XP_002456001.1|	5.56e-311	GO:0005506:iron ion binding; GO:0043169:cation binding; GO:0043167:ion binding; GO:0046914:transition metal ion binding; GO:0009055:electron carrier activity; GO:0003824:catalytic activity; GO:0046906:tetrapyrrole binding; GO:0046872:metal ion binding; GO:0004497:monooxygenase activity; GO:0005488:binding; GO:0008152:metabolic process; GO:0016491:oxidoreductase activity; GO:0020037:heme binding; …	null	null	2.69214	1.43355e-12	null	null	Yes
Arundo_WS_Unigene060667	gi|242053705|ref|XP_002455998.1|	3.27e-307	GO:0005506:iron ion binding; GO:0043169:cation binding; GO:0043167:ion binding; GO:0046914:transition metal ion binding; GO:0009055:electron carrier activity; GO:0003824:catalytic activity; GO:0046906:tetrapyrrole binding; GO:0046872:metal ion binding; GO:0004497:monooxygenase activity; GO:0005488:binding; GO:0008152:metabolic process; GO:0016491:oxidoreductase activity; GO:0020037:heme binding; …	null	null	2.36602	4.06061e-09	null	null	Yes
Arundo_WS_Unigene060689	gi|221272018|sp|Q0J6N4.2|KNOSD_ORYSJ	1.06e-107	GO:0010468:regulation of gene expression; GO:0010467:gene expression; GO:0006807:nitrogen compound metabolic process; GO:0003700:transcription factor activity; GO:0051252:regulation of RNA metabolic process; GO:0051171:regulation of nitrogen compound metabolic process; GO:0044260:cellular macromolecule metabolic process; GO:0019222:regulation of metabolic process; GO:0043231:intracellular membran…	null	null	2.25497	2.72263e-05	null	null	No
Arundo_WS_Unigene060868	gi|363543237|ref|NP_001241833.1|	1.02e-61	GO:0009058:biosynthetic process; GO:0008152:metabolic process; GO:0003824:catalytic activity	null	null	2.30285	2.93399e-06	null	null	Yes
Arundo_WS_Unigene060927	gi|226533572|ref|NP_001151675.1|	4.25e-58		null	null	3.5701	1.90834e-06	null	null	Yes
Arundo_WS_Unigene061008	gi|242086967|ref|XP_002439316.1|	3.95e-201	GO:0016787:hydrolase activity; GO:0003824:catalytic activity	null	null	3.17663	1.19508e-10	2.12151	3.20746e-05	Yes
Arundo_WS_Unigene061017	gi|242057849|ref|XP_002458070.1|	3.83e-91		null	null	4.94912	5.80459e-13	3.6996	3.82668e-08	No
Arundo_WS_Unigene061021	gi|325103165|ref|YP_004272819.1|	0.00364		null	null	10.9496	1.35697e-11	7.45658	1.72717e-08	No
Arundo_WS_Unigene061026	gi|325103165|ref|YP_004272819.1|	0.00146		null	null	5.51205	2.84865e-20	4.71376	7.56633e-16	Yes
Arundo_WS_Unigene061033	gi|325103165|ref|YP_004272819.1|	0.00375		null	null	10.3586	2.52673e-07	null	null	No
Arundo_WS_Unigene061050	gi|297725761|ref|NP_001175244.1|	4.97e-26	GO:0043169:cation binding; GO:0043167:ion binding; GO:0003824:catalytic activity; GO:0004553:hydrolase activity, hydrolyzing O-glycosyl compounds; GO:0043231:intracellular membrane-bounded organelle; GO:0005622:intracellular; GO:0009536:plastid; GO:0005737:cytoplasm; GO:0016052:carbohydrate catabolic process; GO:0043226:organelle; GO:0016798:hydrolase activity, acting on glycosyl bonds; GO:004322…	null	null	3.64956	6.05003e-23	2.851	6.91893e-15	Yes
Arundo_WS_Unigene061131	gi|308080408|ref|NP_001183406.1|	2.71e-51		null	null	2.58468	1.59483e-08	null	null	Yes
Arundo_WS_Unigene061198	gi|242058041|ref|XP_002458166.1|	1.12e-61	GO:0043169:cation binding; GO:0043167:ion binding; GO:0003824:catalytic activity; GO:0046872:metal ion binding; GO:0043231:intracellular membrane-bounded organelle; GO:0005622:intracellular; GO:0009536:plastid; GO:0005737:cytoplasm; GO:0043226:organelle; GO:0043227:membrane-bounded organelle; GO:0016866:intramolecular transferase activity; GO:0043229:intracellular organelle; GO:0016868:intramolec…	null	null	-2.09271	0.000374766	null	null	Yes
Arundo_WS_Unigene061250	gi|242050910|ref|XP_002463199.1|	2.32e-197	GO:0006807:nitrogen compound metabolic process; GO:0006725:cellular aromatic compound metabolic process; GO:0043648:dicarboxylic acid metabolic process; GO:0003849:3-deoxy-7-phosphoheptulonate synthase activity; GO:0044283:small molecule biosynthetic process; GO:0044281:small molecule metabolic process; GO:0043436:oxoacid metabolic process; GO:0003824:catalytic activity; GO:0046417:chorismate met…	null	null	2.30701	6.10341e-07	null	null	Yes
Arundo_WS_Unigene061251	gi|242050910|ref|XP_002463199.1|	5.16e-196	GO:0006807:nitrogen compound metabolic process; GO:0006725:cellular aromatic compound metabolic process; GO:0043648:dicarboxylic acid metabolic process; GO:0003849:3-deoxy-7-phosphoheptulonate synthase activity; GO:0044283:small molecule biosynthetic process; GO:0044281:small molecule metabolic process; GO:0043436:oxoacid metabolic process; GO:0003824:catalytic activity; GO:0046417:chorismate met…	null	null	2.24971	2.21793e-13	null	null	Yes
Arundo_WS_Unigene061277	gi|326523995|dbj|BAJ97008.1|	1.41e-07	GO:0032555:purine ribonucleotide binding; GO:0032553:ribonucleotide binding; GO:0044260:cellular macromolecule metabolic process; GO:0006796:phosphate metabolic process; GO:0003824:catalytic activity; GO:0006793:phosphorus metabolic process; GO:0032559:adenyl ribonucleotide binding; GO:0000166:nucleotide binding; GO:0016301:kinase activity; GO:0030554:adenyl nucleotide binding; GO:0001882:nucleos…	null	null	2.54434	3.30036e-22	2.02239	2.20991e-14	Yes
Arundo_WS_Unigene061278				null	null	2.34919	7.96881e-06	2.26936	2.99636e-05	Yes
Arundo_WS_Unigene061333	gi|218191762|gb|EEC74189.1|	1.35e-277	GO:0005515:protein binding; GO:0048475:coated membrane; GO:0044085:cellular component biogenesis; GO:0006901:vesicle coating; GO:0070271:protein complex biogenesis; GO:0006900:membrane budding; GO:0051234:establishment of localization; GO:0043933:macromolecular complex subunit organization; GO:0043623:cellular protein complex assembly; GO:0030117:membrane coat; GO:0008289:lipid binding; GO:003011…	null	null	2.12662	1.81927e-10	null	null	Yes
Arundo_WS_Unigene061337	gi|218191762|gb|EEC74189.1|	3.74e-294	GO:0005515:protein binding; GO:0048475:coated membrane; GO:0044085:cellular component biogenesis; GO:0006901:vesicle coating; GO:0070271:protein complex biogenesis; GO:0006900:membrane budding; GO:0051234:establishment of localization; GO:0043933:macromolecular complex subunit organization; GO:0043623:cellular protein complex assembly; GO:0030117:membrane coat; GO:0008289:lipid binding; GO:003011…	null	null	5.63657	1.39344e-21	4.18924	6.41995e-14	No
Arundo_WS_Unigene061338	gi|326520413|dbj|BAK07465.1|	3.18e-169		null	null	9.88985	0.000143947	null	null	Yes
Arundo_WS_Unigene061406	gi|242057967|ref|XP_002458129.1|	4.97e-135	GO:0005622:intracellular; GO:0009536:plastid; GO:0044444:cytoplasmic part; GO:0005737:cytoplasm; GO:0043226:organelle; GO:0043227:membrane-bounded organelle; GO:0044464:cell part; GO:0005623:cell; GO:0043229:intracellular organelle; GO:0044424:intracellular part; GO:0043231:intracellular membrane-bounded organelle	null	null	-2.19216	0.000667136	null	null	No
Arundo_WS_Unigene061414	gi|326500342|dbj|BAK06260.1|	2.44e-167	GO:0005622:intracellular; GO:0009536:plastid; GO:0044444:cytoplasmic part; GO:0005737:cytoplasm; GO:0043226:organelle; GO:0043227:membrane-bounded organelle; GO:0044464:cell part; GO:0005623:cell; GO:0043229:intracellular organelle; GO:0044424:intracellular part; GO:0043231:intracellular membrane-bounded organelle	null	null	-2.07016	0.000273056	null	null	Yes
Arundo_WS_Unigene061427	gi|242094986|ref|XP_002437983.1|	8.03e-197		null	null	-8.99001	0.000538685	-9.33006	0.000601455	Yes
Arundo_WS_Unigene061450	gi|284030873|ref|YP_003380804.1|	8.11e-06	GO:0005515:protein binding; GO:0005215:transporter activity; GO:0032555:purine ribonucleotide binding; GO:0032553:ribonucleotide binding; GO:0015075:ion transmembrane transporter activity; GO:0044260:cellular macromolecule metabolic process; GO:0008324:cation transmembrane transporter activity; GO:0008643:carbohydrate transport; GO:0006796:phosphate metabolic process; GO:0032559:adenyl ribonucleo…	null	null	2.69402	2.90085e-11	null	null	Yes
Arundo_WS_Unigene061544	gi|219888447|gb|ACL54598.1|	5.68e-122	GO:0043169:cation binding; GO:0043167:ion binding; GO:0046914:transition metal ion binding; GO:0005623:cell; GO:0005634:nucleus; GO:0003676:nucleic acid binding; GO:0046872:metal ion binding; GO:0043231:intracellular membrane-bounded organelle; GO:0005622:intracellular; GO:0043226:organelle; GO:0005488:binding; GO:0044464:cell part; GO:0043227:membrane-bounded organelle; GO:0043229:intracellular …	null	null	3.14838	2.44979e-05	null	null	Yes
Arundo_WS_Unigene061554	gi|116560876|gb|ABJ99601.1|	3.73e-25	GO:0005488:binding	null	null	2.37247	9.46155e-05	null	null	Yes
Arundo_WS_Unigene061628	gi|242086769|ref|XP_002439217.1|	1.41e-296	GO:0005488:binding; GO:0043169:cation binding; GO:0043167:ion binding; GO:0046914:transition metal ion binding; GO:0008270:zinc ion binding; GO:0003676:nucleic acid binding; GO:0046872:metal ion binding	null	null	2.05505	1.23091e-08	null	null	Yes
Arundo_WS_Unigene061645	gi|115452251|ref|NP_001049726.1|	1.13e-285	GO:0007242:intracellular signaling cascade; GO:0007264:small GTPase mediated signal transduction; GO:0023046:signaling process; GO:0043169:cation binding; GO:0043167:ion binding; GO:0046914:transition metal ion binding; GO:0023060:signal transmission; GO:0007265:Ras protein signal transduction; GO:0046578:regulation of Ras protein signal transduction; GO:0051336:regulation of hydrolase activity; …	null	null	2.02704	1.28423e-16	null	null	Yes
Arundo_WS_Unigene061673				null	null	5.0879	5.52666e-07	4.81123	3.66515e-06	Yes
Arundo_WS_Unigene061676	gi|308080814|ref|NP_001183465.1|	4.56e-18	GO:0006629:lipid metabolic process; GO:0016747:transferase activity, transferring acyl groups other than amino-acyl groups; GO:0016746:transferase activity, transferring acyl groups; GO:0044283:small molecule biosynthetic process; GO:0044281:small molecule metabolic process; GO:0043436:oxoacid metabolic process; GO:0003824:catalytic activity; GO:0016053:organic acid biosynthetic process; GO:00327…	2.1044	0.000354088	6.81401	3.38723e-41	4.7096	1.17e-24	No
Arundo_WS_Unigene061680	gi|308080814|ref|NP_001183465.1|	4.17e-18	GO:0006629:lipid metabolic process; GO:0016747:transferase activity, transferring acyl groups other than amino-acyl groups; GO:0016746:transferase activity, transferring acyl groups; GO:0044283:small molecule biosynthetic process; GO:0044281:small molecule metabolic process; GO:0043436:oxoacid metabolic process; GO:0003824:catalytic activity; GO:0016053:organic acid biosynthetic process; GO:00327…	null	null	4.32097	5.11609e-07	3.15864	0.000347322	No
Arundo_WS_Unigene061716	gi|125557247|gb|EAZ02783.1|	0	GO:0031988:membrane-bounded vesicle; GO:0005623:cell; GO:0031410:cytoplasmic vesicle; GO:0031982:vesicle; GO:0043231:intracellular membrane-bounded organelle; GO:0005622:intracellular; GO:0044444:cytoplasmic part; GO:0005737:cytoplasm; GO:0043226:organelle; GO:0016020:membrane; GO:0043227:membrane-bounded organelle; GO:0044464:cell part; GO:0016023:cytoplasmic membrane-bounded vesicle; GO:0043229…	null	null	2.77859	1.66444e-10	3.16142	1.08602e-12	Yes
Arundo_WS_Unigene061717	gi|125557247|gb|EAZ02783.1|	0	GO:0031988:membrane-bounded vesicle; GO:0005623:cell; GO:0031410:cytoplasmic vesicle; GO:0031982:vesicle; GO:0043231:intracellular membrane-bounded organelle; GO:0005622:intracellular; GO:0044444:cytoplasmic part; GO:0005737:cytoplasm; GO:0043226:organelle; GO:0016020:membrane; GO:0043227:membrane-bounded organelle; GO:0044464:cell part; GO:0016023:cytoplasmic membrane-bounded vesicle; GO:0043229…	null	null	2.06097	0.000567898	3.05833	3.75122e-07	Yes
Arundo_WS_Unigene061718	gi|125557247|gb|EAZ02783.1|	0	GO:0031988:membrane-bounded vesicle; GO:0005623:cell; GO:0031410:cytoplasmic vesicle; GO:0031982:vesicle; GO:0043231:intracellular membrane-bounded organelle; GO:0005622:intracellular; GO:0044444:cytoplasmic part; GO:0005737:cytoplasm; GO:0043226:organelle; GO:0016020:membrane; GO:0043227:membrane-bounded organelle; GO:0044464:cell part; GO:0016023:cytoplasmic membrane-bounded vesicle; GO:0043229…	null	null	3.42206	5.24849e-05	null	null	Yes
Arundo_WS_Unigene061719	gi|125557247|gb|EAZ02783.1|	0	GO:0031988:membrane-bounded vesicle; GO:0005623:cell; GO:0031410:cytoplasmic vesicle; GO:0031982:vesicle; GO:0043231:intracellular membrane-bounded organelle; GO:0005622:intracellular; GO:0044444:cytoplasmic part; GO:0005737:cytoplasm; GO:0043226:organelle; GO:0016020:membrane; GO:0043227:membrane-bounded organelle; GO:0044464:cell part; GO:0016023:cytoplasmic membrane-bounded vesicle; GO:0043229…	null	null	4.69629	2.51427e-14	2.38605	0.000105656	Yes
Arundo_WS_Unigene061720	gi|125557247|gb|EAZ02783.1|	0	GO:0031988:membrane-bounded vesicle; GO:0005623:cell; GO:0031410:cytoplasmic vesicle; GO:0031982:vesicle; GO:0043231:intracellular membrane-bounded organelle; GO:0005622:intracellular; GO:0044444:cytoplasmic part; GO:0005737:cytoplasm; GO:0043226:organelle; GO:0016020:membrane; GO:0043227:membrane-bounded organelle; GO:0044464:cell part; GO:0016023:cytoplasmic membrane-bounded vesicle; GO:0043229…	null	null	2.31577	2.7662e-18	null	null	Yes
Arundo_WS_Unigene061722	gi|125557247|gb|EAZ02783.1|	0	GO:0031988:membrane-bounded vesicle; GO:0005623:cell; GO:0031410:cytoplasmic vesicle; GO:0031982:vesicle; GO:0043231:intracellular membrane-bounded organelle; GO:0005622:intracellular; GO:0044444:cytoplasmic part; GO:0005737:cytoplasm; GO:0043226:organelle; GO:0016020:membrane; GO:0043227:membrane-bounded organelle; GO:0044464:cell part; GO:0016023:cytoplasmic membrane-bounded vesicle; GO:0043229…	null	null	null	null	4.25983	0.000142747	No
Arundo_WS_Unigene061723	gi|125557247|gb|EAZ02783.1|	0	GO:0031988:membrane-bounded vesicle; GO:0005623:cell; GO:0031410:cytoplasmic vesicle; GO:0031982:vesicle; GO:0043231:intracellular membrane-bounded organelle; GO:0005622:intracellular; GO:0044444:cytoplasmic part; GO:0005737:cytoplasm; GO:0043226:organelle; GO:0016020:membrane; GO:0043227:membrane-bounded organelle; GO:0044464:cell part; GO:0016023:cytoplasmic membrane-bounded vesicle; GO:0043229…	null	null	2.30443	2.45897e-21	2.46431	1.15008e-23	Yes
Arundo_WS_Unigene061737	gi|238006908|gb|ACR34489.1|	7.48e-05	GO:0005515:protein binding; GO:0044264:cellular polysaccharide metabolic process; GO:0044262:cellular carbohydrate metabolic process; GO:0043169:cation binding; GO:0044260:cellular macromolecule metabolic process; GO:0043167:ion binding; GO:0046914:transition metal ion binding; GO:0006073:cellular glucan metabolic process; GO:0003824:catalytic activity; GO:0046872:metal ion binding; GO:0016051:ca…	null	null	2.16712	0.000120173	null	null	Yes
Arundo_WS_Unigene061748	gi|323452685|gb|EGB08558.1|	0.000138	GO:0008287:protein serine/threonine phosphatase complex; GO:0044260:cellular macromolecule metabolic process; GO:0016788:hydrolase activity, acting on ester bonds; GO:0006796:phosphate metabolic process; GO:0003824:catalytic activity; GO:0006793:phosphorus metabolic process; GO:0016791:phosphatase activity; GO:0042578:phosphoric ester hydrolase activity; GO:0006470:protein amino acid dephosphoryl…	null	null	2.2431	4.39067e-08	null	null	No
Arundo_WS_Unigene061750	gi|323452685|gb|EGB08558.1|	8.07e-05	GO:0008287:protein serine/threonine phosphatase complex; GO:0044260:cellular macromolecule metabolic process; GO:0016788:hydrolase activity, acting on ester bonds; GO:0006796:phosphate metabolic process; GO:0003824:catalytic activity; GO:0006793:phosphorus metabolic process; GO:0016791:phosphatase activity; GO:0042578:phosphoric ester hydrolase activity; GO:0006470:protein amino acid dephosphoryl…	null	null	3.75722	3.38889e-14	2.99326	1.58945e-09	Yes
Arundo_WS_Unigene061752	gi|323452685|gb|EGB08558.1|	0.000129	GO:0008287:protein serine/threonine phosphatase complex; GO:0044260:cellular macromolecule metabolic process; GO:0016788:hydrolase activity, acting on ester bonds; GO:0006796:phosphate metabolic process; GO:0003824:catalytic activity; GO:0006793:phosphorus metabolic process; GO:0016791:phosphatase activity; GO:0042578:phosphoric ester hydrolase activity; GO:0006470:protein amino acid dephosphoryl…	null	null	2.11285	3.97703e-07	null	null	No
Arundo_WS_Unigene061753	gi|323452685|gb|EGB08558.1|	8.62e-05	GO:0008287:protein serine/threonine phosphatase complex; GO:0044260:cellular macromolecule metabolic process; GO:0016788:hydrolase activity, acting on ester bonds; GO:0006796:phosphate metabolic process; GO:0003824:catalytic activity; GO:0006793:phosphorus metabolic process; GO:0016791:phosphatase activity; GO:0042578:phosphoric ester hydrolase activity; GO:0006470:protein amino acid dephosphoryl…	null	null	2.37206	1.43156e-16	2.10927	4.17038e-13	Yes
Arundo_WS_Unigene061874	gi|238011478|gb|ACR36774.1|	1.9e-45	GO:0006807:nitrogen compound metabolic process; GO:0009408:response to heat; GO:0009409:response to cold; GO:0009084:glutamine family amino acid biosynthetic process; GO:0042221:response to chemical stimulus; GO:0043231:intracellular membrane-bounded organelle; GO:0005622:intracellular; GO:0034641:cellular nitrogen compound metabolic process; GO:0016053:organic acid biosynthetic process; GO:00432…	null	null	2.39285	1.00998e-08	null	null	No
Arundo_WS_Unigene061875	gi|238011478|gb|ACR36774.1|	2.05e-63	GO:0006807:nitrogen compound metabolic process; GO:0009408:response to heat; GO:0009409:response to cold; GO:0009084:glutamine family amino acid biosynthetic process; GO:0042221:response to chemical stimulus; GO:0043231:intracellular membrane-bounded organelle; GO:0005622:intracellular; GO:0034641:cellular nitrogen compound metabolic process; GO:0016053:organic acid biosynthetic process; GO:00432…	null	null	4.21713	5.30484e-05	null	null	No
Arundo_WS_Unigene062024				null	null	3.26961	0.000896007	null	null	Yes
Arundo_WS_Unigene062030	gi|226500366|ref|NP_001151916.1|	2.43e-58		null	null	-2.00093	4.09304e-08	null	null	Yes
Arundo_WS_Unigene062036	gi|115488360|ref|NP_001066667.1|	6.37e-36		null	null	-2.91635	0.000164529	null	null	Yes
Arundo_WS_Unigene062064	gi|115488360|ref|NP_001066667.1|	1.67e-26		null	null	-4.96907	8.5266e-06	null	null	Yes
Arundo_WS_Unigene062066	gi|226531424|ref|NP_001148289.1|	9.8e-20		null	null	-2.04391	0.000880842	null	null	Yes
Arundo_WS_Unigene062069	gi|226531424|ref|NP_001148289.1|	2.36e-31		null	null	-2.94617	1.3868e-05	null	null	Yes
Arundo_WS_Unigene062071	gi|226531424|ref|NP_001148289.1|	5.14e-46		null	null	-2.34172	0.000502515	null	null	Yes
Arundo_WS_Unigene062112	gi|115438078|ref|NP_001043452.1|	1.05e-59	GO:0032555:purine ribonucleotide binding; GO:0032553:ribonucleotide binding; GO:0044260:cellular macromolecule metabolic process; GO:0006796:phosphate metabolic process; GO:0003824:catalytic activity; GO:0006793:phosphorus metabolic process; GO:0032559:adenyl ribonucleotide binding; GO:0043231:intracellular membrane-bounded organelle; GO:0005622:intracellular; GO:0009536:plastid; GO:0005737:cytop…	9.9791	5.5167e-05	9.35052	9.38546e-06	null	null	Yes
Arundo_WS_Unigene062146	gi|242047074|ref|XP_002461283.1|	2.62e-30	GO:0032555:purine ribonucleotide binding; GO:0032553:ribonucleotide binding; GO:0044260:cellular macromolecule metabolic process; GO:0006796:phosphate metabolic process; GO:0003824:catalytic activity; GO:0006793:phosphorus metabolic process; GO:0032559:adenyl ribonucleotide binding; GO:0000166:nucleotide binding; GO:0016301:kinase activity; GO:0030554:adenyl nucleotide binding; GO:0001882:nucleos…	null	null	4.38839	0.000141539	null	null	Yes
Arundo_WS_Unigene062202	gi|242063390|ref|XP_002452984.1|	1.65e-87	GO:0005622:intracellular; GO:0009536:plastid; GO:0044444:cytoplasmic part; GO:0005737:cytoplasm; GO:0043226:organelle; GO:0043227:membrane-bounded organelle; GO:0044464:cell part; GO:0005623:cell; GO:0043229:intracellular organelle; GO:0044424:intracellular part; GO:0043231:intracellular membrane-bounded organelle	null	null	null	null	2.0809	4.43396e-07	Yes
Arundo_WS_Unigene062203	gi|242063390|ref|XP_002452984.1|	3.21e-92	GO:0005622:intracellular; GO:0009536:plastid; GO:0044444:cytoplasmic part; GO:0005737:cytoplasm; GO:0043226:organelle; GO:0043227:membrane-bounded organelle; GO:0044464:cell part; GO:0005623:cell; GO:0043229:intracellular organelle; GO:0044424:intracellular part; GO:0043231:intracellular membrane-bounded organelle	null	null	2.17847	2.37702e-10	2.06187	4.5607e-09	Yes
Arundo_WS_Unigene062205	gi|242063390|ref|XP_002452984.1|	3.21e-92	GO:0005622:intracellular; GO:0009536:plastid; GO:0044444:cytoplasmic part; GO:0005737:cytoplasm; GO:0043226:organelle; GO:0043227:membrane-bounded organelle; GO:0044464:cell part; GO:0005623:cell; GO:0043229:intracellular organelle; GO:0044424:intracellular part; GO:0043231:intracellular membrane-bounded organelle	null	null	2.57822	1.00884e-26	null	null	Yes
Arundo_WS_Unigene062230	gi|242080517|ref|XP_002445027.1|	0	GO:0016667:oxidoreductase activity, acting on sulfur group of donors; GO:0050662:coenzyme binding; GO:0043169:cation binding; GO:0050660:FAD binding; GO:0043167:ion binding; GO:0015036:disulfide oxidoreductase activity; GO:0003824:catalytic activity; GO:0046872:metal ion binding; GO:0043231:intracellular membrane-bounded organelle; GO:0005739:mitochondrion; GO:0005622:intracellular; GO:0005737:cy…	null	null	2.36556	7.93624e-11	null	null	Yes
Arundo_WS_Unigene062233	gi|242093326|ref|XP_002437153.1|	0	GO:0005515:protein binding; GO:0032555:purine ribonucleotide binding; GO:0032553:ribonucleotide binding; GO:0044260:cellular macromolecule metabolic process; GO:0006796:phosphate metabolic process; GO:0003824:catalytic activity; GO:0006793:phosphorus metabolic process; GO:0032559:adenyl ribonucleotide binding; GO:0043231:intracellular membrane-bounded organelle; GO:0005622:intracellular; GO:00057…	null	null	2.37416	1.91753e-08	null	null	Yes
Arundo_WS_Unigene062350	gi|226498024|ref|NP_001146441.1|	1.32e-118	GO:0005488:binding; GO:0043169:cation binding; GO:0043167:ion binding; GO:0006810:transport; GO:0051234:establishment of localization; GO:0046872:metal ion binding; GO:0030001:metal ion transport; GO:0006812:cation transport; GO:0006811:ion transport; GO:0051179:localization	null	null	-2.99512	3.17873e-07	null	null	Yes
Arundo_WS_Unigene062352	gi|222624037|gb|EEE58169.1|	2.66e-191	GO:0005515:protein binding; GO:0044265:cellular macromolecule catabolic process; GO:0006511:ubiquitin-dependent protein catabolic process; GO:0009987:cellular process; GO:0044260:cellular macromolecule metabolic process; GO:0009056:catabolic process; GO:0009057:macromolecule catabolic process; GO:0043632:modification-dependent macromolecule catabolic process; GO:0030163:protein catabolic process;…	null	null	-8.75779	0.000701971	-10.0485	0.000223449	Yes
Arundo_WS_Unigene062353	gi|226498024|ref|NP_001146441.1|	1.55e-45	GO:0005488:binding; GO:0043169:cation binding; GO:0043167:ion binding; GO:0006810:transport; GO:0051234:establishment of localization; GO:0046872:metal ion binding; GO:0030001:metal ion transport; GO:0006812:cation transport; GO:0006811:ion transport; GO:0051179:localization	null	null	-2.4471	0.000588594	null	null	Yes
Arundo_WS_Unigene062394	gi|326521104|dbj|BAJ96755.1|	3.34e-132	GO:0005515:protein binding; GO:0010468:regulation of gene expression; GO:0007242:intracellular signaling cascade; GO:0010467:gene expression; GO:0006807:nitrogen compound metabolic process; GO:0032555:purine ribonucleotide binding; GO:0016817:hydrolase activity, acting on acid anhydrides; GO:0032553:ribonucleotide binding; GO:0051252:regulation of RNA metabolic process; GO:0051171:regulation of n…	null	null	2.12922	7.33118e-05	null	null	Yes
Arundo_WS_Unigene062625	gi|226493084|ref|NP_001143628.1|	1.31e-160	GO:0005622:intracellular; GO:0009536:plastid; GO:0044444:cytoplasmic part; GO:0005737:cytoplasm; GO:0043226:organelle; GO:0043227:membrane-bounded organelle; GO:0044464:cell part; GO:0005623:cell; GO:0043229:intracellular organelle; GO:0044424:intracellular part; GO:0043231:intracellular membrane-bounded organelle; GO:0009507:chloroplast	null	null	2.26521	4.10192e-05	null	null	Yes
Arundo_WS_Unigene062636	gi|242039137|ref|XP_002466963.1|	1.01e-95		null	null	2.5453	2.50627e-17	2.13407	2.36428e-12	Yes
Arundo_WS_Unigene062639				null	null	null	null	2.2655	4.77809e-05	Yes
Arundo_WS_Unigene062643	gi|242039137|ref|XP_002466963.1|	5.96e-85		null	null	2.329	9.86079e-09	null	null	Yes
Arundo_WS_Unigene062679	gi|218201977|gb|EEC84404.1|	2.67e-06	GO:0005515:protein binding; GO:0032555:purine ribonucleotide binding; GO:0032553:ribonucleotide binding; GO:0044260:cellular macromolecule metabolic process; GO:0006796:phosphate metabolic process; GO:0032559:adenyl ribonucleotide binding; GO:0006793:phosphorus metabolic process; GO:0005622:intracellular; GO:0000166:nucleotide binding; GO:0016301:kinase activity; GO:0006457:protein folding; GO:00…	null	null	2.10675	3.50745e-11	null	null	Yes
Arundo_WS_Unigene062763	gi|297722039|ref|NP_001173383.1|	6.03e-13	GO:0010468:regulation of gene expression; GO:0010467:gene expression; GO:0006807:nitrogen compound metabolic process; GO:0051171:regulation of nitrogen compound metabolic process; GO:0044260:cellular macromolecule metabolic process; GO:0019222:regulation of metabolic process; GO:0003824:catalytic activity; GO:0080090:regulation of primary metabolic process; GO:0019219:regulation of cellular nucle…	null	null	4.47691	0.000958175	5.37291	0.000210145	Yes
Arundo_WS_Unigene062812	gi|195656153|gb|ACG47544.1|	2.53e-242	GO:0005506:iron ion binding; GO:0043169:cation binding; GO:0043167:ion binding; GO:0046914:transition metal ion binding; GO:0009055:electron carrier activity; GO:0003824:catalytic activity; GO:0046906:tetrapyrrole binding; GO:0046872:metal ion binding; GO:0004497:monooxygenase activity; GO:0005488:binding; GO:0008152:metabolic process; GO:0016491:oxidoreductase activity; GO:0020037:heme binding; …	null	null	2.1336	6.4908e-09	null	null	Yes
Arundo_WS_Unigene062878				null	null	6.42473	1.19148e-29	5.39749	6.8271e-23	Yes
Arundo_WS_Unigene062879				null	null	5.35646	1.8351e-07	5.39143	3.93373e-07	Yes
Arundo_WS_Unigene063023	gi|212274789|ref|NP_001130156.1|	0.000697		-9.90829	3.5141e-06	null	null	8.18727	2.31375e-05	Yes
Arundo_WS_Unigene063188	gi|115450893|ref|NP_001049047.1|	6.79e-107	GO:0010468:regulation of gene expression; GO:0010467:gene expression; GO:0006807:nitrogen compound metabolic process; GO:0003700:transcription factor activity; GO:0051252:regulation of RNA metabolic process; GO:0051171:regulation of nitrogen compound metabolic process; GO:0044260:cellular macromolecule metabolic process; GO:0019222:regulation of metabolic process; GO:0043231:intracellular membran…	null	null	2.14099	3.9902e-11	null	null	Yes
Arundo_WS_Unigene063235	gi|242097084|ref|XP_002439032.1|	7.99e-239		null	null	4.03383	9.41022e-12	3.02099	3.58031e-07	Yes
Arundo_WS_Unigene063236	gi|242097084|ref|XP_002439032.1|	7.99e-239		null	null	7.08977	9.23255e-15	4.14264	6.47811e-07	Yes
Arundo_WS_Unigene063277	gi|302309797|ref|XP_002999568.1|	0.000444	GO:0005515:protein binding; GO:0004842:ubiquitin-protein ligase activity; GO:0016567:protein ubiquitination; GO:0044260:cellular macromolecule metabolic process; GO:0043169:cation binding; GO:0016874:ligase activity; GO:0043167:ion binding; GO:0046914:transition metal ion binding; GO:0000151:ubiquitin ligase complex; GO:0003824:catalytic activity; GO:0046872:metal ion binding; GO:0005622:intracel…	null	null	2.29907	0.000316707	null	null	Yes
Arundo_WS_Unigene063280	gi|242095250|ref|XP_002438115.1|	3.61e-205		null	null	null	null	2.27269	1.12845e-08	Yes
Arundo_WS_Unigene063282	gi|242095250|ref|XP_002438115.1|	3.79e-189		null	null	null	null	2.28898	1.97076e-05	Yes
Arundo_WS_Unigene063292	gi|242035517|ref|XP_002465153.1|	1.76e-293	GO:0016020:membrane; GO:0005886:plasma membrane; GO:0044464:cell part; GO:0005623:cell	null	null	2.41676	2.79498e-08	2.04998	5.40821e-06	Yes
Arundo_WS_Unigene063293	gi|242035517|ref|XP_002465153.1|	1.63e-199	GO:0016020:membrane; GO:0005886:plasma membrane; GO:0044464:cell part; GO:0005623:cell	null	null	2.05145	9.02043e-06	null	null	Yes
Arundo_WS_Unigene063356	gi|218196875|gb|EEC79302.1|	9.56e-224	GO:0016787:hydrolase activity; GO:0005975:carbohydrate metabolic process; GO:0043169:cation binding; GO:0005488:binding; GO:0016798:hydrolase activity, acting on glycosyl bonds; GO:0008152:metabolic process; GO:0043167:ion binding; GO:0003824:catalytic activity; GO:0004553:hydrolase activity, hydrolyzing O-glycosyl compounds; GO:0044238:primary metabolic process	null	null	2.39483	4.85428e-07	null	null	Yes
Arundo_WS_Unigene063360	gi|323454001|gb|EGB09872.1|	1e-24	GO:0005515:protein binding; GO:0006807:nitrogen compound metabolic process; GO:0044260:cellular macromolecule metabolic process; GO:0009987:cellular process; GO:0016788:hydrolase activity, acting on ester bonds; GO:0003755:peptidyl-prolyl cis-trans isomerase activity; GO:0006259:cellular DNA metabolic process; GO:0003676:nucleic acid binding; GO:0003824:catalytic activity; GO:0003677:DNA binding;…	null	null	null	null	9.77468	0.000417877	Yes
Arundo_WS_Unigene063377				-9.28518	6.64348e-05	null	null	null	null	Yes
Arundo_WS_Unigene063401	gi|242077612|ref|XP_002448742.1|	0	GO:0006807:nitrogen compound metabolic process; GO:0009987:cellular process; GO:0008152:metabolic process; GO:0044464:cell part; GO:0016491:oxidoreductase activity; GO:0005623:cell; GO:0044281:small molecule metabolic process; GO:0003824:catalytic activity; GO:0044237:cellular metabolic process; GO:0055114:oxidation reduction; GO:0044238:primary metabolic process	null	null	4.03216	2.04631e-54	2.91434	5.92339e-31	Yes
Arundo_WS_Unigene063402	gi|194689330|gb|ACF78749.1|	0.000123		null	null	2.40902	2.08084e-15	2.55447	1.18458e-16	Yes
Arundo_WS_Unigene063440	gi|242051122|ref|XP_002463305.1|	1.28e-84		-8.48373	1.30799e-09	-10.3792	2.53833e-12	null	null	Yes
Arundo_WS_Unigene063466	gi|242040241|ref|XP_002467515.1|	5.32e-306	GO:0016020:membrane; GO:0016757:transferase activity, transferring glycosyl groups; GO:0044464:cell part; GO:0005623:cell; GO:0003824:catalytic activity; GO:0016740:transferase activity	null	null	2.81801	2.86393e-20	2.60267	3.04499e-17	Yes
Arundo_WS_Unigene063472	gi|242048386|ref|XP_002461939.1|	5.87e-232	GO:0043169:cation binding; GO:0043167:ion binding; GO:0046914:transition metal ion binding; GO:0003824:catalytic activity; GO:0046872:metal ion binding; GO:0043231:intracellular membrane-bounded organelle; GO:0005622:intracellular; GO:0004497:monooxygenase activity; GO:0005737:cytoplasm; GO:0043226:organelle; GO:0043227:membrane-bounded organelle; GO:0043229:intracellular organelle; GO:0005506:ir…	null	null	2.36078	1.56615e-07	null	null	Yes
[truncated: 474 more rows]

## Sheet: Root
A. donax unigene ID	Best Hit	E-value	Annotation	MD vs. CTRL		SD vs. CTRL		SD vs. MD		Present in reference A. donax transcriptome (*)
				logFC	FDR	logFC	FDR	logFC	FDR
[truncated: 1,713 more rows]
