# Supplementary material for: Dissection of early transcriptional responses to water stress in Arundo donax L. by unigene-based RNA-seq
Source: Biotechnol Biofuels. 2016 Mar 8;9:54. doi: 10.1186/s13068-016-0471-8 (PMC4782572; doi:10.1186/s13068-016-0471-8)
Supplement: Supplementary file 6 — 10.1186/s13068-016-0471-8 Slimmed GO terms overrepresented under different conditions. [file 13068_2016_471_MOESM6_ESM.xlsx]

## Sheet: Molecular Function
List of over-represented Molecular Function GO terms in common between different combinations of organ/condition comparisons corresponding to the Venn chart in Fig. 3.
Intersection	total	elements
Shoot-SC_MolFunct Root-SC_MolFunct Root-SM_MolFunct	3	GO:0003700sequence-specific DNA binding transcription factor activity
		GO:0001071nucleic acid binding transcription factor activity
		GO:0030528transcription regulator activity
Shoot-SC_MolFunct Root-SC_MolFunct	4	GO:0043565sequence-specific DNA binding
		GO:0004657proline dehydrogenase activity
		GO:0016645"oxidoreductase activity acting on the CH-NH group of donors"
		GO:0004722protein serine/threonine phosphatase activity
Root-SC_MolFunct Root-SM_MolFunct	7	GO:0003735structural constituent of ribosome
		GO:0003677DNA binding
		GO:0004551nucleotide diphosphatase activity
		GO:0047884FAD diphosphatase activity
		GO:0005198structural molecule activity
		GO:0016161beta-amylase activity
		GO:0047274galactinol-sucrose galactosyltransferase activity
Root-SC_MolFunct	3	GO:0015035protein disulfide oxidoreductase activity
		GO:0046983protein dimerization activity
		GO:0045548phenylalanine ammonia-lyase activity
Shoot-SC_MolFunct	21	GO:0004497monooxygenase activity
		GO:0005509calcium ion binding
		GO:0016776"phosphotransferase activity phosphate group as acceptor"
		GO:0016165linoleate 13S-lipoxygenase activity
		GO:0004623phospholipase A2 activity
		GO:0009055electron carrier activity
		GO:0005506iron ion binding
		GO:0003883CTP synthase activity
		GO:00055451-phosphatidylinositol binding
		GO:0015291secondary active transmembrane transporter activity
		GO:0003824catalytic activity
		GO:0016301kinase activity
		GO:0004143diacylglycerol kinase activity
		GO:0019201nucleotide kinase activity
		GO:1901476carbohydrate transporter activity
		GO:0004713protein tyrosine kinase activity
		GO:0016757"transferase activity transferring glycosyl groups"
		GO:0016740transferase activity
		GO:0003978UDP-glucose 4-epimerase activity
		GO:0030554adenyl nucleotide binding
		GO:0016758"transferase activity transferring hexosyl groups"
Settings for REVIGO (http://revigo.irb.hr/)
Allowed similarity:	Small (0.5)
Numbers associated to GO categories are	p-values
Database with GO term sizes:	Oryza sativa
Semantic similarity measure to use	SimRel
Guide to names:
S: Severe water stress (20% PEG)
M: Mild water stress (10% PEG)
C: Control condition (No PEG)
E.g.: The 7 Molecular Function GO terms listed under "Root-SC_MolFunct Root-SM_MolFunct" are those significantly over-represented both in the comparison between severe and control condition in root as well as in the comparison between severe and mild water stress in root.

## Sheet: Biological Process
List of over-represented Biological Process GO terms in common between different combinations of organ/condition comparisons corresponding to the Venn chart in Fig. 3.
Intersection	total	elements
Shoot-SC_BiolProc Root-SC_BiolProc Root-SM_BiolProc	5	GO:0071704organic substance metabolic process
		GO:0044260cellular macromolecule metabolic process
		GO:0065007biological regulation
		GO:0044237cellular metabolic process
		GO:0009058biosynthetic process
Shoot-SC_BiolProc Root-SC_BiolProc	4	GO:0008152metabolic process
		GO:0006971hypotonic response
		GO:0006562proline catabolic process
		GO:0009819drought recovery
Root-SC_BiolProc	8	GO:0009310amine catabolic process
		GO:0009816"defense response to bacterium incompatible interaction"
		GO:0009605response to external stimulus
		GO:0014070response to organic cyclic compound
		GO:0009611response to wounding
		GO:0009607response to biotic stimulus
		GO:0016101diterpenoid metabolic process
		GO:0006807nitrogen compound metabolic process
Root-SC_BiolProc Root-SM_BiolProc	3	GO:0006412translation
		GO:0010467gene expression
		GO:0000272polysaccharide catabolic process
Shoot-SC_BiolProc	24	GO:0043412macromolecule modification
		GO:0016050vesicle organization
		GO:0048268clathrin coat assembly
		GO:0006796phosphate-containing compound metabolic process
		GO:0043085positive regulation of catalytic activity
		GO:0048518positive regulation of biological process
		GO:0006464cellular protein modification process
		GO:0009405pathogenesis
		GO:0008643carbohydrate transport
		GO:0006793phosphorus metabolic process
		GO:0015837amine transport
		GO:0007205protein kinase C-activating G-protein coupled receptor signaling pathway
		GO:0023052signaling
		GO:0031399regulation of protein modification process
		GO:0010562positive regulation of phosphorus metabolic process
		GO:0023060signal transmission
		GO:0016311dephosphorylation
		GO:0051174regulation of phosphorus metabolic process
		GO:0006470protein dephosphorylation
		GO:0044238primary metabolic process
		GO:0043687post-translational protein modification
		GO:0007154cell communication
		GO:0009987cellular process
		GO:0034637cellular carbohydrate biosynthetic process
Shoot-SC_BiolProc Root-SM_BiolProc	3	GO:1901576organic substance biosynthetic process
		GO:0043170macromolecule metabolic process
		GO:0050794regulation of cellular process
Root-SM_BiolProc	1	GO:0009685gibberellin metabolic process
Settings for REVIGO (http://revigo.irb.hr/)
Allowed similarity:	Small (0.5)
Numbers associated to GO categories are	p-values
Database with GO term sizes:	Oryza sativa
Semantic similarity measure to use	SimRel
Guide to names:
S: Severe water stress (20% PEG)
M: Mild water stress (10% PEG)
C: Control condition (No PEG)
E.g.: The 3 Biological Process GO terms listed under "Root-SC_BiolProc Root-SM_BiolProc" are those significantly over-represented both in the comparison between severe and control condition in root as well as in the comparison between severe and mild water stress in root.
