# Supplementary material for: Dissection of early transcriptional responses to water stress in Arundo donax L. by unigene-based RNA-seq
Source: Biotechnol Biofuels. 2016 Mar 8;9:54. doi: 10.1186/s13068-016-0471-8 (PMC4782572; doi:10.1186/s13068-016-0471-8)
Supplement: Supplementary file 7 — 10.1186/s13068-016-0471-8 Transcription factors responsive to water stress in A. donax. [file 13068_2016_471_MOESM7_ESM.xlsx]

## Sheet: Summary
Summary of differentially expressed TFs identified in A. donax water-stressed transcriptome.
	A. donax unigenes
TF family	Shoot	Root	Rice homologs
NAC	24	23	14
WRKY	20	19	16
AP2-EREBP	9	21	13
bHLH	15	15	15
bZIP	19	10	6
Tify	7	9	4
AUX/IAA	1	10	6
MYB	3	8	5
HSF	5	4	5
C2H2	5	2	6
TUB	7	0	1
G2-like	3	3	5
GRAS	5	1	5
HB	4	2	3
MYB-related	2	3	2
Trihelix	2	3	2
C2C2-CO-like	1	3	2
C2C2-Dof	1	2	2
C2C2-GATA	3	0	3
TRAF	1	2	2
ABI3VP1	0	2	1
C3H	1	1	2
DBB	0	2	2
DBP	1	1	1
Jumonji	2	0	1
LOB	0	2	1
LUG	2	0	1
TCP	0	2	1
ARF	1	0	1
ARID	1	0	1
BES1	1	0	1
CAMTA	1	0	1
GNAT	1	0	1
MADS	1	0	1
PHD	1	0	1
PLATZ	0	1	1
Pseudo_ARR-B	1	0	1

## Sheet: Ray et al. 2011
Summary of rice homologs of the differentially expressed TFs identified in A. donax water-stressed transcriptome previously associated to drought according to the meta-analysis by Ray S, Dansana PK, Giri J, Deveshwar P, Arora R, Agarwal P, Khurana JP, Kapoor S, Tyagi AK. Modulation of transcription factor and metabolic pathway genes in response to water-deficit stress in rice. Funct Integr Genomi…
Rice genes homologs to A. donax differentially expressed TF genes	Family	Matching A. donax unigenes	Regulation of matching drought rice gene
LOC_Os09g16510	WRKY	6
LOC_Os02g08440	WRKY	3	UP
LOC_Os05g25770	WRKY	3
LOC_Os01g14440	WRKY	2		DOWN
LOC_Os01g61080	WRKY	2	UP
LOC_Os05g27730	WRKY	2
LOC_Os01g40260	WRKY	1
LOC_Os01g47560	WRKY	1	UP
LOC_Os01g53040	WRKY	1		DOWN
LOC_Os02g26430	WRKY	1	UP
LOC_Os03g55080	WRKY	1
LOC_Os05g09020	WRKY	1
LOC_Os05g46020	WRKY	1
LOC_Os06g44010	WRKY	1	UP
LOC_Os09g25060	WRKY	1
LOC_Os11g02480	WRKY	1
LOC_Os05g36190	TUB	7	UP
LOC_Os01g48320	Trihelix	3	UP
LOC_Os10g41460	Trihelix	1
LOC_Os01g66890	TRAF	1
LOC_Os04g40630	TRAF	1
LOC_Os07g42370	Tify	6	UP
LOC_Os03g28940	Tify	2
LOC_Os03g08320	Tify	1
LOC_Os10g25290	Tify	1	UP
LOC_Os08g43160	TCP	2
LOC_Os01g13540	RWP-RK	1
LOC_Os03g17570	Pseudo_ARR-B	1
LOC_Os04g50120	PLATZ	1
LOC_Os03g19020	PHD	1
LOC_Os02g05470	Orphans	5		DOWN
LOC_Os02g50480	Orphans	1
LOC_Os05g51690	Orphans	1
LOC_Os06g48610	Orphans	1
LOC_Os11g04720	Orphans	1		DOWN
LOC_Os03g60080	NAC	6
LOC_Os01g64310	NAC	4	UP
LOC_Os01g66120	NAC	4	UP
LOC_Os05g34830	NAC	4
LOC_Os03g21060	NAC	3	UP
LOC_Os08g06140	NAC	3
LOC_Os11g08210	NAC	3	UP
LOC_Os07g12340	NAC	2	UP
LOC_Os09g33490	NAC	2		DOWN
LOC_Os01g15640	NAC	1	UP
LOC_Os01g60020	NAC	1	UP
LOC_Os03g21030	NAC	1	UP
LOC_Os04g52810	NAC	1
LOC_Os08g10080	NAC	1		DOWN
LOC_Os01g09640	MYB-related	3	UP
LOC_Os01g34060	MYB-related	1
LOC_Os11g47460	MYB	3		DOWN
LOC_Os03g20090	MYB	2
LOC_Os12g37690	MYB	2	UP
LOC_Os01g19970	MYB	1
LOC_Os12g37970	MYB	1
LOC_Os08g33488	MADS	1
LOC_Os01g42260	LUG	2
LOC_Os01g32770	LOB	2
LOC_Os10g42690	Jumonji	2	UP
LOC_Os05g10770	Jumonji	1
LOC_Os01g53220	HSF	3	UP
LOC_Os02g13800	HSF	2	UP
LOC_Os03g06630	HSF	1		DOWN
LOC_Os04g48030	HSF	1	UP
LOC_Os09g35790	HSF	1	UP
LOC_Os04g45810	HB	2	UP
LOC_Os03g52239	HB	1
LOC_Os08g19650	HB	1
LOC_Os07g39470	GRAS	2
LOC_Os01g62460	GRAS	1
LOC_Os01g71970	GRAS	1	UP
LOC_Os07g36170	GRAS	1	UP
LOC_Os11g47870	GRAS	1
LOC_Os03g31690	GNAT	1
LOC_Os02g22020	G2-like	1
LOC_Os03g55590	G2-like	1
LOC_Os05g40960	G2-like	1		DOWN
LOC_Os06g49040	G2-like	1		DOWN
LOC_Os09g12770	G2-like	1
LOC_Os12g39640	G2-like	1
LOC_Os01g19130	DBP	1
LOC_Os01g10580	DBB	1
LOC_Os06g05890	DBB	1
LOC_Os01g69910	CAMTA	1
LOC_Os01g15460	C3H	1
LOC_Os05g03760	C3H	1	UP
LOC_Os06g41384	C3H	1
LOC_Os03g55540	C2H2	2	UP
LOC_Os03g10140	C2H2	1
LOC_Os03g13600	C2H2	1		DOWN
LOC_Os03g60570	C2H2	1	UP
LOC_Os09g38340	C2H2	1	UP
LOC_Os09g38790	C2H2	1
LOC_Os02g12790	C2C2-GATA	1
LOC_Os02g56250	C2C2-GATA	1	UP
LOC_Os06g37450	C2C2-GATA	1
LOC_Os01g15900	C2C2-Dof	1
LOC_Os03g07360	C2C2-Dof	1		DOWN
LOC_Os03g16850	C2C2-Dof	1
LOC_Os08g15050	C2C2-CO-like	2
LOC_Os02g08150	C2C2-CO-like	1		DOWN
LOC_Os02g52780	bZIP	9	UP
LOC_Os12g40920	bZIP	5		DOWN
LOC_Os05g49420	bZIP	3	UP
LOC_Os01g46970	bZIP	2	UP
LOC_Os09g28310	bZIP	1	UP
LOC_Os12g06520	bZIP	1	UP
LOC_Os04g23550	bHLH	4	UP
LOC_Os10g42430	bHLH	3
LOC_Os03g53020	bHLH	2	UP
LOC_Os08g38210	bHLH	2	UP
LOC_Os01g01870	bHLH	1
LOC_Os01g09990	bHLH	1
LOC_Os01g39330	bHLH	1	UP
LOC_Os01g67480	bHLH	1	UP
LOC_Os01g68700	bHLH	1		DOWN
LOC_Os03g08930	bHLH	1
LOC_Os03g27390	bHLH	1
LOC_Os03g51580	bHLH	1
LOC_Os03g56950	bHLH	1		DOWN
LOC_Os09g28210	bHLH	1	UP
LOC_Os09g29930	bHLH	1
LOC_Os12g43620	bHLH	1
LOC_Os01g10610	BES1	1
LOC_Os12g40900	AUX/IAA	3		DOWN
LOC_Os01g09450	AUX/IAA	2
LOC_Os02g56120	AUX/IAA	2	UP
LOC_Os01g08320	AUX/IAA	1
LOC_Os03g43400	AUX/IAA	1
LOC_Os06g39590	AUX/IAA	1
LOC_Os02g27060	ARID	1		DOWN
LOC_Os01g70270	ARF	1
LOC_Os02g51670	AP2-EREBP	4
LOC_Os05g41780	AP2-EREBP	4	UP
LOC_Os02g43790	AP2-EREBP	3
LOC_Os09g20350	AP2-EREBP	3
LOC_Os01g04800	AP2-EREBP	2
LOC_Os06g10780	AP2-EREBP	2
LOC_Os03g08470	AP2-EREBP	1	UP
LOC_Os03g09170	AP2-EREBP	1	UP
LOC_Os04g46410	AP2-EREBP	1
LOC_Os04g52090	AP2-EREBP	1
LOC_Os04g55520	AP2-EREBP	1
LOC_Os05g03040	AP2-EREBP	1
LOC_Os06g03670	AP2-EREBP	1
LOC_Os06g07030	AP2-EREBP	1	UP
LOC_Os08g31580	AP2-EREBP	1	UP
LOC_Os12g06080	ABI3VP1	2
TOTAL			49	18

## Sheet: Annotation
A. donax unigene	Rice_ID	Rice_CDS	pident	length	qcovs	qcovhsp	evalue	bitscore	Differentially expressed in	Family	DEG in shoot	DEG in root
Arundo_WS_Unigene001236	LOC_Os10g25290	LOC_Os10g25290.1|13110.m02129|CDS	80.41	148	34	34	4e-21	102	Salinity;Drought	Tify	0	1
Arundo_WS_Unigene004086	LOC_Os03g10140	LOC_Os03g10140.1|13103.m01130|CDS	80.56	391	84	84	9e-78	291	Salinity;Drought	C2H2	0	1
Arundo_WS_Unigene005316	LOC_Os01g53220	LOC_Os01g53220.1|13101.m05575|CDS	88.54	96	28	28	2e-24	113	Salinity;Drought	HSF	1	0
Arundo_WS_Unigene005652	LOC_Os02g22020	LOC_Os02g22020.1|13102.m02467|CDS	83	847	70	70	0	723	Drought	G2-like	1	0
Arundo_WS_Unigene008051	LOC_Os03g60570	LOC_Os03g60570.1|13103.m06648|CDS	80.34	290	63	63	2e-49	196	Salinity;Drought	C2H2	0	1
Arundo_WS_Unigene011326	LOC_Os01g09990	LOC_Os01g09990.1|13101.m01068|CDS	80.1	196	34	34	3e-29	130	Salinity;Drought	bHLH	0	1
Arundo_WS_Unigene012957	LOC_Os04g52810	LOC_Os04g52810.1|13104.m05425|CDS	81.13	212	29	29	1e-38	161	Salinity;Drought	NAC	0	1
Arundo_WS_Unigene013653	LOC_Os06g39590	LOC_Os06g39590.1|13106.m04103|CDS	89.91	109	24	24	4e-32	139	Salinity;Drought	AUX/IAA	0	1
Arundo_WS_Unigene015242	LOC_Os06g03670	LOC_Os06g03670.1|13106.m00305|CDS	78.36	171	30	30	3e-19	97.1	Salinity;Drought	AP2-EREBP	0	1
Arundo_WS_Unigene017785	LOC_Os01g60020	LOC_Os01g60020.1|13101.m06384|CDS	74.48	478	74	74	3e-34	147	Salinity;Drought	NAC	0	1
Arundo_WS_Unigene018771	LOC_Os01g40260	LOC_Os01g40260.1|13101.m04118|CDS	93.48	138	35	35	3e-52	206	Drought	WRKY	0	1
Arundo_WS_Unigene018984	LOC_Os01g53220	LOC_Os01g53220.1|13101.m05575|CDS	90.89	538	77	77	0	708	Salinity;Drought	HSF	1	0
Arundo_WS_Unigene018985	LOC_Os01g53220	LOC_Os01g53220.1|13101.m05575|CDS	89.82	334	67	42	9e-115	414	Salinity;Drought	HSF	1	0
Arundo_WS_Unigene019815	LOC_Os05g46020	LOC_Os05g46020.1|13105.m04898|CDS	85.16	620	68	68	2e-172	606	Salinity;Drought	WRKY	1	0
Arundo_WS_Unigene019957	LOC_Os01g71970	LOC_Os01g71970.1|13101.m07840|CDS	89.05	420	93	93	3e-147	521	Salinity;Drought	GRAS	0	1
Arundo_WS_Unigene020072	LOC_Os01g46970	LOC_Os01g46970.2|13101.m04834|CDS	81.11	868	60	60	0	684	Salinity;Drought	bZIP	1	0
Arundo_WS_Unigene020073	LOC_Os01g46970	LOC_Os01g46970.2|13101.m04834|CDS	80.53	935	69	69	0	706	Salinity;Drought	bZIP	1	0
Arundo_WS_Unigene020752	LOC_Os08g31580	LOC_Os08g31580.1|13108.m03274|CDS	81.28	219	27	27	6e-37	156	Salinity;Drought	AP2-EREBP	1	1
Arundo_WS_Unigene022093	LOC_Os05g34830	LOC_Os05g34830.3|13105.m03631|CDS	81.19	218	30	30	5e-37	156	Salinity;Drought	NAC	0	1
Arundo_WS_Unigene022095	LOC_Os05g34830	LOC_Os05g34830.3|13105.m03631|CDS	81.19	218	29	29	5e-37	156	Salinity;Drought	NAC	0	1
Arundo_WS_Unigene022170	LOC_Os06g44010	LOC_Os06g44010.1|13106.m04617|CDS	77.91	507	85	85	9e-74	278	Salinity;Drought	WRKY	1	0
Arundo_WS_Unigene022751	LOC_Os12g06080	LOC_Os12g06080.1|13112.m00617|CDS	88.04	276	74	74	7e-88	324	Salinity;Drought	ABI3VP1	0	1
Arundo_WS_Unigene023032	LOC_Os09g29930	LOC_Os09g29930.1|13109.m02975|CDS	81.05	248	52	52	8e-44	178	Salinity;Drought	bHLH	0	1
Arundo_WS_Unigene023180	LOC_Os05g41780	LOC_Os05g41780.1|13105.m04438|CDS	82.77	354	58	58	3e-79	296	Salinity;Drought	AP2-EREBP	0	1
Arundo_WS_Unigene026214	LOC_Os05g09020	LOC_Os05g09020.2|13105.m01006|CDS	88.12	261	32	32	1e-83	311	Salinity;Drought	WRKY	1	1
Arundo_WS_Unigene026411	LOC_Os04g48030	LOC_Os04g48030.1|13104.m04884|CDS	95.42	306	75	75	3e-137	488	Salinity;Drought	HSF	1	1
Arundo_WS_Unigene027192	LOC_Os01g04800	LOC_Os01g04800.1|13101.m00443|CDS	87.54	305	47	47	2e-96	353	Salinity;Drought	AP2-EREBP	0	1
Arundo_WS_Unigene027195	LOC_Os01g04800	LOC_Os01g04800.1|13101.m00443|CDS	87.14	350	49	49	5e-107	388	Salinity;Drought	AP2-EREBP	1	0
Arundo_WS_Unigene027409	LOC_Os01g09450	LOC_Os01g09450.2|13101.m01005|CDS	97.22	36	4	4	2e-08	62.1	Salinity;Drought	AUX/IAA	0	1
Arundo_WS_Unigene027410	LOC_Os01g09450	LOC_Os01g09450.2|13101.m01005|CDS	97.22	36	4	4	2e-08	62.1	Salinity;Drought	AUX/IAA	0	1
Arundo_WS_Unigene027413	LOC_Os03g43400	LOC_Os03g43400.1|13103.m04665|CDS	91.67	60	8	8	3e-15	84.2	Salinity;Drought	AUX/IAA	0	1
Arundo_WS_Unigene027549	LOC_Os09g28210	LOC_Os09g28210.1|13109.m02779|CDS	82.01	667	76	76	7e-151	534	Salinity;Drought	bHLH	1	1
Arundo_WS_Unigene030019	LOC_Os02g08150	LOC_Os02g08150.1|13102.m00940|CDS	80.69	466	88	88	2e-89	329	Salinity;Drought	C2C2-CO-like	0	1
Arundo_WS_Unigene031610	LOC_Os03g13600	LOC_Os03g13600.2|13103.m01578|CDS	88.68	53	3	3	3e-09	65.8	Drought	C2H2	1	0
Arundo_WS_Unigene031776	LOC_Os10g42430	LOC_Os10g42430.1|13110.m03986|CDS	90.51	495	56	56	0	649	Salinity;Drought	bHLH	1	0
Arundo_WS_Unigene031966	LOC_Os01g09640	LOC_Os01g09640.1|13101.m01030|CDS	78.79	825	60	60	2e-143	510	Salinity;Drought	MYB-related	0	1
Arundo_WS_Unigene031967	LOC_Os01g09640	LOC_Os01g09640.1|13101.m01030|CDS	78.13	567	34	34	3e-88	327	Salinity;Drought	MYB-related	1	1
Arundo_WS_Unigene031968	LOC_Os01g09640	LOC_Os01g09640.1|13101.m01030|CDS	78.35	933	69	69	1e-154	547	Salinity;Drought	MYB-related	0	1
Arundo_WS_Unigene033395	LOC_Os06g10780	LOC_Os06g10780.1|13106.m01167|CDS	93.23	251	52	52	2e-100	366	Salinity;Drought	AP2-EREBP	0	1
Arundo_WS_Unigene033396	LOC_Os06g10780	LOC_Os06g10780.1|13106.m01167|CDS	87.5	200	43	43	3e-57	222	Salinity;Drought	AP2-EREBP	0	1
Arundo_WS_Unigene033449	LOC_Os09g38340	LOC_Os09g38340.3|13109.m03809|CDS	87.1	186	14	14	8e-53	209	Drought	C2H2	1	0
Arundo_WS_Unigene033478	LOC_Os01g53040	LOC_Os01g53040.1|13101.m05556|CDS	79.47	263	40	40	1e-43	178	Salinity;Drought	WRKY	0	1
Arundo_WS_Unigene036302	LOC_Os03g51580	LOC_Os03g51580.1|13103.m05616|CDS	89.15	544	48	48	0	675	Drought	bHLH	1	0
Arundo_WS_Unigene036304	LOC_Os12g43620	LOC_Os12g43620.1|13112.m04600|CDS	77.83	469	46	46	1e-70	268	Drought	bHLH	0	1
Arundo_WS_Unigene036836	LOC_Os02g12790	LOC_Os02g12790.1|13102.m01399|CDS	84.62	650	78	78	4e-178	625	Salinity;Drought	C2C2-GATA	1	0
Arundo_WS_Unigene037259	LOC_Os12g06080	LOC_Os12g06080.1|13112.m00617|CDS	85.42	144	22	22	1e-32	141	Salinity;Drought	ABI3VP1	0	1
Arundo_WS_Unigene037895	LOC_Os07g12340	LOC_Os07g12340.1|13107.m01274|CDS	91.61	143	13	13	5e-49	196	Salinity;Drought	NAC	0	1
Arundo_WS_Unigene038102	LOC_Os02g43790	LOC_Os02g43790.1|13102.m04864|CDS	81.88	480	36	36	6e-99	363	Salinity;Drought	AP2-EREBP	0	1
Arundo_WS_Unigene038104	LOC_Os02g43790	LOC_Os02g43790.1|13102.m04864|CDS	78.63	936	63	63	2e-153	544	Salinity;Drought	AP2-EREBP	0	1
Arundo_WS_Unigene038106	LOC_Os02g43790	LOC_Os02g43790.1|13102.m04864|CDS	80.11	935	64	64	5e-174	612	Salinity;Drought	AP2-EREBP	1	0
Arundo_WS_Unigene038137	LOC_Os01g48320	LOC_Os01g48320.1|13101.m05009|CDS	77.97	631	39	39	3e-97	357	Salinity;Drought	Trihelix	1	1
Arundo_WS_Unigene039020	LOC_Os01g19970	LOC_Os01g19970.1|13101.m02169|CDS	76.09	368	59	59	4e-43	176	Drought	MYB	1	0
Arundo_WS_Unigene039312	LOC_Os01g15900	LOC_Os01g15900.1|13101.m01764|CDS	79.06	1686	86	86	0	1072	Salinity;Drought	C2C2-Dof	1	1
Arundo_WS_Unigene039331	LOC_Os08g15050	LOC_Os08g15050.1|13108.m01611|CDS	85.17	209	33	33	5e-52	206	Salinity;Drought	C2C2-CO-like	0	1
Arundo_WS_Unigene039332	LOC_Os08g15050	LOC_Os08g15050.1|13108.m01611|CDS	80.76	291	38	38	4e-48	193	Salinity;Drought	C2C2-CO-like	1	1
Arundo_WS_Unigene039751	LOC_Os08g33488	LOC_Os08g33488.1|13108.m03490|CDS	86.83	205	6	6	6e-58	228	Drought	MADS	1	0
Arundo_WS_Unigene039984	LOC_Os03g21030	LOC_Os03g21030.1|13103.m02520|CDS	83.16	689	63	45	1e-170	601	Salinity;Drought	NAC	1	1
Arundo_WS_Unigene040030	LOC_Os09g28310	LOC_Os09g28310.1|13109.m02790|CDS	81.26	1035	36	36	0	771	Salinity;Drought	bZIP	0	1
Arundo_WS_Unigene040533	LOC_Os03g08320	LOC_Os03g08320.1|13103.m00955|CDS	78.37	490	44	44	1e-74	281	Salinity;Drought	Tify	1	1
Arundo_WS_Unigene041130	LOC_Os06g37450	LOC_Os06g37450.1|13106.m03878|CDS	75.42	891	50	46	2e-89	331	Salinity;Drought	C2C2-GATA	1	0
Arundo_WS_Unigene041392	LOC_Os03g60080	LOC_Os03g60080.1|13103.m06594|CDS	79.78	361	84	84	2e-59	230	Salinity;Drought	NAC	1	0
Arundo_WS_Unigene041405	LOC_Os03g60080	LOC_Os03g60080.1|13103.m06594|CDS	79.21	404	51	51	2e-62	241	Salinity;Drought	NAC	1	1
Arundo_WS_Unigene041542	LOC_Os03g53020	LOC_Os03g53020.1|13103.m05785|CDS	88.98	463	34	34	3e-161	569	Salinity;Drought	bHLH	1	1
Arundo_WS_Unigene041543	LOC_Os03g53020	LOC_Os03g53020.1|13103.m05785|CDS	88.98	463	33	33	3e-161	569	Salinity;Drought	bHLH	1	1
Arundo_WS_Unigene041848	LOC_Os12g39640	LOC_Os12g39640.1|13112.m04118|CDS	77.61	728	78	78	8e-101	368	Salinity;Drought	G2-like	0	1
Arundo_WS_Unigene041960	LOC_Os06g07030	LOC_Os06g07030.1|13106.m00731|CDS	85.39	397	45	45	2e-107	390	Salinity;Drought	AP2-EREBP	0	1
Arundo_WS_Unigene042717	LOC_Os11g47460	LOC_Os11g47460.2|13111.m04727|CDS	84.31	580	39	39	6e-159	562	Salinity;Drought	MYB	0	1
Arundo_WS_Unigene042726	LOC_Os11g47460	LOC_Os11g47460.1|13111.m04724|CDS	84.25	597	49	40	2e-163	577	Salinity;Drought	MYB	0	1
Arundo_WS_Unigene042729	LOC_Os11g47460	LOC_Os11g47460.2|13111.m04727|CDS	83.91	609	44	44	7e-163	575	Salinity;Drought	MYB	0	1
Arundo_WS_Unigene043961	LOC_Os02g56120	LOC_Os02g56120.2|13102.m06445|CDS	81.4	344	46	42	4e-69	263	Salinity;Drought	AUX/IAA	0	1
Arundo_WS_Unigene043963	LOC_Os02g56120	LOC_Os02g56120.3|13102.m06446|CDS	100	29	4	4	2e-06	54.7	Salinity;Drought	AUX/IAA	0	1
Arundo_WS_Unigene044500	LOC_Os02g26430	LOC_Os02g26430.1|13102.m02862|CDS	91.37	139	25	25	1e-47	191	Salinity;Drought	WRKY	1	0
Arundo_WS_Unigene044733	LOC_Os03g08930	LOC_Os03g08930.1|13103.m01033|CDS	80.75	644	77	77	4e-128	459	Drought	bHLH	0	1
Arundo_WS_Unigene044736	LOC_Os09g35790	LOC_Os09g35790.2|13109.m03510|CDS	83.24	555	87	87	3e-138	492	Salinity;Drought	HSF	0	1
Arundo_WS_Unigene045171	LOC_Os04g52090	LOC_Os04g52090.1|13104.m05332|CDS	85.5	262	49	49	1e-71	270	Salinity;Drought	AP2-EREBP	1	1
Arundo_WS_Unigene045175	LOC_Os05g41780	LOC_Os05g41780.1|13105.m04438|CDS	82.46	399	85	85	3e-87	322	Salinity;Drought	AP2-EREBP	0	1
Arundo_WS_Unigene045178	LOC_Os05g41780	LOC_Os05g41780.1|13105.m04438|CDS	87.32	284	60	60	2e-85	316	Salinity;Drought	AP2-EREBP	0	1
Arundo_WS_Unigene045181	LOC_Os05g41780	LOC_Os05g41780.1|13105.m04438|CDS	86.67	285	61	61	1e-82	307	Salinity;Drought	AP2-EREBP	0	1
Arundo_WS_Unigene045508	LOC_Os01g32770	LOC_Os01g32770.1|13101.m03304|CDS	87.14	412	38	38	5e-129	462	Salinity;Drought	LOB	0	1
Arundo_WS_Unigene045512	LOC_Os01g32770	LOC_Os01g32770.1|13101.m03304|CDS	91.11	416	38	38	7e-157	555	Salinity;Drought	LOB	0	1
Arundo_WS_Unigene045714	LOC_Os10g41460	LOC_Os10g41460.1|13110.m03867|CDS	81.94	814	78	78	0	649	Salinity;Drought	Trihelix	0	1
Arundo_WS_Unigene047126	LOC_Os09g16510	LOC_Os09g16510.1|13109.m01575|CDS	82.76	557	62	62	1e-133	477	Salinity;Drought	WRKY	1	1
Arundo_WS_Unigene047129	LOC_Os09g16510	LOC_Os09g16510.1|13109.m01575|CDS	78.2	821	63	63	1e-135	484	Salinity;Drought	WRKY	1	1
Arundo_WS_Unigene047131	LOC_Os09g16510	LOC_Os09g16510.1|13109.m01575|CDS	80.05	441	43	43	6e-83	309	Salinity;Drought	WRKY	1	1
Arundo_WS_Unigene047133	LOC_Os09g16510	LOC_Os09g16510.1|13109.m01575|CDS	78.2	821	58	58	1e-135	484	Salinity;Drought	WRKY	1	1
Arundo_WS_Unigene047135	LOC_Os09g16510	LOC_Os09g16510.1|13109.m01575|CDS	82.3	548	59	59	2e-126	453	Salinity;Drought	WRKY	1	1
Arundo_WS_Unigene047136	LOC_Os09g16510	LOC_Os09g16510.1|13109.m01575|CDS	79.07	817	58	58	7e-148	525	Salinity;Drought	WRKY	1	1
Arundo_WS_Unigene047138	LOC_Os03g20090	LOC_Os03g20090.1|13103.m02406|CDS	84.15	265	34	34	2e-67	257	Salinity;Drought	MYB	0	1
Arundo_WS_Unigene047139	LOC_Os12g37690	LOC_Os12g37690.1|13112.m03880|CDS	85.43	398	37	37	2e-113	411	Salinity;Drought	MYB	1	1
Arundo_WS_Unigene047140	LOC_Os12g37690	LOC_Os12g37690.1|13112.m03880|CDS	85.43	398	34	34	2e-113	411	Salinity;Drought	MYB	1	1
Arundo_WS_Unigene047142	LOC_Os03g20090	LOC_Os03g20090.1|13103.m02406|CDS	88.44	173	19	19	2e-52	207	Salinity;Drought	MYB	0	1
Arundo_WS_Unigene047147	LOC_Os12g37970	LOC_Os12g37970.1|13112.m03911|CDS	94.26	122	23	23	1e-46	187	Salinity;Drought	MYB	0	1
Arundo_WS_Unigene048058	LOC_Os03g09170	LOC_Os03g09170.1|13103.m01059|CDS	86.96	460	61	61	2e-140	499	Salinity;Drought	AP2-EREBP	1	1
Arundo_WS_Unigene048638	LOC_Os01g39330	LOC_Os01g39330.1|13101.m04015|CDS	82.23	591	46	46	3e-136	486	Salinity;Drought	bHLH	1	0
Arundo_WS_Unigene049200	LOC_Os01g64310	LOC_Os01g64310.1|13101.m06922|CDS	86.15	556	42	42	5e-164	579	Salinity;Drought	NAC	1	0
Arundo_WS_Unigene049201	LOC_Os01g64310	LOC_Os01g64310.1|13101.m06922|CDS	85.89	574	47	47	5e-169	595	Salinity;Drought	NAC	1	1
Arundo_WS_Unigene049202	LOC_Os01g64310	LOC_Os01g64310.2|13101.m15100|CDS	95	140	24	24	6e-56	219	Salinity;Drought	NAC	1	0
Arundo_WS_Unigene049203	LOC_Os01g64310	LOC_Os01g64310.1|13101.m06922|CDS	83.33	318	41	41	7e-76	285	Salinity;Drought	NAC	1	0
Arundo_WS_Unigene049267	LOC_Os01g47560	LOC_Os01g47560.1|13101.m04918|CDS	95.34	279	29	29	1e-123	444	Salinity;Drought	WRKY	0	1
Arundo_WS_Unigene049270	LOC_Os03g55080	LOC_Os03g55080.1|13103.m05984|CDS	89.44	360	41	41	3e-125	449	Salinity;Drought	WRKY	1	1
Arundo_WS_Unigene049273	LOC_Os05g27730	LOC_Os05g27730.1|13105.m02847|CDS	83.61	1287	96	96	0	1116	Salinity;Drought	WRKY	1	0
Arundo_WS_Unigene049274	LOC_Os05g27730	LOC_Os05g27730.1|13105.m02847|CDS	83.89	1297	96	96	0	1151	Salinity;Drought	WRKY	1	0
Arundo_WS_Unigene049637	LOC_Os04g55520	LOC_Os04g55520.1|13104.m05757|CDS	87.58	491	54	54	4e-153	542	Salinity;Drought	AP2-EREBP	0	1
Arundo_WS_Unigene050518	LOC_Os01g01870	LOC_Os01g01870.1|13101.m00116|CDS	77.9	543	53	53	2e-82	307	Salinity;Drought	bHLH	1	1
Arundo_WS_Unigene050995	LOC_Os02g56250	LOC_Os02g56250.1|13102.m06462|CDS	81.12	1107	63	63	0	808	Drought	C2C2-GATA	1	0
Arundo_WS_Unigene051108	LOC_Os12g06520	LOC_Os12g06520.1|13112.m00669|CDS	87.58	636	73	73	0	726	Salinity;Drought	bZIP	1	0
Arundo_WS_Unigene051275	LOC_Os04g45810	LOC_Os04g45810.1|13104.m04595|CDS	85.67	656	50	50	0	643	Salinity;Drought	HB	1	1
Arundo_WS_Unigene051277	LOC_Os04g45810	LOC_Os04g45810.1|13104.m04595|CDS	86.2	652	50	50	0	676	Salinity;Drought	HB	1	1
Arundo_WS_Unigene051560	LOC_Os05g25770	LOC_Os05g25770.1|13105.m02640|CDS	81.17	531	37	37	5e-110	399	Salinity;Drought	WRKY	0	1
Arundo_WS_Unigene051561	LOC_Os05g25770	LOC_Os05g25770.1|13105.m02640|CDS	80.98	531	37	37	2e-108	394	Salinity;Drought	WRKY	0	1
Arundo_WS_Unigene051562	LOC_Os05g25770	LOC_Os05g25770.1|13105.m02640|CDS	80.97	536	41	41	2e-109	398	Salinity;Drought	WRKY	0	1
Arundo_WS_Unigene052088	LOC_Os11g02480	LOC_Os11g02480.2|13111.m09188|CDS	76.81	457	100	100	2e-64	246	Drought	WRKY	0	1
Arundo_WS_Unigene052436	LOC_Os08g10080	LOC_Os08g10080.1|13108.m01069|CDS	100	29	8	8	1e-06	54.7	Salinity;Drought	NAC	1	0
Arundo_WS_Unigene053222	LOC_Os03g17570	LOC_Os03g17570.4|13103.m02102|CDS	83.84	656	52	52	1e-175	617	Drought	Pseudo_ARR-B	1	0
Arundo_WS_Unigene053356	LOC_Os01g61080	LOC_Os01g61080.1|13101.m06501|CDS	85.36	1223	89	89	0	1214	Salinity;Drought	WRKY	1	0
Arundo_WS_Unigene053357	LOC_Os01g61080	LOC_Os01g61080.1|13101.m06501|CDS	85.02	1222	88	88	0	1190	Salinity;Drought	WRKY	1	0
Arundo_WS_Unigene053693	LOC_Os05g40960	LOC_Os05g40960.1|13105.m04340|CDS	83.91	1243	87	87	0	1181	Salinity;Drought	G2-like	0	1
Arundo_WS_Unigene053696	LOC_Os05g49420	LOC_Os05g49420.1|13105.m05288|CDS	80.19	540	33	33	2e-110	401	Salinity;Drought	bZIP	1	0
Arundo_WS_Unigene053702	LOC_Os05g49420	LOC_Os05g49420.1|13105.m05288|CDS	80.19	540	28	28	2e-110	401	Salinity;Drought	bZIP	1	0
Arundo_WS_Unigene053705	LOC_Os05g49420	LOC_Os05g49420.1|13105.m05288|CDS	80.99	1047	64	64	0	819	Salinity;Drought	bZIP	1	0
Arundo_WS_Unigene054080	LOC_Os06g41384	LOC_Os06g41384.2|13106.m10558|CDS	85.04	842	58	58	0	830	Drought	C3H	0	1
Arundo_WS_Unigene054270	LOC_Os01g48320	LOC_Os01g48320.1|13101.m05009|CDS	88.47	347	20	20	6e-115	416	Salinity;Drought	Trihelix	0	1
Arundo_WS_Unigene054273	LOC_Os01g48320	LOC_Os01g48320.1|13101.m05009|CDS	88.47	347	25	25	5e-115	416	Salinity;Drought	Trihelix	1	0
Arundo_WS_Unigene054909	LOC_Os01g67480	LOC_Os01g67480.1|13101.m07330|CDS	81.21	729	45	45	1e-150	534	Salinity;Drought	bHLH	1	0
Arundo_WS_Unigene055570	LOC_Os01g14440	LOC_Os01g14440.1|13101.m01589|CDS	82.32	628	59	47	1e-145	518	Salinity;Drought	WRKY	1	0
Arundo_WS_Unigene055575	LOC_Os01g14440	LOC_Os01g14440.1|13101.m01589|CDS	80.82	662	51	30	9e-134	479	Salinity;Drought	WRKY	1	0
Arundo_WS_Unigene056275	LOC_Os07g42370	LOC_Os07g42370.2|13107.m04422|CDS	80.86	695	53	53	2e-142	507	Drought	Tify	1	1
Arundo_WS_Unigene056276	LOC_Os07g42370	LOC_Os07g42370.2|13107.m04422|CDS	80.4	694	54	54	2e-137	490	Drought	Tify	0	1
Arundo_WS_Unigene056278	LOC_Os03g28940	LOC_Os03g28940.1|13103.m03320|CDS	93.23	133	10	10	8e-48	193	Salinity;Drought	Tify	1	1
Arundo_WS_Unigene056279	LOC_Os03g28940	LOC_Os03g28940.1|13103.m03320|CDS	91.11	135	10	10	6e-44	180	Salinity;Drought	Tify	1	1
Arundo_WS_Unigene056280	LOC_Os07g42370	LOC_Os07g42370.2|13107.m04422|CDS	80.4	694	49	49	3e-137	490	Drought	Tify	1	1
Arundo_WS_Unigene056281	LOC_Os07g42370	LOC_Os07g42370.2|13107.m04422|CDS	82.22	703	54	54	4e-160	566	Drought	Tify	1	1
Arundo_WS_Unigene056282	LOC_Os07g42370	LOC_Os07g42370.2|13107.m04422|CDS	81.79	703	55	55	4e-155	549	Drought	Tify	1	0
Arundo_WS_Unigene056283	LOC_Os07g42370	LOC_Os07g42370.2|13107.m04422|CDS	81.79	703	50	50	4e-155	549	Drought	Tify	0	1
Arundo_WS_Unigene056310	LOC_Os05g36190	LOC_Os05g36190.1|13105.m03803|CDS	87.75	1020	75	75	0	1186	Drought	TUB	1	0
Arundo_WS_Unigene056311	LOC_Os05g36190	LOC_Os05g36190.1|13105.m03803|CDS	87.84	1020	99	99	0	1195	Drought	TUB	1	0
Arundo_WS_Unigene056313	LOC_Os05g36190	LOC_Os05g36190.1|13105.m03803|CDS	87.97	881	63	55	0	1038	Drought	TUB	1	0
Arundo_WS_Unigene056314	LOC_Os05g36190	LOC_Os05g36190.1|13105.m03803|CDS	87.35	340	45	45	1e-107	390	Drought	TUB	1	0
Arundo_WS_Unigene056316	LOC_Os05g36190	LOC_Os05g36190.1|13105.m03803|CDS	88.53	340	44	44	3e-114	412	Drought	TUB	1	0
Arundo_WS_Unigene056317	LOC_Os05g36190	LOC_Os05g36190.1|13105.m03803|CDS	87.35	340	24	24	3e-107	390	Drought	TUB	1	0
Arundo_WS_Unigene056318	LOC_Os05g36190	LOC_Os05g36190.1|13105.m03803|CDS	87.35	340	23	23	3e-107	390	Drought	TUB	1	0
Arundo_WS_Unigene056726	LOC_Os03g55540	LOC_Os03g55540.1|13103.m06041|CDS	82.17	819	65	65	0	640	Drought	C2H2	1	0
Arundo_WS_Unigene056727	LOC_Os03g55540	LOC_Os03g55540.1|13103.m06041|CDS	82.32	820	80	80	0	643	Drought	C2H2	1	0
Arundo_WS_Unigene057343	LOC_Os01g66120	LOC_Os01g66120.3|13101.m07156|CDS	86.85	289	23	18	2e-79	298	Drought	NAC	0	1
Arundo_WS_Unigene057344	LOC_Os01g66120	LOC_Os01g66120.3|13101.m07156|CDS	83.33	480	45	45	2e-113	411	Drought	NAC	0	1
Arundo_WS_Unigene057345	LOC_Os03g21060	LOC_Os03g21060.1|13103.m02525|CDS	97.22	36	2	2	3e-08	62.1	Salinity;Drought	NAC	0	1
Arundo_WS_Unigene057347	LOC_Os03g21060	LOC_Os03g21060.1|13103.m02525|CDS	97.22	36	2	2	3e-08	62.1	Salinity;Drought	NAC	1	1
Arundo_WS_Unigene057350	LOC_Os01g66120	LOC_Os01g66120.3|13101.m07156|CDS	86.51	289	25	20	8e-78	292	Drought	NAC	0	1
Arundo_WS_Unigene057351	LOC_Os03g21060	LOC_Os03g21060.1|13103.m02525|CDS	97.22	36	2	2	3e-08	62.1	Salinity;Drought	NAC	1	0
Arundo_WS_Unigene057917	LOC_Os01g19130	LOC_Os01g19130.1|13101.m02077|CDS	81.9	956	62	57	0	806	Salinity;Drought	DBP	1	1
Arundo_WS_Unigene058341	LOC_Os03g07360	LOC_Os03g07360.1|13103.m00819|CDS	82.47	1312	73	73	0	1105	Salinity;Drought	C2C2-Dof	0	1
Arundo_WS_Unigene058682	LOC_Os01g34060	LOC_Os01g34060.1|13101.m03432|CDS	83.78	481	57	31	1e-115	418	Salinity;Drought	MYB-related	1	0
Arundo_WS_Unigene058701	LOC_Os01g69910	LOC_Os01g69910.2|13101.m07583|CDS	79.45	2058	74	64	0	1411	Drought	CAMTA	1	0
Arundo_WS_Unigene058871	LOC_Os10g42430	LOC_Os10g42430.1|13110.m03986|CDS	84.25	584	80	42	6e-159	562	Salinity;Drought	bHLH	1	0
Arundo_WS_Unigene058873	LOC_Os10g42430	LOC_Os10g42430.1|13110.m03986|CDS	90.34	176	40	40	6e-60	231	Salinity;Drought	bHLH	0	1
Arundo_WS_Unigene059248	LOC_Os12g40920	LOC_Os12g40920.4|13112.m04263|CDS	80.73	327	19	19	6e-65	250	Salinity;Drought	bZIP	1	0
Arundo_WS_Unigene059272	LOC_Os12g40920	LOC_Os12g40920.1|13112.m04265|CDS	79.62	422	27	27	6e-80	300	Salinity;Drought	bZIP	1	0
Arundo_WS_Unigene059281	LOC_Os12g40920	LOC_Os12g40920.4|13112.m04263|CDS	80.73	327	16	16	7e-65	250	Salinity;Drought	bZIP	1	0
Arundo_WS_Unigene059284	LOC_Os12g40920	LOC_Os12g40920.1|13112.m04265|CDS	81.15	488	27	27	2e-104	381	Salinity;Drought	bZIP	1	0
Arundo_WS_Unigene059292	LOC_Os12g40920	LOC_Os12g40920.4|13112.m04263|CDS	85.47	172	8	8	1e-43	180	Salinity;Drought	bZIP	1	0
Arundo_WS_Unigene059723	LOC_Os06g49040	LOC_Os06g49040.1|13106.m05230|CDS	81.89	1220	69	69	0	1011	Salinity;Drought	G2-like	1	0
Arundo_WS_Unigene060334	LOC_Os01g10580	LOC_Os01g10580.1|13101.m01143|CDS	79.47	823	37	37	1e-147	525	Salinity;Drought	DBB	0	1
Arundo_WS_Unigene060353	LOC_Os03g60080	LOC_Os03g60080.1|13103.m06594|CDS	88.04	552	80	80	2e-180	632	Salinity;Drought	NAC	1	1
Arundo_WS_Unigene060354	LOC_Os11g08210	LOC_Os11g08210.1|13111.m00864|CDS	90.69	333	77	77	6e-124	444	Salinity;Drought	NAC	1	0
Arundo_WS_Unigene060355	LOC_Os11g08210	LOC_Os11g08210.1|13111.m00864|CDS	89.76	420	67	67	3e-149	529	Salinity;Drought	NAC	1	0
Arundo_WS_Unigene060357	LOC_Os07g12340	LOC_Os07g12340.1|13107.m01274|CDS	83.51	194	29	29	5e-42	172	Salinity;Drought	NAC	1	1
Arundo_WS_Unigene060358	LOC_Os03g60080	LOC_Os03g60080.1|13103.m06594|CDS	91.6	262	58	58	2e-99	363	Salinity;Drought	NAC	1	1
Arundo_WS_Unigene060360	LOC_Os03g60080	LOC_Os03g60080.1|13103.m06594|CDS	92.05	541	79	79	0	758	Salinity;Drought	NAC	1	1
Arundo_WS_Unigene060362	LOC_Os05g34830	LOC_Os05g34830.1|13105.m03629|CDS	91.69	325	72	72	1e-125	449	Salinity;Drought	NAC	0	1
Arundo_WS_Unigene060363	LOC_Os01g66120	LOC_Os01g66120.1|13101.m07154|CDS	87.32	481	62	62	4e-153	542	Drought	NAC	1	1
Arundo_WS_Unigene060365	LOC_Os05g34830	LOC_Os05g34830.1|13105.m03629|CDS	88.7	478	70	70	1e-162	573	Salinity;Drought	NAC	1	1
Arundo_WS_Unigene060366	LOC_Os11g08210	LOC_Os11g08210.1|13111.m00864|CDS	89.34	244	64	64	8e-83	307	Salinity;Drought	NAC	1	0
Arundo_WS_Unigene060371	LOC_Os03g60080	LOC_Os03g60080.1|13103.m06594|CDS	92.17	281	67	67	5e-110	398	Salinity;Drought	NAC	1	1
Arundo_WS_Unigene060689	LOC_Os08g19650	LOC_Os08g19650.2|13108.m02047|CDS	87.68	487	16	16	3e-160	568	Drought	HB	1	0
Arundo_WS_Unigene061406	LOC_Os01g42260	LOC_Os01g42260.2|13101.m04341|CDS	87.99	633	49	24	0	749	Salinity;Drought	LUG	1	0
Arundo_WS_Unigene061414	LOC_Os01g42260	LOC_Os01g42260.2|13101.m04341|CDS	86.52	794	48	28	0	870	Salinity;Drought	LUG	1	0
Arundo_WS_Unigene061628	LOC_Os05g03760	LOC_Os05g03760.1|13105.m00367|CDS	86.73	1492	82	82	0	1589	Salinity;Drought	C3H	1	0
Arundo_WS_Unigene062473	LOC_Os06g05890	LOC_Os06g05890.1|13106.m00584|CDS	79.32	677	48	48	6e-124	446	Salinity;Drought	DBB	0	1
Arundo_WS_Unigene062748	LOC_Os08g06140	LOC_Os08g06140.3|13108.m00615|CDS	100	32	2	2	9e-08	60.2	Salinity;Drought	NAC	0	1
Arundo_WS_Unigene062763	LOC_Os08g06140	LOC_Os08g06140.3|13108.m00615|CDS	79.34	1220	45	45	0	821	Salinity;Drought	NAC	1	0
Arundo_WS_Unigene062769	LOC_Os08g06140	LOC_Os08g06140.3|13108.m00615|CDS	79.35	1235	45	45	0	832	Salinity;Drought	NAC	0	1
Arundo_WS_Unigene063180	LOC_Os02g13800	LOC_Os02g13800.1|13102.m01534|CDS	91.49	188	17	17	7e-68	259	Salinity;Drought	HSF	0	1
Arundo_WS_Unigene063188	LOC_Os03g06630	LOC_Os03g06630.2|13103.m00728|CDS	88.73	275	13	13	1e-87	326	Salinity;Drought	HSF	1	0
Arundo_WS_Unigene063189	LOC_Os02g13800	LOC_Os02g13800.1|13102.m01534|CDS	91.49	188	9	9	1e-67	259	Salinity;Drought	HSF	0	1
Arundo_WS_Unigene063598	LOC_Os01g62460	LOC_Os01g62460.2|13101.m06693|CDS	80.75	530	73	73	5e-102	372	Salinity;Drought	GRAS	1	0
Arundo_WS_Unigene063730	LOC_Os04g40630	LOC_Os04g40630.1|13104.m03958|CDS	84.55	835	65	65	0	797	Salinity;Drought	TRAF	0	1
Arundo_WS_Unigene064025	LOC_Os04g23550	LOC_Os04g23550.2|13104.m02193|CDS	89.69	262	30	21	4e-90	333	Salinity;Drought	bHLH	1	1
Arundo_WS_Unigene064026	LOC_Os04g23550	LOC_Os04g23550.2|13104.m02193|CDS	89.69	262	20	20	4e-90	333	Salinity;Drought	bHLH	1	1
Arundo_WS_Unigene064027	LOC_Os04g23550	LOC_Os04g23550.2|13104.m02193|CDS	89.69	262	20	20	5e-90	333	Salinity;Drought	bHLH	1	0
Arundo_WS_Unigene064028	LOC_Os04g23550	LOC_Os04g23550.2|13104.m02193|CDS	89.69	262	31	22	4e-90	333	Salinity;Drought	bHLH	1	1
Arundo_WS_Unigene064183	LOC_Os09g25060	LOC_Os09g25060.1|13109.m02391|CDS	82.78	691	65	65	5e-168	592	Salinity;Drought	WRKY	0	1
Arundo_WS_Unigene064184	LOC_Os02g08440	LOC_Os02g08440.4|13102.m00975|CDS	91.91	136	20	20	1e-47	191	Salinity;Drought	WRKY	1	1
Arundo_WS_Unigene064188	LOC_Os02g08440	LOC_Os02g08440.1|13102.m00974|CDS	83.22	733	44	44	2e-178	627	Salinity;Drought	WRKY	1	1
Arundo_WS_Unigene064189	LOC_Os02g08440	LOC_Os02g08440.1|13102.m00974|CDS	81.22	1001	56	56	0	730	Salinity;Drought	WRKY	1	1
Arundo_WS_Unigene065298	LOC_Os03g31690	LOC_Os03g31690.1|13103.m03623|CDS	89.03	1276	66	66	0	1574	Salinity;Drought	GNAT	1	0
Arundo_WS_Unigene065371	LOC_Os08g38210	LOC_Os08g38210.2|13108.m04051|CDS	79.87	1058	69	69	0	737	Salinity;Drought	bHLH	0	1
Arundo_WS_Unigene065372	LOC_Os08g38210	LOC_Os08g38210.2|13108.m04051|CDS	79.98	1069	69	69	0	747	Salinity;Drought	bHLH	1	1
Arundo_WS_Unigene066123	LOC_Os04g50120	LOC_Os04g50120.1|13104.m05126|CDS	93.03	488	33	33	0	704	Drought	PLATZ	0	1
Arundo_WS_Unigene066382	LOC_Os03g08470	LOC_Os03g08470.3|13103.m00975|CDS	75.11	671	33	33	4e-67	257	Salinity;Drought	AP2-EREBP	0	1
Arundo_WS_Unigene066672	LOC_Os03g55590	LOC_Os03g55590.1|13103.m06049|CDS	82.69	439	30	30	1e-101	372	Salinity;Drought	G2-like	1	1
Arundo_WS_Unigene067137	LOC_Os01g10610	LOC_Os01g10610.1|13101.m01146|CDS	84.04	1015	97	97	0	972	Salinity;Drought	BES1	1	0
Arundo_WS_Unigene067263	LOC_Os02g27060	LOC_Os02g27060.2|13102.m02939|CDS	82.96	452	22	22	5e-111	403	Drought	ARID	1	0
Arundo_WS_Unigene067441	LOC_Os12g40900	LOC_Os12g40900.1|13112.m04261|CDS	86.49	74	12	12	8e-15	82.4	Salinity;Drought	AUX/IAA	0	1
Arundo_WS_Unigene067442	LOC_Os12g40900	LOC_Os12g40900.1|13112.m04261|CDS	86.49	74	13	13	8e-15	82.4	Salinity;Drought	AUX/IAA	1	1
Arundo_WS_Unigene067572	LOC_Os01g66890	LOC_Os01g66890.2|13101.m07248|CDS	80.76	395	28	28	1e-80	302	Salinity;Drought	TRAF	1	1
Arundo_WS_Unigene067911	LOC_Os03g56950	LOC_Os03g56950.2|13103.m06231|CDS	78.78	1291	35	35	0	798	Salinity;Drought	bHLH	1	0
Arundo_WS_Unigene068371	LOC_Os02g52780	LOC_Os02g52780.1|13102.m06015|CDS	80.95	1071	50	50	0	797	Salinity;Drought	bZIP	1	1
Arundo_WS_Unigene068374	LOC_Os02g52780	LOC_Os02g52780.1|13102.m06015|CDS	81.89	1049	55	55	0	845	Salinity;Drought	bZIP	1	1
Arundo_WS_Unigene068376	LOC_Os02g52780	LOC_Os02g52780.1|13102.m06015|CDS	81.89	1060	56	56	0	852	Salinity;Drought	bZIP	1	1
Arundo_WS_Unigene068377	LOC_Os02g52780	LOC_Os02g52780.2|13102.m06016|CDS	81.04	965	34	34	0	728	Salinity;Drought	bZIP	1	1
Arundo_WS_Unigene068378	LOC_Os02g52780	LOC_Os02g52780.1|13102.m06015|CDS	81.51	1060	49	49	0	832	Salinity;Drought	bZIP	1	1
Arundo_WS_Unigene068379	LOC_Os02g52780	LOC_Os02g52780.1|13102.m06015|CDS	81.8	1066	58	58	0	852	Salinity;Drought	bZIP	0	1
Arundo_WS_Unigene068382	LOC_Os02g52780	LOC_Os02g52780.1|13102.m06015|CDS	81.33	1055	57	57	0	809	Salinity;Drought	bZIP	1	1
Arundo_WS_Unigene068385	LOC_Os02g52780	LOC_Os02g52780.2|13102.m06016|CDS	80.33	976	49	49	0	688	Salinity;Drought	bZIP	1	1
Arundo_WS_Unigene068386	LOC_Os02g52780	LOC_Os02g52780.2|13102.m06016|CDS	80.33	976	47	47	0	688	Salinity;Drought	bZIP	1	1
Arundo_WS_Unigene068668	LOC_Os07g39470	LOC_Os07g39470.1|13107.m04088|CDS	83.53	1645	72	72	0	1526	Salinity;Drought	GRAS	1	0
Arundo_WS_Unigene068670	LOC_Os07g39470	LOC_Os07g39470.1|13107.m04088|CDS	83.53	1645	46	46	0	1526	Salinity;Drought	GRAS	1	0
Arundo_WS_Unigene068695	LOC_Os03g52239	LOC_Os03g52239.1|13103.m05690|CDS	84.53	1332	75	43	0	1210	Drought	HB	1	0
Arundo_WS_Unigene069732	LOC_Os11g47870	LOC_Os11g47870.1|13111.m04778|CDS	81.46	205	16	16	3e-37	158	Salinity;Drought	GRAS	1	0
Arundo_WS_Unigene070449	LOC_Os01g08320	LOC_Os01g08320.1|13101.m00869|CDS	78.99	495	78	78	9e-79	294	Drought	AUX/IAA	0	1
Arundo_WS_Unigene070450	LOC_Os12g40900	LOC_Os12g40900.1|13112.m04261|CDS	84.42	353	47	47	2e-90	333	Salinity;Drought	AUX/IAA	0	1
Arundo_WS_Unigene070788	LOC_Os07g36170	LOC_Os07g36170.2|13107.m03712|CDS	86.98	1713	85	85	0	1921	Salinity;Drought	GRAS	1	0
Arundo_WS_Unigene071053	LOC_Os05g03040	LOC_Os05g03040.1|13105.m00282|CDS	80.08	1531	64	64	0	1035	Salinity;Drought	AP2-EREBP	0	1
Arundo_WS_Unigene071113	LOC_Os08g43160	LOC_Os08g43160.1|13108.m04672|CDS	90.81	359	60	60	2e-134	479	Salinity;Drought	TCP	0	1
Arundo_WS_Unigene071115	LOC_Os08g43160	LOC_Os08g43160.1|13108.m04672|CDS	90.36	363	64	64	8e-134	477	Salinity;Drought	TCP	0	1
Arundo_WS_Unigene073280	LOC_Os03g19020	LOC_Os03g19020.3|13103.m02276|CDS	82.09	748	30	30	1e-178	628	Drought	PHD	1	0
Arundo_WS_Unigene073618	LOC_Os09g38790	LOC_Os09g38790.3|13109.m03877|CDS	85.59	555	60	34	2e-163	577	Drought	C2H2	1	0
Arundo_WS_Unigene073737	LOC_Os02g51670	LOC_Os02g51670.1|13102.m05879|CDS	80.85	705	37	37	8e-144	512	Drought	AP2-EREBP	1	1
Arundo_WS_Unigene073740	LOC_Os02g51670	LOC_Os02g51670.1|13102.m05879|CDS	80.32	742	39	39	2e-144	514	Drought	AP2-EREBP	1	1
Arundo_WS_Unigene073741	LOC_Os02g51670	LOC_Os02g51670.1|13102.m05879|CDS	80.32	742	39	39	2e-144	514	Drought	AP2-EREBP	1	1
Arundo_WS_Unigene073742	LOC_Os02g51670	LOC_Os02g51670.1|13102.m05879|CDS	82.55	768	49	49	1e-180	634	Drought	AP2-EREBP	1	1
Arundo_WS_Unigene073927	LOC_Os01g68700	LOC_Os01g68700.2|13101.m07485|CDS	82.03	612	25	25	8e-135	483	Salinity;Drought	bHLH	0	1
Arundo_WS_Unigene073953	LOC_Os01g15640	LOC_Os01g15640.1|13101.m01732|CDS	84.78	92	4	4	2e-16	89.8	Salinity;Drought	NAC	1	0
Arundo_WS_Unigene075087	LOC_Os10g42690	LOC_Os10g42690.1|13110.m04015|CDS	86	1700	52	52	0	1818	Salinity;Drought	Jumonji	1	0
Arundo_WS_Unigene075088	LOC_Os10g42690	LOC_Os10g42690.1|13110.m04015|CDS	82.18	2245	67	67	0	1906	Salinity;Drought	Jumonji	1	0
Arundo_WS_Unigene075377	LOC_Os09g33490	LOC_Os09g33490.1|13109.m03328|CDS	96.97	33	5	5	2e-06	54.7	Drought	NAC	1	0
Arundo_WS_Unigene075378	LOC_Os09g33490	LOC_Os09g33490.1|13109.m03328|CDS	96.97	33	5	5	2e-06	54.7	Drought	NAC	1	0
Arundo_WS_Unigene076003	LOC_Os01g70270	LOC_Os01g70270.3|13101.m07632|CDS	84.38	2381	69	69	0	2292	Drought	ARF	1	0
