# Supplementary material for: Dissection of early transcriptional responses to water stress in Arundo donax L. by unigene-based RNA-seq
Source: Biotechnol Biofuels. 2016 Mar 8;9:54. doi: 10.1186/s13068-016-0471-8 (PMC4782572; doi:10.1186/s13068-016-0471-8)
Supplement: Supplementary file 8 — 10.1186/s13068-016-0471-8 Comparison of co-regulated expression modules responsive to water stress in A. donax and rice. [file 13068_2016_471_MOESM8_ESM.xlsx]

## Sheet: Shoot
Module	A. donax unigene	Rice gene
Module 1	Arundo_WS_Unigene006525	LOC_Os11g11780.1
Module 1	Arundo_WS_Unigene060868	LOC_Os04g44510.1
Module 2	Arundo_WS_Unigene025637	LOC_Os07g13969.1
Module 2	Arundo_WS_Unigene046411	LOC_Os06g42850.1
Module 2	Arundo_WS_Unigene049237	LOC_Os12g34890.1
Module 2	Arundo_WS_Unigene050193	LOC_Os01g58640.1
Module 2	Arundo_WS_Unigene051277	LOC_Os04g45810.1
Module 3	Arundo_WS_Unigene008720	LOC_Os03g22040.1
Module 4	Arundo_WS_Unigene002950	LOC_Os02g20970.1
Module 4	Arundo_WS_Unigene037008	LOC_Os08g30820.1
Module 5	Arundo_WS_Unigene044542	LOC_Os02g32760.1
Module 5	Arundo_WS_Unigene066247	LOC_Os09g35630.1
Module 6	Arundo_WS_Unigene001315	LOC_Os08g09290.1
Module 6	Arundo_WS_Unigene035783	LOC_Os12g42220.1
Module 6	Arundo_WS_Unigene051075	LOC_Os01g49580.1
Module 6	Arundo_WS_Unigene054040	LOC_Os12g24320.1
Module 7	Arundo_WS_Unigene009830	LOC_Os06g04230.1
Module 7	Arundo_WS_Unigene011492	LOC_Os10g25290.1
Module 7	Arundo_WS_Unigene023577	LOC_Os04g58850.1
Module 7	Arundo_WS_Unigene025756	LOC_Os03g14370.2
Module 7	Arundo_WS_Unigene025813	LOC_Os07g37400.1
Module 7	Arundo_WS_Unigene033343	LOC_Os01g04330.1
Module 7	Arundo_WS_Unigene038117	LOC_Os01g47730.1
Module 7	Arundo_WS_Unigene038217	LOC_Os02g37930.1
Module 7	Arundo_WS_Unigene038622	LOC_Os02g44870.1
Module 7	Arundo_WS_Unigene040257	LOC_Os01g72000.1
Module 7	Arundo_WS_Unigene040990	LOC_Os04g45940.1
Module 7	Arundo_WS_Unigene053585	LOC_Os09g38320.1
Module 7	Arundo_WS_Unigene054273	LOC_Os05g48690.1
Module 7	Arundo_WS_Unigene054762	LOC_Os03g21640.2
Module 7	Arundo_WS_Unigene057917	LOC_Os01g19130.1
Module 7	Arundo_WS_Unigene060652	LOC_Os02g50600.1
Module 7	Arundo_WS_Unigene063401	LOC_Os04g57550.1
Module 7	Arundo_WS_Unigene068378	LOC_Os02g52780.1
Module 7	Arundo_WS_Unigene069678	LOC_Os01g40070.1
Module 7	Arundo_WS_Unigene072457	LOC_Os02g51350.1
Module 7	Arundo_WS_Unigene072461	LOC_Os02g51350.1
Module 7	Arundo_WS_Unigene072464	LOC_Os02g51350.1
Module 9	Arundo_WS_Unigene057269	LOC_Os03g04770.1
Module 9	Arundo_WS_Unigene062230	LOC_Os05g26660.1
Module 9	Arundo_WS_Unigene062394	LOC_Os01g62950.1
Module 10	Arundo_WS_Unigene021714	LOC_Os09g26144.1
Module 10	Arundo_WS_Unigene032552	LOC_Os12g06220.1
Module 10	Arundo_WS_Unigene048869	LOC_Os12g36940.1
Module 10	Arundo_WS_Unigene058328	LOC_Os04g48130.1
Module 10	Arundo_WS_Unigene060402	LOC_Os08g03350.1
Module 10	Arundo_WS_Unigene067058	LOC_Os03g05470.1
Module 10	Arundo_WS_Unigene071077	LOC_Os05g34270.1
Module 10	Arundo_WS_Unigene072504	LOC_Os07g39350.1
Module 14	Arundo_WS_Unigene018798	LOC_Os05g03920.1
Module 14	Arundo_WS_Unigene021378	LOC_Os03g17790.1
Module 14	Arundo_WS_Unigene025144	LOC_Os12g29400.1
Module 14	Arundo_WS_Unigene039215	LOC_Os06g46740.1
Module 14	Arundo_WS_Unigene046544	LOC_Os09g21120.1
Module 14	Arundo_WS_Unigene050223	LOC_Os01g62760.1
Module 15	Arundo_WS_Unigene023824	LOC_Os07g41410.1

## Sheet: Root
Module	A. donax unigene	Rice gene
Module 1	Arundo_WS_Unigene001705	LOC_Os05g48730.1
Module 1	Arundo_WS_Unigene003087	LOC_Os11g42960.1
Module 1	Arundo_WS_Unigene014594	LOC_Os07g48260.1
Module 1	Arundo_WS_Unigene025030	LOC_Os05g49840.1
Module 1	Arundo_WS_Unigene035693	LOC_Os11g14910.1
Module 1	Arundo_WS_Unigene051103	LOC_Os04g46940.1
Module 1	Arundo_WS_Unigene060868	LOC_Os04g44510.1
Module 1	Arundo_WS_Unigene076009	LOC_Os05g04490.1
Module 2	Arundo_WS_Unigene046411	LOC_Os06g42850.1
Module 2	Arundo_WS_Unigene051277	LOC_Os04g45810.1
Module 2	Arundo_WS_Unigene053693	LOC_Os05g40960.1
Module 2	Arundo_WS_Unigene058341	LOC_Os03g07360.1
Module 4	Arundo_WS_Unigene004972	LOC_Os02g53410.1
Module 4	Arundo_WS_Unigene023054	LOC_Os08g41750.1
Module 4	Arundo_WS_Unigene037008	LOC_Os08g30820.1
Module 5	Arundo_WS_Unigene040490	LOC_Os02g52550.1
Module 5	Arundo_WS_Unigene066247	LOC_Os09g35630.1
Module 7	Arundo_WS_Unigene009830	LOC_Os06g04230.1
Module 7	Arundo_WS_Unigene011492	LOC_Os10g25290.1
Module 7	Arundo_WS_Unigene025813	LOC_Os07g37400.1
Module 7	Arundo_WS_Unigene033343	LOC_Os01g04330.1
Module 7	Arundo_WS_Unigene038622	LOC_Os02g44870.1
Module 7	Arundo_WS_Unigene040990	LOC_Os04g45940.1
Module 7	Arundo_WS_Unigene045175	LOC_Os05g41780.1
Module 7	Arundo_WS_Unigene051981	LOC_Os05g46340.1
Module 7	Arundo_WS_Unigene053585	LOC_Os09g38320.1
Module 7	Arundo_WS_Unigene054270	LOC_Os05g48690.1
Module 7	Arundo_WS_Unigene057917	LOC_Os01g19130.1
Module 7	Arundo_WS_Unigene068378	LOC_Os02g52780.1
Module 9	Arundo_WS_Unigene044456	LOC_Os03g51010.1
Module 9	Arundo_WS_Unigene057269	LOC_Os03g04770.1
Module 14	Arundo_WS_Unigene018798	LOC_Os05g03920.1
Module 14	Arundo_WS_Unigene021378	LOC_Os03g17790.1
Module 14	Arundo_WS_Unigene025361	LOC_Os01g18220.1
Module 14	Arundo_WS_Unigene030241	LOC_Os03g18490.1
Module 14	Arundo_WS_Unigene046544	LOC_Os09g21120.1
Module 14	Arundo_WS_Unigene046545	LOC_Os08g32060.1
Module 14	Arundo_WS_Unigene050223	LOC_Os01g62760.1
Module 14	Arundo_WS_Unigene069967	LOC_Os01g07530.1
