# Supplementary material for: Dissection of early transcriptional responses to water stress in Arundo donax L. by unigene-based RNA-seq
Source: Biotechnol Biofuels. 2016 Mar 8;9:54. doi: 10.1186/s13068-016-0471-8 (PMC4782572; doi:10.1186/s13068-016-0471-8)
Supplement: Supplementary file 9 — 10.1186/s13068-016-0471-8 Drought responsive orthologs identified among A. donax, foxtail, sorghum and rice. [file 13068_2016_471_MOESM9_ESM.xlsx]

## Sheet: COMMON
List of conserved drought responsive genes shared across 4 Poaceae species and their expression pattern in A. donax.
Arundo donax	Differentially expressed in Shoot	Differentially expressed in Root	Foxtail	Sorghum	Rice
Arundo_WS_Unigene000421	Shoot	null	fox|Si016455m	sob|Sb09g021160.1 sob|Sb04g008780.1	rice|LOC_Os02g14840.1	1
Arundo_WS_Unigene013982	Shoot	null	fox|Si029740m	sob|Sb06g024970.1 sob|Sb06g024950.1 sob|Sb06g024946.1 sob|Sb06g012280.1	rice|LOC_Os04g47770.1	1
Arundo_WS_Unigene018798	Shoot	Root	fox|Si021410m	sob|Sb09g002550.1	rice|LOC_Os05g03920.1	1
Arundo_WS_Unigene021378	Shoot	Root	fox|Si038484m	sob|Sb01g038670.1	rice|LOC_Os03g17790.1	1
Arundo_WS_Unigene023054	null	Root	fox|Si013684m	sob|Sb07g026340.1	rice|LOC_Os08g41750.1	1
Arundo_WS_Unigene025144	Shoot	null	fox|Si022840m	sob|Sb08g014070.1	rice|LOC_Os12g29400.1	1
Arundo_WS_Unigene037076	null	Root	fox|Si000619m	sob|Sb09g022580.1 sob|Sb06g014400.1 sob|Sb03g039360.1 sob|Sb01g039390.1	rice|LOC_Os05g38530.1 rice|LOC_Os03g50250.1 rice|LOC_Os03g02260.1	1
Arundo_WS_Unigene037364	null	Root	fox|Si026020m fox|Si000439m	sob|Sb06g001140.1 sob|Sb05g022620.1	rice|LOC_Os01g58280.1	1
Arundo_WS_Unigene038622	Shoot	Root	fox|Si017975m	sob|Sb04g032250.1	rice|LOC_Os02g44870.1	1
Arundo_WS_Unigene039215	Shoot	null	fox|Si007075m	sob|Sb10g027460.1	rice|LOC_Os06g46740.1	1
Arundo_WS_Unigene044947	null	Root	fox|Si020690m	sob|Sb03g006480.1	rice|LOC_Os07g01030.1	1
Arundo_WS_Unigene044948	Shoot	null	fox|Si020690m	sob|Sb03g006480.1	rice|LOC_Os07g01030.1	1
Arundo_WS_Unigene046127	Shoot	Root	fox|Si028768m fox|Si028684m fox|Si028682m fox|Si000049m fox|Si000044m fox|Si000043m	sob|Sb10g021930.1 sob|Sb08g002900.1 sob|Sb04g007270.1 sob|Sb04g007260.1 sob|Sb03g027510.1 sob|Sb03g027480.1 sob|Sb01g000220.1	rice|LOC_Os11g37700.1 rice|LOC_Os08g43120.1 rice|LOC_Os02g21340.1 rice|LOC_Os02g11760.1	1
Arundo_WS_Unigene046411	Shoot	Root	fox|Si006424m	sob|Sb10g024850.1	rice|LOC_Os06g42850.1	1
Arundo_WS_Unigene046544	Shoot	Root	fox|Si029090m	sob|Sb02g023630.1	rice|LOC_Os09g21120.1	1
Arundo_WS_Unigene047272	Shoot	null	fox|Si028860m	sob|Sb02g036010.1 sob|Sb02g036000.1 sob|Sb02g035990.1	rice|LOC_Os07g36750.1	1
Arundo_WS_Unigene047342	null	Root	fox|Si000908m	sob|Sb02g035520.1 sob|Sb02g035490.1 sob|Sb02g035480.1 sob|Sb02g035460.1	rice|LOC_Os07g35510.1	1
Arundo_WS_Unigene048553	Shoot	null	fox|Si016440m	sob|Sb02g042320.1	rice|LOC_Os07g49470.1	1
Arundo_WS_Unigene049237	Shoot	null	fox|Si023181m	sob|Sb08g017000.1	rice|LOC_Os12g34890.1	1
Arundo_WS_Unigene050223	Shoot	Root	fox|Si001708m	sob|Sb03g039630.1	rice|LOC_Os01g62760.1	1
Arundo_WS_Unigene050224	Shoot	Root	fox|Si001708m	sob|Sb03g039630.1	rice|LOC_Os01g62760.1	1
Arundo_WS_Unigene051277	Shoot	Root	fox|Si010550m	sob|Sb06g024000.1	rice|LOC_Os04g45810.1	1
Arundo_WS_Unigene051348	Shoot	Root	fox|Si039851m fox|Si029316m fox|Si024703m	sob|Sb01g013520.1	rice|LOC_Os07g05940.1	1
Arundo_WS_Unigene051349	Shoot	Root	fox|Si039851m fox|Si029316m fox|Si024703m	sob|Sb01g013520.1	rice|LOC_Os07g05940.1	1
Arundo_WS_Unigene052231	Shoot	null	fox|Si000619m	sob|Sb09g022580.1 sob|Sb03g039360.1 sob|Sb01g039390.1	rice|LOC_Os05g38530.1	1
Arundo_WS_Unigene056079	Shoot	null	fox|Si009459m	sob|Sb06g017800.1	rice|LOC_Os04g36720.1	1
Arundo_WS_Unigene056116	Shoot	null	fox|Si036531m fox|Si036309m fox|Si036041m	sob|Sb01g033570.1 sob|Sb01g028760.1	rice|LOC_Os03g41460.1	1
Arundo_WS_Unigene056119	Shoot	Root	fox|Si036531m fox|Si036309m fox|Si036041m	sob|Sb01g033570.1 sob|Sb01g028760.1	rice|LOC_Os03g41460.1	1
Arundo_WS_Unigene057474	Shoot	Root	fox|Si034141m fox|Si034131m fox|Si009302m fox|Si005855m	sob|Sb03g042450.1 sob|Sb03g042440.1 sob|Sb01g011050.1 sob|Sb01g011040.1	rice|LOC_Os02g10120.1	1
Arundo_WS_Unigene060663	Shoot	null	fox|Si000997m	sob|Sb03g028700.1 sob|Sb03g028670.1 sob|Sb03g028650.1 sob|Sb03g028630.1 sob|Sb03g028620.1	rice|LOC_Os01g41820.1 rice|LOC_Os01g41810.1	1
Arundo_WS_Unigene060666	Shoot	null	fox|Si000997m	sob|Sb03g028700.1 sob|Sb03g028670.1 sob|Sb03g028650.1 sob|Sb03g028630.1 sob|Sb03g028620.1	rice|LOC_Os01g41820.1 rice|LOC_Os01g41810.1	1
Arundo_WS_Unigene060667	Shoot	null	fox|Si000997m	sob|Sb03g028700.1 sob|Sb03g028670.1 sob|Sb03g028650.1 sob|Sb03g028630.1 sob|Sb03g028620.1	rice|LOC_Os01g41820.1 rice|LOC_Os01g41810.1	1
Arundo_WS_Unigene060675	null	Root	fox|Si000997m	sob|Sb03g028700.1 sob|Sb03g028670.1 sob|Sb03g028650.1 sob|Sb03g028630.1 sob|Sb03g028620.1	rice|LOC_Os01g41820.1 rice|LOC_Os01g41810.1	1
Arundo_WS_Unigene062233	Shoot	null	fox|Si000147m	sob|Sb10g022060.1 sob|Sb09g026090.1 sob|Sb04g008110.1	rice|LOC_Os02g13430.1	1
Arundo_WS_Unigene063401	Shoot	null	fox|Si021875m	sob|Sb06g032460.1	rice|LOC_Os04g57550.1	1
Arundo_WS_Unigene064440	Shoot	null	fox|Si028790m	sob|Sb07g005820.1 sob|Sb06g028570.1 sob|Sb06g028560.1	rice|LOC_Os05g16930.1	1
Arundo_WS_Unigene064988	null	Root	fox|Si028982m fox|Si020681m fox|Si009421m fox|Si000392m	sob|Sb06g014950.1 sob|Sb02g000340.1 sob|Sb01g015990.1 sob|Sb01g015970.1	rice|LOC_Os01g70490.1	1
Arundo_WS_Unigene065887	null	Root	fox|Si017045m fox|Si009917m	sob|Sb07g021090.1 sob|Sb06g018490.1 sob|Sb04g027470.1 sob|Sb04g023930.1 sob|Sb04g023920.1	rice|LOC_Os02g51900.1	1
Arundo_WS_Unigene066831	Shoot	null	fox|Si000290m	sob|Sb08g017240.1 sob|Sb03g014430.1	rice|LOC_Os05g38980.1	1
Arundo_WS_Unigene067055	Shoot	null	fox|Si009523m	sob|Sb06g025950.1 sob|Sb04g031920.1	rice|LOC_Os04g48390.1 rice|LOC_Os02g45520.2	1
Arundo_WS_Unigene067333	Shoot	null	fox|Si005911m	sob|Sb10g030776.1 sob|Sb06g015360.1 sob|Sb04g021540.1	rice|LOC_Os02g32660.1	1
Arundo_WS_Unigene069377	Shoot	null	fox|Si034175m fox|Si034141m fox|Si034131m fox|Si009302m fox|Si005855m	sob|Sb08g023120.1 sob|Sb06g031350.1 sob|Sb03g042450.1 sob|Sb03g042440.1 sob|Sb01g011050.1 sob|Sb01g011040.1 sob|Sb01g011030.1	rice|LOC_Os02g10120.1	1
Arundo_WS_Unigene069965	null	Root	fox|Si000380m	sob|Sb03g004540.1	rice|LOC_Os01g07530.1	1
Arundo_WS_Unigene069967	null	Root	fox|Si034348m fox|Si000380m	sob|Sb07g028620.1 sob|Sb03g004540.1 sob|Sb01g004130.1	rice|LOC_Os01g07530.1	1
Arundo_WS_Unigene070244	Shoot	null	fox|Si016236m	sob|Sb04g021410.1	rice|LOC_Os02g08490.1	1
Arundo_WS_Unigene071155	Shoot	Root	fox|Si035171m fox|Si029491m	sob|Sb02g040520.1	rice|LOC_Os07g44130.1	1
Arundo_WS_Unigene072504	Shoot	null	fox|Si029551m	sob|Sb02g037590.1 sob|Sb01g044010.1 sob|Sb01g044000.1 sob|Sb01g031360.1	rice|LOC_Os07g39350.1	1
Arundo_WS_Unigene072505	Shoot	null	fox|Si029551m	sob|Sb02g037590.1 sob|Sb01g044010.1 sob|Sb01g044000.1 sob|Sb01g031360.1	rice|LOC_Os07g39350.1	1
Arundo_WS_Unigene074756	Shoot	null	fox|Si021875m	sob|Sb06g032460.1	rice|LOC_Os04g57550.1	1
Arundo_WS_Unigene075617	null	Root	fox|Si034211m fox|Si029154m fox|Si028904m fox|Si013282m fox|Si000238m	sob|Sb07g020270.1 sob|Sb04g035560.1 sob|Sb03g034640.1 sob|Sb02g023610.1 sob|Sb01g042380.1	rice|LOC_Os08g34580.1	1
Arundo_WS_Unigene075618	null	Root	fox|Si034211m fox|Si029154m fox|Si028904m fox|Si013282m fox|Si000238m	sob|Sb07g020270.1 sob|Sb04g035560.1 sob|Sb03g034640.1 sob|Sb02g023610.1 sob|Sb01g042380.1	rice|LOC_Os08g34580.1	1
Arundo_WS_Unigene075767	Shoot	null	fox|Si028768m fox|Si028684m fox|Si028682m fox|Si000049m fox|Si000044m fox|Si000043m	sob|Sb10g021930.1 sob|Sb08g002900.1 sob|Sb04g007270.1 sob|Sb04g007260.1 sob|Sb03g027510.1 sob|Sb03g027480.1 sob|Sb01g000220.1	rice|LOC_Os11g37700.1 rice|LOC_Os08g43120.1 rice|LOC_Os02g21340.1 rice|LOC_Os02g11760.1	1
Arundo_WS_Unigene076396	Shoot	null	fox|Si005911m	sob|Sb10g030776.1 sob|Sb06g015360.1 sob|Sb04g021540.1	rice|LOC_Os02g32660.1	1

## Sheet: All
Orthologous sets of water- stress responsive genes in A. donax, foxtail, rice and sorghum
Arundo donax	Foxtail	Sorghum	Rice
Arundo_WS_Unigene000144	fox|Si009884m	sob|Sb08g001710.1 sob|Sb05g001760.1 sob|Sb01g044660.1
Arundo_WS_Unigene000247		sob|Sb02g043770.1	rice|LOC_Os07g49080.1
Arundo_WS_Unigene000337	fox|Si006154m
Arundo_WS_Unigene000366		sob|Sb08g009120.1
Arundo_WS_Unigene000421	fox|Si016455m	sob|Sb09g021160.1 sob|Sb04g008780.1	rice|LOC_Os02g14840.1
Arundo_WS_Unigene000541		sob|Sb01g019050.1
Arundo_WS_Unigene000579	fox|Si006154m
Arundo_WS_Unigene000587	fox|Si006154m
Arundo_WS_Unigene001003	fox|Si007619m
Arundo_WS_Unigene001116		sob|Sb01g012100.1
Arundo_WS_Unigene001315	fox|Si018821m	sob|Sb04g004370.1
Arundo_WS_Unigene001623		sob|Sb07g029040.1
Arundo_WS_Unigene001698		sob|Sb06g002820.1 sob|Sb01g039090.1
Arundo_WS_Unigene001705		sob|Sb09g028370.1	rice|LOC_Os05g48730.1
Arundo_WS_Unigene001819		sob|Sb03g026000.1
Arundo_WS_Unigene002266		sob|Sb04g028360.1
Arundo_WS_Unigene002337		sob|Sb10g027540.1
Arundo_WS_Unigene002343		sob|Sb06g016170.1
Arundo_WS_Unigene002436		sob|Sb01g036940.1
Arundo_WS_Unigene002546	fox|Si003469m
Arundo_WS_Unigene002733		sob|Sb03g045710.1
Arundo_WS_Unigene002756		sob|Sb01g028080.1
Arundo_WS_Unigene002950	fox|Si000435m		rice|LOC_Os02g20970.1
Arundo_WS_Unigene002975		sob|Sb08g016190.1
Arundo_WS_Unigene003018	fox|Si037597m	sob|Sb01g030600.1
Arundo_WS_Unigene003087		sob|Sb05g025800.1	rice|LOC_Os11g42960.1
Arundo_WS_Unigene003401	fox|Si027100m
Arundo_WS_Unigene003533		sob|Sb03g039280.1
Arundo_WS_Unigene004972	fox|Si020111m		rice|LOC_Os02g53410.1
Arundo_WS_Unigene005623		sob|Sb06g026390.1
Arundo_WS_Unigene005652		sob|Sb08g003180.1
Arundo_WS_Unigene006206		sob|Sb10g024260.1
Arundo_WS_Unigene006525			rice|LOC_Os11g11780.1
Arundo_WS_Unigene007966		sob|Sb05g021670.1
Arundo_WS_Unigene008051	fox|Si037672m	sob|Sb01g003280.1
Arundo_WS_Unigene008108		sob|Sb03g006690.1
Arundo_WS_Unigene008383		sob|Sb10g022730.1	rice|LOC_Os06g37750.1
Arundo_WS_Unigene008384		sob|Sb10g022730.1	rice|LOC_Os06g37750.1
Arundo_WS_Unigene008720			rice|LOC_Os03g22040.1
Arundo_WS_Unigene009561		sob|Sb03g033170.1
Arundo_WS_Unigene009829			rice|LOC_Os06g04230.1
Arundo_WS_Unigene010784	fox|Si009141m
Arundo_WS_Unigene010987		sob|Sb10g003230.1
Arundo_WS_Unigene011492			rice|LOC_Os10g25290.1
Arundo_WS_Unigene012893		sob|Sb04g028370.1
Arundo_WS_Unigene013062		sob|Sb03g040350.1
Arundo_WS_Unigene013134	fox|Si014768m
Arundo_WS_Unigene013705		sob|Sb10g003280.1
Arundo_WS_Unigene013982	fox|Si029740m	sob|Sb06g024970.1 sob|Sb06g024950.1 sob|Sb06g024946.1 sob|Sb06g012280.1	rice|LOC_Os04g47770.1
Arundo_WS_Unigene014298	fox|Si000607m	sob|Sb03g033045.1
Arundo_WS_Unigene014575		sob|Sb06g030770.1 sob|Sb05g005770.1 sob|Sb03g022080.1
Arundo_WS_Unigene014594			rice|LOC_Os07g48260.1
Arundo_WS_Unigene014609	fox|Si007493m
Arundo_WS_Unigene015522		sob|Sb09g017290.1
Arundo_WS_Unigene015645	fox|Si036734m	sob|Sb01g035840.1
Arundo_WS_Unigene017265		sob|Sb02g036440.1
Arundo_WS_Unigene017632		sob|Sb02g031530.1
Arundo_WS_Unigene017740	fox|Si006183m	sob|Sb04g029040.1
Arundo_WS_Unigene018291		sob|Sb01g045660.1
Arundo_WS_Unigene018346		sob|Sb02g040640.1
Arundo_WS_Unigene018661		sob|Sb06g033520.1
Arundo_WS_Unigene018785	fox|Si003025m	sob|Sb03g044190.1
Arundo_WS_Unigene018798	fox|Si021410m	sob|Sb09g002550.1	rice|LOC_Os05g03920.1
Arundo_WS_Unigene018831		sob|Sb03g044300.1
Arundo_WS_Unigene018984	fox|Si002580m	sob|Sb03g033750.1
Arundo_WS_Unigene019372		sob|Sb01g046820.1
Arundo_WS_Unigene019377		sob|Sb02g008930.1
Arundo_WS_Unigene019782		sob|Sb02g009400.1
Arundo_WS_Unigene019815	fox|Si023194m
Arundo_WS_Unigene019957	fox|Si001436m
Arundo_WS_Unigene020051		sob|Sb04g031630.1
Arundo_WS_Unigene020072	fox|Si001929m
Arundo_WS_Unigene020073	fox|Si001929m	sob|Sb03g030050.1
Arundo_WS_Unigene020293	fox|Si002059m	sob|Sb03g003080.1
Arundo_WS_Unigene020302		sob|Sb09g002840.1 sob|Sb03g013170.1
Arundo_WS_Unigene020541		sob|Sb03g035200.1
Arundo_WS_Unigene020588		sob|Sb02g027260.1
Arundo_WS_Unigene020823		sob|Sb03g012520.1
Arundo_WS_Unigene020839		sob|Sb02g035140.1
Arundo_WS_Unigene020885	fox|Si038238m
Arundo_WS_Unigene020886		sob|Sb08g019960.1
Arundo_WS_Unigene020976		sob|Sb03g034430.1
Arundo_WS_Unigene020983	fox|Si016914m	sob|Sb04g029670.1 sob|Sb04g029400.1 sob|Sb04g029390.1
Arundo_WS_Unigene021197	fox|Si011531m
Arundo_WS_Unigene021370		sob|Sb10g028070.1
Arundo_WS_Unigene021378	fox|Si038484m	sob|Sb01g038670.1	rice|LOC_Os03g17790.1
Arundo_WS_Unigene021714			rice|LOC_Os09g26144.1
Arundo_WS_Unigene021733	fox|Si007910m	sob|Sb10g030200.1
Arundo_WS_Unigene021961		sob|Sb01g002590.1
Arundo_WS_Unigene022232	fox|Si021351m fox|Si000570m	sob|Sb03g004180.1
Arundo_WS_Unigene022233	fox|Si021351m fox|Si000570m	sob|Sb03g004180.1
Arundo_WS_Unigene022269		sob|Sb06g022550.1
Arundo_WS_Unigene022633	fox|Si010700m
Arundo_WS_Unigene022734		sob|Sb06g014320.1
Arundo_WS_Unigene022963	fox|Si016784m
Arundo_WS_Unigene023052		sob|Sb09g001610.1
Arundo_WS_Unigene023054	fox|Si013684m	sob|Sb07g026340.1	rice|LOC_Os08g41750.1
Arundo_WS_Unigene023180		sob|Sb09g024400.1
Arundo_WS_Unigene023183		sob|Sb04g021010.1
Arundo_WS_Unigene023548	fox|Si018602m	sob|Sb04g006920.1
Arundo_WS_Unigene023577			rice|LOC_Os04g58850.1
Arundo_WS_Unigene023848	fox|Si026950m	sob|Sb05g022940.1
Arundo_WS_Unigene023942	fox|Si017419m	sob|Sb07g028690.1
Arundo_WS_Unigene024009	fox|Si032926m	sob|Sb02g024240.1
Arundo_WS_Unigene024224	fox|Si018770m
Arundo_WS_Unigene024641		sob|Sb03g043720.1
Arundo_WS_Unigene024703		sob|Sb04g028380.1
Arundo_WS_Unigene024882	fox|Si029659m
Arundo_WS_Unigene025030		sob|Sb09g001420.1	rice|LOC_Os05g49840.1
Arundo_WS_Unigene025136		sob|Sb04g036170.1
Arundo_WS_Unigene025144	fox|Si022840m	sob|Sb08g014070.1	rice|LOC_Os12g29400.1
Arundo_WS_Unigene025333	fox|Si000814m
Arundo_WS_Unigene025361			rice|LOC_Os01g18220.1
Arundo_WS_Unigene025429	fox|Si023227m
Arundo_WS_Unigene025637		sob|Sb02g007280.1	rice|LOC_Os07g13969.1
Arundo_WS_Unigene025756			rice|LOC_Os03g14370.2
Arundo_WS_Unigene025813		sob|Sb02g036360.1	rice|LOC_Os07g37400.1
Arundo_WS_Unigene025934		sob|Sb02g010230.1
Arundo_WS_Unigene026163	fox|Si026329m	sob|Sb04g025790.1
Arundo_WS_Unigene026215	fox|Si002621m
Arundo_WS_Unigene026250		sob|Sb02g007360.1
Arundo_WS_Unigene026587	fox|Si034620m fox|Si021521m	sob|Sb05g000440.1 sob|Sb01g038460.1
Arundo_WS_Unigene026665	fox|Si011135m	sob|Sb06g018700.1
Arundo_WS_Unigene027079	fox|Si008030m	sob|Sb10g007690.1
Arundo_WS_Unigene027087		sob|Sb10g028440.1
Arundo_WS_Unigene027402	fox|Si029341m
Arundo_WS_Unigene027436	fox|Si009543m	sob|Sb04g000620.1
Arundo_WS_Unigene027441		sob|Sb09g006490.1
Arundo_WS_Unigene027559	fox|Si008698m
Arundo_WS_Unigene027614	fox|Si017915m	sob|Sb04g026490.1
Arundo_WS_Unigene027921		sob|Sb09g018860.1
Arundo_WS_Unigene028341	fox|Si031283m	sob|Sb02g017220.1
Arundo_WS_Unigene028406		sob|Sb09g021670.1
Arundo_WS_Unigene028516	fox|Si010945m
Arundo_WS_Unigene028540		sob|Sb09g007180.1
Arundo_WS_Unigene028577	fox|Si021130m	sob|Sb07g022230.1
Arundo_WS_Unigene028587	fox|Si026135m	sob|Sb05g004940.1
Arundo_WS_Unigene028890		sob|Sb03g014800.1
Arundo_WS_Unigene028938		sob|Sb03g007320.1
Arundo_WS_Unigene029412		sob|Sb02g036180.1
Arundo_WS_Unigene029484		sob|Sb03g031400.1
Arundo_WS_Unigene030007		sob|Sb04g034720.1
Arundo_WS_Unigene030008		sob|Sb04g034720.1
Arundo_WS_Unigene030096	fox|Si001893m	sob|Sb03g035000.1
Arundo_WS_Unigene030100	fox|Si036015m	sob|Sb01g039890.1
Arundo_WS_Unigene030107		sob|Sb03g039490.1
Arundo_WS_Unigene030240	fox|Si036333m	sob|Sb01g038245.1
Arundo_WS_Unigene030241			rice|LOC_Os03g18490.1
Arundo_WS_Unigene030328		sob|Sb09g022580.1 sob|Sb03g039360.1 sob|Sb01g039390.1	rice|LOC_Os05g38530.1 rice|LOC_Os03g50250.1
Arundo_WS_Unigene030472	fox|Si007094m
Arundo_WS_Unigene030478	fox|Si035928m
Arundo_WS_Unigene030519		sob|Sb03g038620.1
Arundo_WS_Unigene031110	fox|Si022896m	sob|Sb03g002490.1
Arundo_WS_Unigene031215	fox|Si003999m fox|Si001193m
Arundo_WS_Unigene031220	fox|Si003999m fox|Si001193m
Arundo_WS_Unigene031427	fox|Si029650m	sob|Sb02g003910.1 sob|Sb01g012900.1
Arundo_WS_Unigene031479		sob|Sb09g007250.1 sob|Sb03g042320.1 sob|Sb02g033290.1	rice|LOC_Os01g66680.1
Arundo_WS_Unigene031668	fox|Si023502m
Arundo_WS_Unigene031886		sob|Sb02g003710.1
Arundo_WS_Unigene031966	fox|Si002353m
Arundo_WS_Unigene031968		sob|Sb03g003100.1
Arundo_WS_Unigene032237	fox|Si037368m	sob|Sb01g017510.1
Arundo_WS_Unigene032443	fox|Si023491m	sob|Sb09g026130.1
Arundo_WS_Unigene032552			rice|LOC_Os12g06220.1
Arundo_WS_Unigene032775	fox|Si030175m	sob|Sb02g039830.1 sob|Sb01g033820.1
Arundo_WS_Unigene032782		sob|Sb02g031500.1
Arundo_WS_Unigene032833		sob|Sb05g024930.1
Arundo_WS_Unigene032946		sob|Sb06g026680.1
Arundo_WS_Unigene033007	fox|Si034503m fox|Si021376m
Arundo_WS_Unigene033069	fox|Si002604m
Arundo_WS_Unigene033076		sob|Sb10g008890.1
Arundo_WS_Unigene033343		sob|Sb03g006930.1	rice|LOC_Os01g04330.1
Arundo_WS_Unigene033395		sob|Sb10g006980.1
Arundo_WS_Unigene033511	fox|Si022243m	sob|Sb03g029890.1
Arundo_WS_Unigene033573		sob|Sb02g037350.1
Arundo_WS_Unigene033575	fox|Si037366m	sob|Sb01g012710.1
Arundo_WS_Unigene033657	fox|Si035116m fox|Si029518m	sob|Sb07g022320.1 sob|Sb07g003720.1 sob|Sb02g025840.1 sob|Sb01g034740.1 sob|Sb01g034730.1 sob|Sb01g034710.1
Arundo_WS_Unigene033909	fox|Si006576m	sob|Sb10g020570.1
Arundo_WS_Unigene033914	fox|Si006576m	sob|Sb10g020570.1
Arundo_WS_Unigene034043		sob|Sb02g004840.1
Arundo_WS_Unigene034310		sob|Sb09g003060.1
Arundo_WS_Unigene034314		sob|Sb09g003060.1
Arundo_WS_Unigene034468	fox|Si023506m	sob|Sb09g015910.1
Arundo_WS_Unigene034469	fox|Si023506m	sob|Sb09g015910.1
Arundo_WS_Unigene034879		sob|Sb03g024480.1
Arundo_WS_Unigene035376		sob|Sb02g038620.1
Arundo_WS_Unigene035517		sob|Sb03g007770.1
Arundo_WS_Unigene035523	fox|Si010049m fox|Si010006m	sob|Sb06g002180.1 sob|Sb01g031560.1
Arundo_WS_Unigene035693		sob|Sb05g006650.1	rice|LOC_Os11g14910.1
Arundo_WS_Unigene035783		sob|Sb08g021750.1	rice|LOC_Os12g42220.1
Arundo_WS_Unigene035942		sob|Sb03g021040.1
Arundo_WS_Unigene036302		sob|Sb01g009590.1
Arundo_WS_Unigene036359		sob|Sb05g017940.1
Arundo_WS_Unigene036447	fox|Si022856m
Arundo_WS_Unigene037008		sob|Sb07g019840.1	rice|LOC_Os08g30820.1
Arundo_WS_Unigene037076	fox|Si000619m	sob|Sb09g022580.1 sob|Sb06g014400.1 sob|Sb03g039360.1 sob|Sb01g039390.1	rice|LOC_Os05g38530.1 rice|LOC_Os03g50250.1 rice|LOC_Os03g02260.1
Arundo_WS_Unigene037260		sob|Sb05g003450.1
Arundo_WS_Unigene037364	fox|Si026020m fox|Si000439m	sob|Sb06g001140.1 sob|Sb05g022620.1	rice|LOC_Os01g58280.1
Arundo_WS_Unigene037438		sob|Sb06g016840.1
Arundo_WS_Unigene037533	fox|Si021596m
Arundo_WS_Unigene037631	fox|Si038221m	sob|Sb01g007220.1
Arundo_WS_Unigene037717	fox|Si021278m
Arundo_WS_Unigene037788	fox|Si021967m	sob|Sb06g031180.1
Arundo_WS_Unigene037896	fox|Si026530m fox|Si010410m	sob|Sb05g001580.1
Arundo_WS_Unigene037897	fox|Si026530m
Arundo_WS_Unigene038106		sob|Sb04g033105.1
Arundo_WS_Unigene038117			rice|LOC_Os01g47730.1
Arundo_WS_Unigene038217			rice|LOC_Os02g37930.1
Arundo_WS_Unigene038622	fox|Si017975m	sob|Sb04g032250.1	rice|LOC_Os02g44870.1
Arundo_WS_Unigene038686	fox|Si001508m
Arundo_WS_Unigene038849	fox|Si021547m fox|Si000779m	sob|Sb03g036170.1
Arundo_WS_Unigene039003	fox|Si021041m	sob|Sb05g027470.1 sob|Sb05g027280.1
Arundo_WS_Unigene039097	fox|Si022507m
Arundo_WS_Unigene039102	fox|Si022507m fox|Si022499m
Arundo_WS_Unigene039215	fox|Si007075m	sob|Sb10g027460.1	rice|LOC_Os06g46740.1
Arundo_WS_Unigene039312	fox|Si000689m
Arundo_WS_Unigene040257			rice|LOC_Os01g72000.1
Arundo_WS_Unigene040350		sob|Sb02g004220.1
Arundo_WS_Unigene040420		sob|Sb01g034610.1
Arundo_WS_Unigene040490			rice|LOC_Os02g52550.1
Arundo_WS_Unigene040512	fox|Si021130m		rice|LOC_Os08g10260.1
Arundo_WS_Unigene040532		sob|Sb01g045180.1
Arundo_WS_Unigene040557	fox|Si006252m
Arundo_WS_Unigene040590	fox|Si023433m	sob|Sb08g022420.1
Arundo_WS_Unigene040595	fox|Si016442m	sob|Sb06g004290.1
Arundo_WS_Unigene040597	fox|Si016442m	sob|Sb06g004290.1
Arundo_WS_Unigene040611		sob|Sb01g049030.1 sob|Sb01g030560.1
Arundo_WS_Unigene040612		sob|Sb01g049030.1 sob|Sb01g030560.1
Arundo_WS_Unigene040614		sob|Sb01g049030.1 sob|Sb01g030560.1
Arundo_WS_Unigene040801	fox|Si030779m
Arundo_WS_Unigene040990			rice|LOC_Os04g45940.1
Arundo_WS_Unigene041115		sob|Sb07g006090.1
Arundo_WS_Unigene041197	fox|Si001322m	sob|Sb03g036980.1
Arundo_WS_Unigene041219	fox|Si035429m	sob|Sb01g041390.1
Arundo_WS_Unigene041336	fox|Si030322m
Arundo_WS_Unigene041848		sob|Sb08g019720.1
Arundo_WS_Unigene041860			rice|LOC_Os03g14915.1
Arundo_WS_Unigene041898	fox|Si003232m	sob|Sb07g000380.1
Arundo_WS_Unigene041903	fox|Si026946m	sob|Sb06g003280.1
Arundo_WS_Unigene041960		sob|Sb10g004580.1
Arundo_WS_Unigene042236		sob|Sb03g012510.1
Arundo_WS_Unigene042260		sob|Sb02g040240.1
Arundo_WS_Unigene042293		sob|Sb06g017470.1
Arundo_WS_Unigene042408	fox|Si001194m	sob|Sb03g040180.1
Arundo_WS_Unigene042630	fox|Si030696m	sob|Sb02g041820.1
Arundo_WS_Unigene042834		sob|Sb02g036010.1 sob|Sb02g036000.1 sob|Sb02g035990.1	rice|LOC_Os07g36750.1
Arundo_WS_Unigene042876		sob|Sb07g023780.1 sob|Sb06g002800.1 sob|Sb01g046890.1 sob|Sb01g020580.1	rice|LOC_Os03g05620.1
Arundo_WS_Unigene042881		sob|Sb07g023780.1 sob|Sb06g002800.1
Arundo_WS_Unigene042882		sob|Sb07g023780.1 sob|Sb06g002800.1 sob|Sb01g046890.1 sob|Sb01g020580.1	rice|LOC_Os03g05620.1
Arundo_WS_Unigene042884		sob|Sb07g023780.1 sob|Sb06g002800.1 sob|Sb01g046890.1 sob|Sb01g020580.1	rice|LOC_Os03g05620.1
Arundo_WS_Unigene042940		sob|Sb08g009550.1
Arundo_WS_Unigene042987		sob|Sb06g032110.1
Arundo_WS_Unigene043465		sob|Sb06g028630.1
Arundo_WS_Unigene043470		sob|Sb09g003690.1
Arundo_WS_Unigene043617		sob|Sb03g034090.1
Arundo_WS_Unigene043731	fox|Si026562m	sob|Sb05g017960.1
Arundo_WS_Unigene043864	fox|Si014815m	sob|Sb07g005890.1
Arundo_WS_Unigene044018		sob|Sb09g010410.1
Arundo_WS_Unigene044041	fox|Si008017m	sob|Sb10g023140.1
Arundo_WS_Unigene044042	fox|Si008017m	sob|Sb10g023140.1
Arundo_WS_Unigene044292		sob|Sb02g012920.1
Arundo_WS_Unigene044309		sob|Sb06g015550.1
Arundo_WS_Unigene044456	fox|Si036077m		rice|LOC_Os03g51010.1
Arundo_WS_Unigene044542			rice|LOC_Os02g32760.1
Arundo_WS_Unigene044733		sob|Sb01g044640.1
Arundo_WS_Unigene044807		sob|Sb07g021510.1
Arundo_WS_Unigene044941	fox|Si002145m	sob|Sb03g004830.1
Arundo_WS_Unigene044947	fox|Si020690m	sob|Sb03g006480.1	rice|LOC_Os07g01030.1
Arundo_WS_Unigene044948	fox|Si020690m	sob|Sb03g006480.1	rice|LOC_Os07g01030.1
Arundo_WS_Unigene044957	fox|Si010373m	sob|Sb06g022620.1
Arundo_WS_Unigene045102			rice|LOC_Os04g56230.1
Arundo_WS_Unigene045175		sob|Sb09g024400.1	rice|LOC_Os05g41780.1
Arundo_WS_Unigene045529	fox|Si014544m	sob|Sb07g028710.1
Arundo_WS_Unigene045553	fox|Si033872m fox|Si000017m	sob|Sb10g030970.1
Arundo_WS_Unigene045577		sob|Sb06g021190.1
Arundo_WS_Unigene045578		sob|Sb06g021190.1
Arundo_WS_Unigene045580		sob|Sb06g021190.1
Arundo_WS_Unigene045581		sob|Sb06g021190.1
Arundo_WS_Unigene045622	fox|Si000147m	sob|Sb09g026090.1
Arundo_WS_Unigene045623	fox|Si000147m	sob|Sb09g026090.1
Arundo_WS_Unigene045634		sob|Sb09g030320.1
Arundo_WS_Unigene045695	fox|Si004153m	sob|Sb03g033100.1
Arundo_WS_Unigene045957		sob|Sb07g021550.1
Arundo_WS_Unigene046127	fox|Si028768m fox|Si028684m fox|Si028682m fox|Si000049m fox|Si000044m fox|Si000043m	sob|Sb10g021930.1 sob|Sb08g002900.1 sob|Sb04g007270.1 sob|Sb04g007260.1 sob|Sb03g027510.1 sob|Sb03g027480.1 sob|Sb01g000220.1	rice|LOC_Os11g37700.1 rice|LOC_Os08g43120.1 rice|LOC_Os02g21340.1 rice|LOC_Os02g11760.1
Arundo_WS_Unigene046411	fox|Si006424m	sob|Sb10g024850.1	rice|LOC_Os06g42850.1
Arundo_WS_Unigene046544	fox|Si029090m	sob|Sb02g023630.1	rice|LOC_Os09g21120.1
Arundo_WS_Unigene046545	fox|Si013335m		rice|LOC_Os08g32060.1
Arundo_WS_Unigene047031		sob|Sb03g045630.1
Arundo_WS_Unigene047129	fox|Si030528m
Arundo_WS_Unigene047139	fox|Si026574m	sob|Sb05g026820.1
Arundo_WS_Unigene047272	fox|Si028860m	sob|Sb02g036010.1 sob|Sb02g036000.1 sob|Sb02g035990.1	rice|LOC_Os07g36750.1
Arundo_WS_Unigene047273		sob|Sb02g036010.1 sob|Sb02g036000.1 sob|Sb02g035990.1	rice|LOC_Os07g36750.1
Arundo_WS_Unigene047342	fox|Si000908m	sob|Sb02g035520.1 sob|Sb02g035490.1 sob|Sb02g035480.1 sob|Sb02g035460.1	rice|LOC_Os07g35510.1
Arundo_WS_Unigene047397		sob|Sb09g007190.1 sob|Sb02g035550.1 sob|Sb02g035540.1 sob|Sb02g035500.1 sob|Sb02g035450.1 sob|Sb02g035440.1 sob|Sb01g012340.1	rice|LOC_Os10g04720.1 rice|LOC_Os07g43560.1 rice|LOC_Os07g35810.1 rice|LOC_Os07g35300.1
Arundo_WS_Unigene047508		sob|Sb10g029620.1 sob|Sb10g029610.1 sob|Sb10g029590.1
Arundo_WS_Unigene047558		sob|Sb02g025720.1
Arundo_WS_Unigene047631		sob|Sb01g041360.1
Arundo_WS_Unigene048553	fox|Si016440m	sob|Sb02g042320.1	rice|LOC_Os07g49470.1
Arundo_WS_Unigene048580	fox|Si029769m fox|Si029756m	sob|Sb02g030050.1
Arundo_WS_Unigene048682	fox|Si021093m	sob|Sb08g022780.1
Arundo_WS_Unigene048795		sob|Sb03g036560.1
Arundo_WS_Unigene048796		sob|Sb03g036560.1
Arundo_WS_Unigene048798	fox|Si009971m
Arundo_WS_Unigene048868		sob|Sb08g017810.1
Arundo_WS_Unigene048869			rice|LOC_Os12g36940.1
Arundo_WS_Unigene048909	fox|Si009062m
Arundo_WS_Unigene049237	fox|Si023181m	sob|Sb08g017000.1	rice|LOC_Os12g34890.1
Arundo_WS_Unigene049267	fox|Si022568m	sob|Sb03g028530.1
Arundo_WS_Unigene049346			rice|LOC_Os05g43170.1
Arundo_WS_Unigene049476		sob|Sb10g010420.1 sob|Sb10g001900.1 sob|Sb02g033230.1	rice|LOC_Os04g26870.1
Arundo_WS_Unigene049541	fox|Si017220m
Arundo_WS_Unigene049600	fox|Si034826m	sob|Sb07g003690.1 sob|Sb01g029470.1
Arundo_WS_Unigene049602	fox|Si016679m	sob|Sb04g024090.1
Arundo_WS_Unigene049603	fox|Si016679m	sob|Sb04g024090.1
Arundo_WS_Unigene049852	fox|Si036626m
Arundo_WS_Unigene050092		sob|Sb03g042690.1
Arundo_WS_Unigene050147		sob|Sb08g016530.1
Arundo_WS_Unigene050159		sob|Sb03g045460.1
Arundo_WS_Unigene050193			rice|LOC_Os01g58640.1
Arundo_WS_Unigene050223	fox|Si001708m	sob|Sb03g039630.1	rice|LOC_Os01g62760.1
Arundo_WS_Unigene050224	fox|Si001708m	sob|Sb03g039630.1	rice|LOC_Os01g62760.1
Arundo_WS_Unigene050867	fox|Si003758m
Arundo_WS_Unigene050959	fox|Si021993m fox|Si001129m	sob|Sb09g005840.1 sob|Sb03g003190.1
Arundo_WS_Unigene050983	fox|Si021978m	sob|Sb03g033560.1
Arundo_WS_Unigene051075		sob|Sb03g031700.1	rice|LOC_Os01g49580.1
Arundo_WS_Unigene051103		sob|Sb04g006600.1	rice|LOC_Os04g46940.1
Arundo_WS_Unigene051138		sob|Sb01g002990.1
Arundo_WS_Unigene051277	fox|Si010550m	sob|Sb06g024000.1	rice|LOC_Os04g45810.1
Arundo_WS_Unigene051311	fox|Si003101m	sob|Sb03g039870.1
Arundo_WS_Unigene051348	fox|Si039851m fox|Si029316m fox|Si024703m	sob|Sb01g013520.1	rice|LOC_Os07g05940.1
Arundo_WS_Unigene051349	fox|Si039851m fox|Si029316m fox|Si024703m	sob|Sb01g013520.1	rice|LOC_Os07g05940.1
Arundo_WS_Unigene051369	fox|Si030186m	sob|Sb02g004260.1
Arundo_WS_Unigene051410		sob|Sb02g027130.1 sob|Sb01g044660.1
Arundo_WS_Unigene051734		sob|Sb01g008660.1
Arundo_WS_Unigene051780	fox|Si004792m
Arundo_WS_Unigene051981			rice|LOC_Os05g46340.1
Arundo_WS_Unigene052178		sob|Sb01g010990.1
Arundo_WS_Unigene052205	fox|Si026354m		rice|LOC_Os12g36810.1
Arundo_WS_Unigene052228	fox|Si000887m
Arundo_WS_Unigene052231	fox|Si000619m	sob|Sb09g022580.1 sob|Sb03g039360.1 sob|Sb01g039390.1	rice|LOC_Os05g38530.1
Arundo_WS_Unigene052499		sob|Sb02g036810.1
Arundo_WS_Unigene052826		sob|Sb07g023210.1 sob|Sb07g023200.1
Arundo_WS_Unigene052827		sob|Sb07g023210.1 sob|Sb07g023200.1
Arundo_WS_Unigene052839		sob|Sb08g006180.1
Arundo_WS_Unigene052911	fox|Si019997m	sob|Sb04g027180.1
Arundo_WS_Unigene053459	fox|Si036947m	sob|Sb01g036620.1
Arundo_WS_Unigene053461		sob|Sb02g043280.1
Arundo_WS_Unigene053545	fox|Si030175m
Arundo_WS_Unigene053546	fox|Si030175m	sob|Sb02g039830.1
Arundo_WS_Unigene053585		sob|Sb02g032370.1	rice|LOC_Os09g38320.1
Arundo_WS_Unigene053693			rice|LOC_Os05g40960.1
Arundo_WS_Unigene053696	fox|Si022388m	sob|Sb09g028990.1
Arundo_WS_Unigene053705	fox|Si022388m	sob|Sb09g028990.1
Arundo_WS_Unigene053776	fox|Si015800m	sob|Sb04g006260.1 sob|Sb01g045850.1
Arundo_WS_Unigene053874		sob|Sb06g032270.1
Arundo_WS_Unigene053983	fox|Si017839m
Arundo_WS_Unigene054040		sob|Sb08g023150.1 sob|Sb08g023140.1	rice|LOC_Os12g44190.1 rice|LOC_Os12g24320.1
Arundo_WS_Unigene054046		sob|Sb02g005600.1 sob|Sb01g034560.1
Arundo_WS_Unigene054052	fox|Si029774m	sob|Sb02g029710.1
Arundo_WS_Unigene054097	fox|Si002367m
Arundo_WS_Unigene054270			rice|LOC_Os05g48690.1
Arundo_WS_Unigene054273			rice|LOC_Os05g48690.1
Arundo_WS_Unigene054675		sob|Sb04g035370.1
Arundo_WS_Unigene054762			rice|LOC_Os03g21640.2
Arundo_WS_Unigene054830	fox|Si030279m
Arundo_WS_Unigene055090		sob|Sb09g029500.1
Arundo_WS_Unigene055094		sob|Sb02g032330.1
Arundo_WS_Unigene055144		sob|Sb10g001550.1
Arundo_WS_Unigene055262		sob|Sb02g028960.1
Arundo_WS_Unigene055373		sob|Sb04g034120.1
Arundo_WS_Unigene055498	fox|Si009171m fox|Si005687m fox|Si000037m	sob|Sb10g022190.1 sob|Sb10g004070.1 sob|Sb09g006080.1 sob|Sb06g026830.1 sob|Sb06g014250.1 sob|Sb06g002080.1 sob|Sb06g002070.1 sob|Sb03g014130.1 sob|Sb03g004300.1
Arundo_WS_Unigene055702	fox|Si036113m
Arundo_WS_Unigene055888		sob|Sb03g043020.1
Arundo_WS_Unigene056079	fox|Si009459m	sob|Sb06g017800.1	rice|LOC_Os04g36720.1
Arundo_WS_Unigene056115		sob|Sb09g020120.1
Arundo_WS_Unigene056116	fox|Si036531m fox|Si036309m fox|Si036041m	sob|Sb01g033570.1 sob|Sb01g028760.1	rice|LOC_Os03g41460.1
Arundo_WS_Unigene056119	fox|Si036531m fox|Si036309m fox|Si036041m	sob|Sb01g033570.1 sob|Sb01g028760.1	rice|LOC_Os03g41460.1
Arundo_WS_Unigene056270	fox|Si030079m	sob|Sb02g024070.1
Arundo_WS_Unigene056378		sob|Sb06g033410.1
Arundo_WS_Unigene056488		sob|Sb09g025010.1
Arundo_WS_Unigene056688		sob|Sb09g025420.1
Arundo_WS_Unigene056728	fox|Si022011m	sob|Sb09g024940.1
Arundo_WS_Unigene056730	fox|Si022011m	sob|Sb09g024940.1
Arundo_WS_Unigene056922		sob|Sb09g020200.1 sob|Sb03g037390.1	rice|LOC_Os05g41420.1 rice|LOC_Os01g58910.1
Arundo_WS_Unigene056970	fox|Si001591m
Arundo_WS_Unigene056974	fox|Si001591m
Arundo_WS_Unigene056981	fox|Si010908m
Arundo_WS_Unigene057030	fox|Si000960m	sob|Sb03g036160.1
Arundo_WS_Unigene057031	fox|Si000960m	sob|Sb03g036160.1
Arundo_WS_Unigene057184		sob|Sb03g012280.1
Arundo_WS_Unigene057269		sob|Sb01g047500.1 sob|Sb01g019850.1	rice|LOC_Os10g32810.1 rice|LOC_Os03g04770.1
Arundo_WS_Unigene057271	fox|Si017550m fox|Si009848m	sob|Sb07g003750.1 sob|Sb06g024830.1
Arundo_WS_Unigene057360			rice|LOC_Os10g04720.1
Arundo_WS_Unigene057474	fox|Si034141m fox|Si034131m fox|Si009302m fox|Si005855m	sob|Sb03g042450.1 sob|Sb03g042440.1 sob|Sb01g011050.1 sob|Sb01g011040.1	rice|LOC_Os02g10120.1
Arundo_WS_Unigene057645		sob|Sb10g023590.1
Arundo_WS_Unigene057883		sob|Sb02g030970.1
Arundo_WS_Unigene057917	fox|Si001741m		rice|LOC_Os01g19130.1
Arundo_WS_Unigene057936		sob|Sb08g002900.1
Arundo_WS_Unigene058161		sob|Sb08g001380.1
Arundo_WS_Unigene058162		sob|Sb08g001380.1
Arundo_WS_Unigene058328	fox|Si010516m		rice|LOC_Os04g48130.1
Arundo_WS_Unigene058341		sob|Sb01g045840.1	rice|LOC_Os03g07360.1
Arundo_WS_Unigene058378		sob|Sb10g004070.1 sob|Sb09g006080.1
Arundo_WS_Unigene058383		sob|Sb02g003480.1
Arundo_WS_Unigene058394		sob|Sb02g003480.1
Arundo_WS_Unigene058481		sob|Sb01g001660.1
Arundo_WS_Unigene058568	fox|Si013802m	sob|Sb07g019320.1
Arundo_WS_Unigene058637	fox|Si010023m	sob|Sb08g005660.1 sob|Sb03g041580.1
Arundo_WS_Unigene058725	fox|Si035366m	sob|Sb01g033770.1
Arundo_WS_Unigene058875	fox|Si032402m	sob|Sb02g037340.1
Arundo_WS_Unigene058876	fox|Si032402m	sob|Sb02g037340.1
Arundo_WS_Unigene059284		sob|Sb08g020600.1
Arundo_WS_Unigene059313	fox|Si010098m
Arundo_WS_Unigene059343		sob|Sb08g003730.1
Arundo_WS_Unigene059366	fox|Si017347m
Arundo_WS_Unigene059367	fox|Si017178m	sob|Sb04g033820.1
Arundo_WS_Unigene059374	fox|Si018061m	sob|Sb04g025430.1
Arundo_WS_Unigene059488	fox|Si022226m fox|Si001933m	sob|Sb10g007330.1 sob|Sb09g000520.1
Arundo_WS_Unigene059638	fox|Si006138m	sob|Sb10g022430.1 sob|Sb02g023150.1
Arundo_WS_Unigene059669	fox|Si013760m
Arundo_WS_Unigene059723	fox|Si006354m	sob|Sb10g029200.1
Arundo_WS_Unigene059940	fox|Si010088m
Arundo_WS_Unigene060076	fox|Si016242m	sob|Sb07g028050.1 sob|Sb02g039350.1
Arundo_WS_Unigene060093	fox|Si016242m	sob|Sb07g028050.1
Arundo_WS_Unigene060346	fox|Si010150m fox|Si001505m	sob|Sb06g001260.1
Arundo_WS_Unigene060360		sob|Sb01g003710.1
Arundo_WS_Unigene060363	fox|Si022381m
Arundo_WS_Unigene060402		sob|Sb07g002260.1 sob|Sb07g002250.1 sob|Sb07g002230.1 sob|Sb04g033960.1	rice|LOC_Os08g03350.1
Arundo_WS_Unigene060526	fox|Si000623m	sob|Sb03g003620.1
Arundo_WS_Unigene060528	fox|Si000623m
Arundo_WS_Unigene060529	fox|Si000623m
Arundo_WS_Unigene060530	fox|Si000623m
Arundo_WS_Unigene060535	fox|Si000623m
Arundo_WS_Unigene060571		sob|Sb07g020700.1 sob|Sb02g024050.1
Arundo_WS_Unigene060577		sob|Sb03g013340.1
Arundo_WS_Unigene060579		sob|Sb03g013340.1
Arundo_WS_Unigene060652	fox|Si006389m		rice|LOC_Os02g50600.1
Arundo_WS_Unigene060663	fox|Si000997m	sob|Sb03g028700.1 sob|Sb03g028670.1 sob|Sb03g028650.1 sob|Sb03g028630.1 sob|Sb03g028620.1	rice|LOC_Os01g41820.1 rice|LOC_Os01g41810.1
Arundo_WS_Unigene060666	fox|Si000997m	sob|Sb03g028700.1 sob|Sb03g028670.1 sob|Sb03g028650.1 sob|Sb03g028630.1 sob|Sb03g028620.1	rice|LOC_Os01g41820.1 rice|LOC_Os01g41810.1
Arundo_WS_Unigene060667	fox|Si000997m	sob|Sb03g028700.1 sob|Sb03g028670.1 sob|Sb03g028650.1 sob|Sb03g028630.1 sob|Sb03g028620.1	rice|LOC_Os01g41820.1 rice|LOC_Os01g41810.1
Arundo_WS_Unigene060675	fox|Si000997m	sob|Sb03g028700.1 sob|Sb03g028670.1 sob|Sb03g028650.1 sob|Sb03g028630.1 sob|Sb03g028620.1	rice|LOC_Os01g41820.1 rice|LOC_Os01g41810.1
Arundo_WS_Unigene060693	fox|Si034729m fox|Si016640m	sob|Sb06g022320.1 sob|Sb01g019590.1
Arundo_WS_Unigene060868			rice|LOC_Os04g44510.1
Arundo_WS_Unigene061026	fox|Si002703m
Arundo_WS_Unigene061052		sob|Sb01g047500.1 sob|Sb01g028700.1 sob|Sb01g019850.1	rice|LOC_Os10g32810.1 rice|LOC_Os03g04770.1
Arundo_WS_Unigene061250	fox|Si013587m	sob|Sb01g033590.1
Arundo_WS_Unigene061251	fox|Si013587m	sob|Sb01g033590.1
Arundo_WS_Unigene061329	fox|Si006154m
Arundo_WS_Unigene061333	fox|Si006154m
Arundo_WS_Unigene061337	fox|Si006154m
Arundo_WS_Unigene061628		sob|Sb09g002390.1
Arundo_WS_Unigene061716	fox|Si029046m
Arundo_WS_Unigene061717	fox|Si029046m
Arundo_WS_Unigene061718	fox|Si029046m
Arundo_WS_Unigene061719	fox|Si029046m
Arundo_WS_Unigene061720	fox|Si029046m
Arundo_WS_Unigene061723	fox|Si029046m
Arundo_WS_Unigene061737	fox|Si028762m fox|Si005742m		rice|LOC_Os10g32980.1 rice|LOC_Os09g25490.1
Arundo_WS_Unigene061753	fox|Si022343m	sob|Sb09g026860.1
Arundo_WS_Unigene061875		sob|Sb01g029660.1
Arundo_WS_Unigene061876		sob|Sb01g029660.1
Arundo_WS_Unigene062030	fox|Si018637m	sob|Sb04g003965.1
Arundo_WS_Unigene062173		sob|Sb01g035370.1
Arundo_WS_Unigene062230		sob|Sb10g027690.1 sob|Sb07g003070.1	rice|LOC_Os05g26660.1
Arundo_WS_Unigene062233	fox|Si000147m	sob|Sb10g022060.1 sob|Sb09g026090.1 sob|Sb04g008110.1	rice|LOC_Os02g13430.1
Arundo_WS_Unigene062394	fox|Si002878m		rice|LOC_Os01g62950.1
Arundo_WS_Unigene062636	fox|Si037917m
Arundo_WS_Unigene062679	fox|Si028790m	sob|Sb07g005820.1 sob|Sb06g028570.1 sob|Sb06g028560.1
Arundo_WS_Unigene062812		sob|Sb01g017190.1 sob|Sb01g017170.1 sob|Sb01g017160.1
Arundo_WS_Unigene062883	fox|Si020690m		rice|LOC_Os07g01030.1
Arundo_WS_Unigene063235		sob|Sb10g030260.1
Arundo_WS_Unigene063236		sob|Sb10g030260.1
Arundo_WS_Unigene063401	fox|Si021875m	sob|Sb06g032460.1	rice|LOC_Os04g57550.1
Arundo_WS_Unigene063472	fox|Si001126m	sob|Sb03g038160.1
Arundo_WS_Unigene063474	fox|Si001126m	sob|Sb04g017460.1 sob|Sb03g038160.1
Arundo_WS_Unigene063476	fox|Si001126m	sob|Sb04g017460.1 sob|Sb03g038160.1
Arundo_WS_Unigene063478	fox|Si001126m	sob|Sb04g017460.1 sob|Sb03g038160.1
Arundo_WS_Unigene063623	fox|Si001085m	sob|Sb09g027360.1 sob|Sb03g031950.1
Arundo_WS_Unigene063631	fox|Si001085m	sob|Sb09g027360.1 sob|Sb03g031950.1
Arundo_WS_Unigene063634	fox|Si001085m	sob|Sb09g027360.1 sob|Sb03g031950.1
Arundo_WS_Unigene063638	fox|Si001085m	sob|Sb09g027360.1 sob|Sb03g031950.1
Arundo_WS_Unigene063672		sob|Sb02g035500.1 sob|Sb02g035450.1 sob|Sb02g035440.1
Arundo_WS_Unigene063860		sob|Sb04g030660.1 sob|Sb02g026600.1
Arundo_WS_Unigene063980	fox|Si036085m
Arundo_WS_Unigene064143	fox|Si021547m fox|Si000779m	sob|Sb03g036170.1
Arundo_WS_Unigene064183	fox|Si030429m
Arundo_WS_Unigene064237		sob|Sb08g003640.1
Arundo_WS_Unigene064337	fox|Si034175m fox|Si034141m	sob|Sb03g042450.1 sob|Sb03g042440.1 sob|Sb01g011050.1 sob|Sb01g011040.1 sob|Sb01g011030.1
Arundo_WS_Unigene064379	fox|Si006473m	sob|Sb02g040060.1
Arundo_WS_Unigene064382		sob|Sb06g025870.1
Arundo_WS_Unigene064422	fox|Si017566m	sob|Sb04g032740.1
Arundo_WS_Unigene064440	fox|Si028790m	sob|Sb07g005820.1 sob|Sb06g028570.1 sob|Sb06g028560.1	rice|LOC_Os05g16930.1
Arundo_WS_Unigene064448	fox|Si028790m	sob|Sb07g005820.1
Arundo_WS_Unigene064495		sob|Sb06g015310.1
Arundo_WS_Unigene064553	fox|Si035681m	sob|Sb01g010670.1
Arundo_WS_Unigene064765	fox|Si001426m	sob|Sb03g010545.1
Arundo_WS_Unigene064837		sob|Sb08g001380.1 sob|Sb01g011630.1
Arundo_WS_Unigene064988	fox|Si028982m fox|Si020681m fox|Si009421m fox|Si000392m	sob|Sb06g014950.1 sob|Sb02g000340.1 sob|Sb01g015990.1 sob|Sb01g015970.1	rice|LOC_Os01g70490.1
Arundo_WS_Unigene065144	fox|Si036430m	sob|Sb01g033800.1
Arundo_WS_Unigene065159		sob|Sb07g020100.1
Arundo_WS_Unigene065161	fox|Si036430m	sob|Sb01g033800.1
Arundo_WS_Unigene065298	fox|Si034795m
Arundo_WS_Unigene065374	fox|Si030072m
Arundo_WS_Unigene065478	fox|Si022513m	sob|Sb09g020080.1
Arundo_WS_Unigene065525		sob|Sb10g006640.1
Arundo_WS_Unigene065715		sob|Sb03g025160.1
Arundo_WS_Unigene065767	fox|Si026340m
Arundo_WS_Unigene065790	fox|Si026340m
Arundo_WS_Unigene065887	fox|Si017045m fox|Si009917m	sob|Sb07g021090.1 sob|Sb06g018490.1 sob|Sb04g027470.1 sob|Sb04g023930.1 sob|Sb04g023920.1	rice|LOC_Os02g51900.1
Arundo_WS_Unigene065958	fox|Si017480m
Arundo_WS_Unigene066247		sob|Sb07g025170.1	rice|LOC_Os09g35630.1
Arundo_WS_Unigene066290	fox|Si030109m
Arundo_WS_Unigene066736		sob|Sb05g022480.1
Arundo_WS_Unigene066831	fox|Si000290m	sob|Sb08g017240.1 sob|Sb03g014430.1	rice|LOC_Os05g38980.1
Arundo_WS_Unigene066838	fox|Si002127m	sob|Sb03g038290.1
Arundo_WS_Unigene066847		sob|Sb09g022620.1
Arundo_WS_Unigene067014	fox|Si036171m
Arundo_WS_Unigene067020	fox|Si036171m
Arundo_WS_Unigene067055	fox|Si009523m	sob|Sb06g025950.1 sob|Sb04g031920.1	rice|LOC_Os04g48390.1 rice|LOC_Os02g45520.2
Arundo_WS_Unigene067058	fox|Si035844m		rice|LOC_Os03g05470.1
Arundo_WS_Unigene067080		sob|Sb09g003800.1
Arundo_WS_Unigene067083		sob|Sb09g003800.1
Arundo_WS_Unigene067084		sob|Sb09g003800.1
Arundo_WS_Unigene067087		sob|Sb09g003800.1
Arundo_WS_Unigene067110	fox|Si029105m	sob|Sb02g005070.1
Arundo_WS_Unigene067299	fox|Si034397m	sob|Sb08g020035.1 sob|Sb06g022700.1 sob|Sb04g026470.1
Arundo_WS_Unigene067309	fox|Si036300m	sob|Sb02g038770.1
Arundo_WS_Unigene067333	fox|Si005911m	sob|Sb10g030776.1 sob|Sb06g015360.1 sob|Sb04g021540.1	rice|LOC_Os02g32660.1
Arundo_WS_Unigene067441		sob|Sb02g004670.1
Arundo_WS_Unigene067544		sob|Sb03g032950.1
Arundo_WS_Unigene067550		sob|Sb03g032950.1
Arundo_WS_Unigene067551		sob|Sb03g032950.1
Arundo_WS_Unigene067602		sob|Sb08g017560.1
Arundo_WS_Unigene067793	fox|Si034427m fox|Si021354m	sob|Sb08g007130.1 sob|Sb01g032250.1
Arundo_WS_Unigene067795	fox|Si034427m fox|Si021354m	sob|Sb08g007130.1 sob|Sb01g032250.1
Arundo_WS_Unigene067796	fox|Si034427m fox|Si021354m	sob|Sb08g007130.1 sob|Sb01g032250.1
Arundo_WS_Unigene067799	fox|Si034427m	sob|Sb01g032250.1
Arundo_WS_Unigene067811	fox|Si034427m	sob|Sb01g032250.1
Arundo_WS_Unigene067868		sob|Sb10g022300.1 sob|Sb02g029640.1
Arundo_WS_Unigene067869		sob|Sb10g022300.1 sob|Sb02g029640.1
Arundo_WS_Unigene067911	fox|Si035819m	sob|Sb01g006190.1
Arundo_WS_Unigene067981	fox|Si036531m fox|Si022358m fox|Si001965m
Arundo_WS_Unigene067995		sob|Sb02g035465.1
Arundo_WS_Unigene068250	fox|Si009687m	sob|Sb06g031930.1 sob|Sb06g031910.1 sob|Sb04g021810.1
Arundo_WS_Unigene068374	fox|Si017618m
Arundo_WS_Unigene068378			rice|LOC_Os02g52780.1
Arundo_WS_Unigene068382		sob|Sb04g034190.1
Arundo_WS_Unigene068431	fox|Si021895m
Arundo_WS_Unigene068432	fox|Si021895m
Arundo_WS_Unigene068598		sob|Sb02g000620.1
Arundo_WS_Unigene068827	fox|Si035160m fox|Si029479m	sob|Sb02g036310.1 sob|Sb01g016730.1
Arundo_WS_Unigene069012		sob|Sb10g026430.1
Arundo_WS_Unigene069015	fox|Si029881m	sob|Sb02g011890.1
Arundo_WS_Unigene069314	fox|Si013223m
Arundo_WS_Unigene069377	fox|Si034175m fox|Si034141m fox|Si034131m fox|Si009302m fox|Si005855m	sob|Sb08g023120.1 sob|Sb06g031350.1 sob|Sb03g042450.1 sob|Sb03g042440.1 sob|Sb01g011050.1 sob|Sb01g011040.1 sob|Sb01g011030.1	rice|LOC_Os02g10120.1
Arundo_WS_Unigene069674		sob|Sb03g003310.1	rice|LOC_Os01g40070.1
Arundo_WS_Unigene069676		sob|Sb03g003310.1
Arundo_WS_Unigene069678		sob|Sb03g003310.1	rice|LOC_Os01g40070.1
Arundo_WS_Unigene069965	fox|Si000380m	sob|Sb03g004540.1	rice|LOC_Os01g07530.1
Arundo_WS_Unigene069967	fox|Si034348m fox|Si000380m	sob|Sb07g028620.1 sob|Sb03g004540.1 sob|Sb01g004130.1	rice|LOC_Os01g07530.1
Arundo_WS_Unigene070150		sob|Sb03g010620.1
Arundo_WS_Unigene070152		sob|Sb03g010620.1
Arundo_WS_Unigene070154		sob|Sb08g001400.1 sob|Sb03g011240.1 sob|Sb03g010620.1	rice|LOC_Os11g04020.1
Arundo_WS_Unigene070156		sob|Sb03g011240.1 sob|Sb03g010620.1
Arundo_WS_Unigene070164		sob|Sb03g010620.1
Arundo_WS_Unigene070167		sob|Sb03g010620.1
Arundo_WS_Unigene070244	fox|Si016236m	sob|Sb04g021410.1	rice|LOC_Os02g08490.1
Arundo_WS_Unigene070245	fox|Si016236m	sob|Sb04g021410.1
Arundo_WS_Unigene070336		sob|Sb03g003750.1
Arundo_WS_Unigene071000		sob|Sb02g021090.1
Arundo_WS_Unigene071077			rice|LOC_Os05g34270.1
Arundo_WS_Unigene071127	fox|Si035448m fox|Si013662m
Arundo_WS_Unigene071138	fox|Si017299m
Arundo_WS_Unigene071140	fox|Si017299m
Arundo_WS_Unigene071155	fox|Si035171m fox|Si029491m	sob|Sb02g040520.1	rice|LOC_Os07g44130.1
Arundo_WS_Unigene071305	fox|Si034427m fox|Si021354m	sob|Sb08g007130.1 sob|Sb01g032250.1
Arundo_WS_Unigene071326		sob|Sb10g009010.1 sob|Sb04g028620.1
Arundo_WS_Unigene071450	fox|Si029827m	sob|Sb02g003030.1
Arundo_WS_Unigene071451	fox|Si029827m	sob|Sb02g003030.1
Arundo_WS_Unigene071494	fox|Si034051m fox|Si009236m fox|Si009222m	sob|Sb09g024300.1 sob|Sb06g027770.1 sob|Sb05g002380.1 sob|Sb01g021870.1
Arundo_WS_Unigene071511	fox|Si026316m fox|Si021862m fox|Si009997m fox|Si009986m fox|Si006252m	sob|Sb09g020790.1 sob|Sb08g004990.1 sob|Sb07g007570.1 sob|Sb05g006010.1 sob|Sb05g005980.1 sob|Sb03g041840.1
Arundo_WS_Unigene071532		sob|Sb08g019220.1
Arundo_WS_Unigene071970		sob|Sb08g006710.1	rice|LOC_Os12g10740.1
Arundo_WS_Unigene072001		sob|Sb10g028960.1
Arundo_WS_Unigene072016	fox|Si030450m	sob|Sb02g043450.1 sob|Sb01g037090.1
Arundo_WS_Unigene072020	fox|Si030450m	sob|Sb02g043450.1 sob|Sb01g037090.1
Arundo_WS_Unigene072022	fox|Si030450m	sob|Sb02g043450.1 sob|Sb01g037090.1
Arundo_WS_Unigene072156		sob|Sb03g038800.1
Arundo_WS_Unigene072174		sob|Sb03g038800.1
Arundo_WS_Unigene072199	fox|Si029348m
Arundo_WS_Unigene072253		sob|Sb02g039080.1
Arundo_WS_Unigene072265	fox|Si035375m	sob|Sb01g009520.1
Arundo_WS_Unigene072266	fox|Si035375m	sob|Sb01g009520.1
Arundo_WS_Unigene072457	fox|Si019132m		rice|LOC_Os02g51350.1
Arundo_WS_Unigene072461	fox|Si019132m		rice|LOC_Os02g51350.1
Arundo_WS_Unigene072463	fox|Si019132m		rice|LOC_Os02g51350.1
Arundo_WS_Unigene072464	fox|Si019132m		rice|LOC_Os02g51350.1
Arundo_WS_Unigene072504	fox|Si029551m	sob|Sb02g037590.1 sob|Sb01g044010.1 sob|Sb01g044000.1 sob|Sb01g031360.1	rice|LOC_Os07g39350.1
Arundo_WS_Unigene072505	fox|Si029551m	sob|Sb02g037590.1 sob|Sb01g044010.1 sob|Sb01g044000.1 sob|Sb01g031360.1	rice|LOC_Os07g39350.1
Arundo_WS_Unigene072623	fox|Si034051m fox|Si009236m fox|Si009222m	sob|Sb09g024300.1 sob|Sb06g027770.1 sob|Sb05g002380.1 sob|Sb01g021870.1
Arundo_WS_Unigene072689		sob|Sb09g002840.1 sob|Sb03g013170.1
Arundo_WS_Unigene072739		sob|Sb05g008030.1	rice|LOC_Os11g12330.1
Arundo_WS_Unigene072895		sob|Sb09g030070.1	rice|LOC_Os05g50910.1
Arundo_WS_Unigene073180	fox|Si035904m	sob|Sb01g018410.1
Arundo_WS_Unigene073246		sob|Sb02g001590.1	rice|LOC_Os07g02780.1
Arundo_WS_Unigene073298		sob|Sb02g042190.1
Arundo_WS_Unigene073299		sob|Sb02g042190.1
Arundo_WS_Unigene073300		sob|Sb02g042190.1
Arundo_WS_Unigene073602		sob|Sb07g005350.1
Arundo_WS_Unigene074107	fox|Si026369m fox|Si021995m fox|Si001420m	sob|Sb08g002740.1
Arundo_WS_Unigene074109	fox|Si026369m	sob|Sb08g002740.1
Arundo_WS_Unigene074110	fox|Si026369m	sob|Sb08g002740.1
Arundo_WS_Unigene074111	fox|Si026369m fox|Si021995m fox|Si001420m	sob|Sb08g002740.1
Arundo_WS_Unigene074344	fox|Si025921m	sob|Sb06g003150.1 sob|Sb05g026040.1
Arundo_WS_Unigene074656	fox|Si019132m		rice|LOC_Os02g51350.1
Arundo_WS_Unigene074756	fox|Si021875m	sob|Sb06g032460.1	rice|LOC_Os04g57550.1
Arundo_WS_Unigene074758	fox|Si034051m fox|Si009236m fox|Si009222m	sob|Sb09g024300.1 sob|Sb06g027770.1 sob|Sb05g002380.1 sob|Sb01g021870.1
Arundo_WS_Unigene074883	fox|Si009222m	sob|Sb06g027770.1
Arundo_WS_Unigene074884	fox|Si034051m fox|Si009236m fox|Si009222m	sob|Sb09g024300.1 sob|Sb06g027770.1 sob|Sb05g002380.1 sob|Sb01g021870.1
Arundo_WS_Unigene074919		sob|Sb08g001380.1 sob|Sb01g030450.1
Arundo_WS_Unigene074944		sob|Sb04g005210.1
Arundo_WS_Unigene075181	fox|Si034631m	sob|Sb01g012050.1
Arundo_WS_Unigene075185	fox|Si034631m	sob|Sb01g012050.1
Arundo_WS_Unigene075491	fox|Si028698m fox|Si028685m	sob|Sb02g009140.1 sob|Sb02g009120.1 sob|Sb02g003720.1 sob|Sb01g005680.1 sob|Sb01g005670.1 sob|Sb01g005650.1
Arundo_WS_Unigene075494	fox|Si028698m fox|Si028685m	sob|Sb02g009140.1 sob|Sb02g009120.1 sob|Sb02g003720.1 sob|Sb01g005680.1 sob|Sb01g005670.1 sob|Sb01g005650.1
Arundo_WS_Unigene075558	fox|Si034294m
Arundo_WS_Unigene075563	fox|Si034294m
Arundo_WS_Unigene075617	fox|Si034211m fox|Si029154m fox|Si028904m fox|Si013282m fox|Si000238m	sob|Sb07g020270.1 sob|Sb04g035560.1 sob|Sb03g034640.1 sob|Sb02g023610.1 sob|Sb01g042380.1	rice|LOC_Os08g34580.1
Arundo_WS_Unigene075618	fox|Si034211m fox|Si029154m fox|Si028904m fox|Si013282m fox|Si000238m	sob|Sb07g020270.1 sob|Sb04g035560.1 sob|Sb03g034640.1 sob|Sb02g023610.1 sob|Sb01g042380.1	rice|LOC_Os08g34580.1
Arundo_WS_Unigene075767	fox|Si028768m fox|Si028684m fox|Si028682m fox|Si000049m fox|Si000044m fox|Si000043m	sob|Sb10g021930.1 sob|Sb08g002900.1 sob|Sb04g007270.1 sob|Sb04g007260.1 sob|Sb03g027510.1 sob|Sb03g027480.1 sob|Sb01g000220.1	rice|LOC_Os11g37700.1 rice|LOC_Os08g43120.1 rice|LOC_Os02g21340.1 rice|LOC_Os02g11760.1
Arundo_WS_Unigene075890		sob|Sb03g014430.1
Arundo_WS_Unigene075989		sob|Sb06g031600.1
Arundo_WS_Unigene075990		sob|Sb06g031600.1
Arundo_WS_Unigene075991		sob|Sb06g031600.1
Arundo_WS_Unigene076009		sob|Sb09g002830.1 sob|Sb09g002810.1	rice|LOC_Os05g04490.1
Arundo_WS_Unigene076149		sob|Sb09g029130.1 sob|Sb03g029790.1
Arundo_WS_Unigene076150		sob|Sb09g029130.1 sob|Sb03g029790.1
Arundo_WS_Unigene076152		sob|Sb09g029130.1 sob|Sb03g029790.1
Arundo_WS_Unigene076156		sob|Sb09g029130.1 sob|Sb03g029790.1
Arundo_WS_Unigene076396	fox|Si005911m	sob|Sb10g030776.1 sob|Sb06g015360.1 sob|Sb04g021540.1	rice|LOC_Os02g32660.1
Arundo_WS_Unigene077224		sob|Sb01g019680.1
Arundo_WS_Unigene077582		sob|Sb01g005410.1
Arundo_WS_Unigene077584		sob|Sb01g011370.1
Arundo_WS_Unigene077961		sob|Sb05g007135.1
Arundo_WS_Unigene077962		sob|Sb01g019070.1
Arundo_WS_Unigene078042	fox|Si023655m
Arundo_WS_Unigene078404	fox|Si015374m
